# Supplementary material for: Noncanonical functions of UGT2B17 promote castration-resistant prostate cancer progression
Source: J Clin Invest. 2025 Dec 4;136(2):e196495. doi: 10.1172/JCI196495 (PMC12807465; doi:10.1172/JCI196495)
Supplement: Supplemental data 1 [file jci-136-196495-s116.xlsx]

## Sheet: Sheet1
Table S1. Mass spectrometry list of UGT2B17 protein interactions.
LNCaP (control) or LNCaP cells overexpressing FLAG-UGT-WT, C1 or C2 were immunoprecipitated with a FLAG antibody (n=4 repeats/co-IP plus MS). Proteins identified with a high confidence (> 3 unique peptide, > aboudnaces peptides >3) were listed in the FLAG-UGTs pulldown over control.
UGT-WT interacting proteins					UGT-C1 interacting proteins					UGT-C2 interacting proteins
Accession	Gene	Description	# Unique Peptides	Abundances Count	Accession	Gene Name	Description	# Unique Peptides	Abundances Count	Accession	Gene Name	Description	# Unique Peptides	Abundances Count
P15924	DSP	Desmoplakin [OS=Homo sapiens]	40	30	P21333	FLNA	Filamin-A [OS=Homo sapiens]	26	28	O75795	UGT2B17	UDP-glucuronosyltransferase 2B17 [OS=Homo sapiens]	14	19
Q9UQ35	SRRM2	Serine/arginine repetitive matrix protein 2 [OS=Homo sapiens]	31	24	O75795	UGT2B17	UDP-glucuronosyltransferase 2B17 [OS=Homo sapiens]	18	22	Q9Y4L1	HYOU1	Hypoxia up-regulated protein 1 [OS=Homo sapiens]	30	27
O15020	SPTBN2	Spectrin beta chain, non-erythrocytic 2 [OS=Homo sapiens]	23	18	Q92616	GCN1	eIF-2-alpha kinase activator GCN1 [OS=Homo sapiens]	25	21	Q13438	OS9	Protein OS-9 [OS=Homo sapiens]	13	11
Q14974	KPNB1	Importin subunit beta-1 [OS=Homo sapiens]	22	23	P78527	PRKDC	DNA-dependent protein kinase catalytic subunit [OS=Homo sapiens]	28	20	P14625	HSP90B1	Endoplasmin [OS=Homo sapiens]	25	25
O95373	IPO7	Importin-7 [OS=Homo sapiens]	22	23	Q14204	DYNC1H1	Cytoplasmic dynein 1 heavy chain 1 [OS=Homo sapiens]	30	19	P04406	GAPDH	Glyceraldehyde-3-phosphate dehydrogenase [OS=Homo sapiens]	9	10
O75795	UGT2B17	UDP-glucuronosyltransferase 2B17 [OS=Homo sapiens]	21	26	Q9NYU1	UGGT2	UDP-glucose:glycoprotein glucosyltransferase 2 [OS=Homo sapiens]	21	17	P63244	RACK1	Receptor of activated protein C kinase 1 [OS=Homo sapiens]	11	9
Q9BXW9	FANCD2	Fanconi anemia group D2 protein [OS=Homo sapiens]	20	18	P05023	ATP1A1	Sodium/potassium-transporting ATPase subunit alpha-1 [OS=Homo sapiens]	17	16	Q13263	TRIM28	Transcription intermediary factor 1-beta [OS=Homo sapiens]	17	17
O75369	FLNB	Filamin-B [OS=Homo sapiens]	19	22	O75369	FLNB	Filamin-B [OS=Homo sapiens]	18	15	P0DP23	CALM1	Calmodulin-1 [OS=Homo sapiens]	6	6
O14980	XPO1	Exportin-1 [OS=Homo sapiens]	18	17	Q13263	TRIM28	Transcription intermediary factor 1-beta [OS=Homo sapiens]	15	13	P49411	TUFM	Elongation factor Tu, mitochondrial [OS=Homo sapiens]	13	12
O75970	MPDZ	Multiple PDZ domain protein [OS=Homo sapiens]	17	13	P16615	ATP2A2	Sarcoplasmic/endoplasmic reticulum calcium ATPase 2 [OS=Homo sapiens]	15	13	Q9ULV4	CORO1C	Coronin-1C [OS=Homo sapiens]	11	9
Q9BZF9	UACA	Uveal autoantigen with coiled-coil domains and ankyrin repeats [OS=Homo sapiens]	17	14	P27708	CAD	CAD protein [OS=Homo sapiens]	17	13	P26641	EEF1G	Elongation factor 1-gamma [OS=Homo sapiens]	12	10
P21333	FLNA	Filamin-A [OS=Homo sapiens]	17	16	P13667	PDIA4	Protein disulfide-isomerase A4 [OS=Homo sapiens]	13	13	Q14697	GANAB	Neutral alpha-glucosidase AB [OS=Homo sapiens]	22	18
P55060	CSE1L	Exportin-2 [OS=Homo sapiens]	16	15	Q14683	SMC1A	Structural maintenance of chromosomes protein 1A [OS=Homo sapiens]	14	13	Q9NYU2	UGGT1	UDP-glucose:glycoprotein glucosyltransferase 1 [OS=Homo sapiens]	19	19
P40939	HADHA	Trifunctional enzyme subunit alpha, mitochondrial [OS=Homo sapiens]	16	11	P08238	HSP90AB1	Heat shock protein HSP 90-beta [OS=Homo sapiens]	14	12	Q92616	GCN1	eIF-2-alpha kinase activator GCN1 [OS=Homo sapiens]	22	21
P05023	ATP1A1	Sodium/potassium-transporting ATPase subunit alpha-1 [OS=Homo sapiens]	15	12	P07814	EPRS1	Bifunctional glutamate/proline--tRNA ligase [OS=Homo sapiens]	14	12	P27824	CANX	Calnexin [OS=Homo sapiens]	12	10
Q92616	GCN1	eIF-2-alpha kinase activator GCN1 [OS=Homo sapiens]	14	13	Q9BZF9	UACA	Uveal autoantigen with coiled-coil domains and ankyrin repeats [OS=Homo sapiens]	13	12	P54886	ALDH18A1	Delta-1-pyrroline-5-carboxylate synthase [OS=Homo sapiens]	13	13
Q07157	TJP1	Tight junction protein ZO-1 [OS=Homo sapiens]	14	12	P54886	ALDH18A1	Delta-1-pyrroline-5-carboxylate synthase [OS=Homo sapiens]	12	11	P08238	HSP90AB1	Heat shock protein HSP 90-beta [OS=Homo sapiens]	10	8
Q8NI35	PATJ	InaD-like protein [OS=Homo sapiens]	14	10	O14980	XPO1	Exportin-1 [OS=Homo sapiens]	12	11	Q00325	SLC25A3	Phosphate carrier protein, mitochondrial [OS=Homo sapiens]	6	5
Q9NYU2	UGGT1	UDP-glucose:glycoprotein glucosyltransferase 1 [OS=Homo sapiens]	14	10	Q92621	NUP205	Nuclear pore complex protein Nup205 [OS=Homo sapiens]	12	11	P06493	CDK1	Cyclin-dependent kinase 1 [OS=Homo sapiens]	7	9
Q9UHI6	DDX20	Probable ATP-dependent RNA helicase DDX20 [OS=Homo sapiens]	14	11	Q00610	CLTC	Clathrin heavy chain 1 [OS=Homo sapiens]	12	11	O95071	UBR5	E3 ubiquitin-protein ligase UBR5 [OS=Homo sapiens]	21	19
P33993	MCM7	DNA replication licensing factor MCM7 [OS=Homo sapiens]	13	9	P55060	CSE1L	Exportin-2 [OS=Homo sapiens]	11	11	O15020	SPTBN2	Spectrin beta chain, non-erythrocytic 2 [OS=Homo sapiens]	23	16
Q93063	EXT2	Exostosin-2 [OS=Homo sapiens]	13	10	Q9UQE7	SMC3	Structural maintenance of chromosomes protein 3 [OS=Homo sapiens]	17	11	Q9NZ01	TECR	Very-long-chain enoyl-CoA reductase [OS=Homo sapiens]	6	5
O43592	XPOT	Exportin-T [OS=Homo sapiens]	13	13	Q14571	ITPR2	Inositol 1,4,5-trisphosphate receptor type 2 [OS=Homo sapiens]	9	11	O95373	IPO7	Importin-7 [OS=Homo sapiens]	8	6
Q96P70	IPO9	Importin-9 [OS=Homo sapiens]	12	11	P49411	TUFM	Elongation factor Tu, mitochondrial [OS=Homo sapiens]	12	10	P13639	EEF2	Elongation factor 2 [OS=Homo sapiens]	15	13
Q92973	TNPO1	Transportin-1 [OS=Homo sapiens]	12	10	P17987	TCP1	T-complex protein 1 subunit alpha [OS=Homo sapiens]	11	10	O75970	MPDZ	Multiple PDZ domain protein [OS=Homo sapiens]	19	16
Q9NU22	MDN1	Midasin [OS=Homo sapiens]	12	7	P49327	FASN	Fatty acid synthase [OS=Homo sapiens]	14	10	Q8IXB1	DNAJC10	DnaJ homolog subfamily C member 10 [OS=Homo sapiens]	9	8
Q14571	ITPR2	Inositol 1,4,5-trisphosphate receptor type 2 [OS=Homo sapiens]	12	11	Q9NU22	MDN1	Midasin [OS=Homo sapiens]	11	10	P17987	TCP1	T-complex protein 1 subunit alpha [OS=Homo sapiens]	13	10
Q8WWI1	LMO7	LIM domain only protein 7 [OS=Homo sapiens]	12	10	O95071	UBR5	E3 ubiquitin-protein ligase UBR5 [OS=Homo sapiens]	13	10	Q9BXW7	HDHD5	Haloacid dehalogenase-like hydrolase domain-containing 5 [OS=Homo sapiens]	7	6
P41252	IARS1	Isoleucine--tRNA ligase, cytoplasmic [OS=Homo sapiens]	12	9	Q8NI35	PATJ	InaD-like protein [OS=Homo sapiens]	12	10	Q96SB3	PPP1R9B	Neurabin-2 [OS=Homo sapiens]	10	8
Q13045	FLII	Protein flightless-1 homolog [OS=Homo sapiens]	12	10	Q9Y2L1	DIS3	Exosome complex exonuclease RRP44 [OS=Homo sapiens]	14	10	Q32P28	P3H1	Prolyl 3-hydroxylase 1 [OS=Homo sapiens]	9	8
P16615	ATP2A2	Sarcoplasmic/endoplasmic reticulum calcium ATPase 2 [OS=Homo sapiens]	11	9	P63244	RACK1	Receptor of activated protein C kinase 1 [OS=Homo sapiens]	10	9	P23284	PPIB	Peptidyl-prolyl cis-trans isomerase B [OS=Homo sapiens]	5	5
Q14697	GANAB	Neutral alpha-glucosidase AB [OS=Homo sapiens]	11	8	P04406	GAPDH	Glyceraldehyde-3-phosphate dehydrogenase [OS=Homo sapiens]	9	9	Q9UBV2	SEL1L	Protein sel-1 homolog 1 [OS=Homo sapiens]	9	9
Q9BQG0	MYBBP1A	Myb-binding protein 1A [OS=Homo sapiens]	11	8	P26641	EEF1G	Elongation factor 1-gamma [OS=Homo sapiens]	9	9	P43490	NAMPT	Nicotinamide phosphoribosyltransferase [OS=Homo sapiens]	10	7
Q9HCG8	CWC22	Pre-mRNA-splicing factor CWC22 homolog [OS=Homo sapiens]	11	11	P06493	CDK1	Cyclin-dependent kinase 1 [OS=Homo sapiens]	8	9	Q96N67	DOCK7	Dedicator of cytokinesis protein 7 [OS=Homo sapiens]	9	6
O75155	CAND2	Cullin-associated NEDD8-dissociated protein 2 [OS=Homo sapiens]	11	8	P43490	NAMPT	Nicotinamide phosphoribosyltransferase [OS=Homo sapiens]	10	9	P49368	CCT3	T-complex protein 1 subunit gamma [OS=Homo sapiens]	9	8
Q9NR50	EIF2B3	Translation initiation factor eIF-2B subunit gamma [OS=Homo sapiens]	11	10	Q14697	GANAB	Neutral alpha-glucosidase AB [OS=Homo sapiens]	12	9	P16615	ATP2A2	Sarcoplasmic/endoplasmic reticulum calcium ATPase 2 [OS=Homo sapiens]	12	9
P13639	EEF2	Elongation factor 2 [OS=Homo sapiens]	10	10	P33993	MCM7	DNA replication licensing factor MCM7 [OS=Homo sapiens]	14	9	P06748	NPM1	Nucleophosmin [OS=Homo sapiens]	5	5
Q9ULV4	CORO1C	Coronin-1C [OS=Homo sapiens]	10	9	P46977	STT3A	Dolichyl-diphosphooligosaccharide--protein glycosyltransferase subunit STT3A [OS=Homo sapiens]	9	9	P13667	PDIA4	Protein disulfide-isomerase A4 [OS=Homo sapiens]	7	6
P14923	JUP	Junction plakoglobin [OS=Homo sapiens]	10	9	Q8IY63	AMOTL1	Angiomotin-like protein 1 [OS=Homo sapiens]	11	9	Q8IWF2	FOXRED2	FAD-dependent oxidoreductase domain-containing protein 2 [OS=Homo sapiens]	11	10
P78527	PRKDC	DNA-dependent protein kinase catalytic subunit [OS=Homo sapiens]	10	9	Q9NVI7	ATAD3A	ATPase family AAA domain-containing protein 3A [OS=Homo sapiens]	11	9	P40227	CCT6A	T-complex protein 1 subunit zeta [OS=Homo sapiens]	8	7
Q00610	CLTC	Clathrin heavy chain 1 [OS=Homo sapiens]	10	9	Q9UG63	ABCF2	ATP-binding cassette sub-family F member 2 [OS=Homo sapiens]	10	9	Q53GQ0	HSD17B12	Very-long-chain 3-oxoacyl-CoA reductase [OS=Homo sapiens]	4	4
Q9C0E2	XPO4	Exportin-4 [OS=Homo sapiens]	10	8	Q0ZGT2	NEXN	Nexilin [OS=Homo sapiens]	10	9	Q9Y3Z3	SAMHD1	Deoxynucleoside triphosphate triphosphohydrolase SAMHD1 [OS=Homo sapiens]	12	11
Q96N67	DOCK7	Dedicator of cytokinesis protein 7 [OS=Homo sapiens]	10	7	P39880	CUX1	Homeobox protein cut-like 1 [OS=Homo sapiens]	10	9	Q9NVI7	ATAD3A	ATPase family AAA domain-containing protein 3A [OS=Homo sapiens]	4	9
Q9BY89	KIAA1671	Uncharacterized protein KIAA1671 [OS=Homo sapiens]	10	6	P13639	EEF2	Elongation factor 2 [OS=Homo sapiens]	9	8	Q00839	HNRNPU	Heterogeneous nuclear ribonucleoprotein U [OS=Homo sapiens]	7	7
P28290	ITPRID2	Protein ITPRID2 [OS=Homo sapiens]	10	6	P14625	HSP90B1	Endoplasmin [OS=Homo sapiens]	12	8	P27708	CAD	CAD protein [OS=Homo sapiens]	13	12
P02786	TFRC	Transferrin receptor protein 1 [OS=Homo sapiens]	10	9	Q15084	PDIA6	Protein disulfide-isomerase A6 [OS=Homo sapiens]	10	8	Q6UW63	POGLUT2	Protein O-glucosyltransferase 2 [OS=Homo sapiens]	9	7
Q07065	CKAP4	Cytoskeleton-associated protein 4 [OS=Homo sapiens]	10	7	P04181	OAT	Ornithine aminotransferase, mitochondrial [OS=Homo sapiens]	9	8	P78527	PRKDC	DNA-dependent protein kinase catalytic subunit [OS=Homo sapiens]	18	16
P08238	HSP90AB1	Heat shock protein HSP 90-beta [OS=Homo sapiens]	9	9	P04843	RPN1	Dolichyl-diphosphooligosaccharide--protein glycosyltransferase subunit 1 [OS=Homo sapiens]	11	8	Q9BUP0	EFHD1	EF-hand domain-containing protein D1 [OS=Homo sapiens]	6	5
P49411	TUFM	Elongation factor Tu, mitochondrial [OS=Homo sapiens]	9	8	Q9BS26	ERP44	Endoplasmic reticulum resident protein 44 [OS=Homo sapiens]	8	8	P07910	HNRNPC	Heterogeneous nuclear ribonucleoproteins C1/C2 [OS=Homo sapiens]	6	4
Q16891	IMMT	MICOS complex subunit MIC60 [OS=Homo sapiens]	9	7	P06576	ATP5F1B	ATP synthase subunit beta, mitochondrial [OS=Homo sapiens]	10	8	P52292	KPNA2	Importin subunit alpha-1 [OS=Homo sapiens]	4	4
O14654	IRS4	Insulin receptor substrate 4 [OS=Homo sapiens]	9	7	P07237	P4HB	Protein disulfide-isomerase [OS=Homo sapiens]	10	8	Q9NYU1	UGGT2	UDP-glucose:glycoprotein glucosyltransferase 2 [OS=Homo sapiens]	16	13
O15397	IPO8	Importin-8 [OS=Homo sapiens]	9	7	Q969V3	NCLN	Nicalin [OS=Homo sapiens]	9	8	P15924	DSP	Desmoplakin [OS=Homo sapiens]	13	9
Q96SB3	PPP1R9B	Neurabin-2 [OS=Homo sapiens]	9	6	Q13217	DNAJC3	DnaJ homolog subfamily C member 3 [OS=Homo sapiens]	9	8	Q15233	NONO	Non-POU domain-containing octamer-binding protein [OS=Homo sapiens]	6	4
Q9Y230	RUVBL2	RuvB-like 2 [OS=Homo sapiens]	9	6	P47897	QARS1	Glutamine--tRNA ligase [OS=Homo sapiens]	8	8	P33993	MCM7	DNA replication licensing factor MCM7 [OS=Homo sapiens]	12	7
P07814	EPRS1	Bifunctional glutamate/proline--tRNA ligase [OS=Homo sapiens]	9	6	O95347	SMC2	Structural maintenance of chromosomes protein 2 [OS=Homo sapiens]	8	8	Q14204	DYNC1H1	Cytoplasmic dynein 1 heavy chain 1 [OS=Homo sapiens]	21	13
O95425	SVIL	Supervillin [OS=Homo sapiens]	9	6	O95373	IPO7	Importin-7 [OS=Homo sapiens]	7	7	O14980	XPO1	Exportin-1 [OS=Homo sapiens]	10	10
P42345	MTOR	Serine/threonine-protein kinase mTOR [OS=Homo sapiens]	9	7	P27824	CANX	Calnexin [OS=Homo sapiens]	8	7	Q9BY89	KIAA1671	Uncharacterized protein KIAA1671 [OS=Homo sapiens]	8	5
Q6P2Q9	PRPF8	Pre-mRNA-processing-splicing factor 8 [OS=Homo sapiens]	9	7	Q8N1F7	NUP93	Nuclear pore complex protein Nup93 [OS=Homo sapiens]	9	7	P36542	ATP5F1C	ATP synthase subunit gamma, mitochondrial [OS=Homo sapiens]	7	6
Q8TEX9	IPO4	Importin-4 [OS=Homo sapiens]	9	7	P19474	TRIM21	E3 ubiquitin-protein ligase TRIM21 [OS=Homo sapiens]	7	7	P50454	SERPINH1	Serpin H1 [OS=Homo sapiens]	7	6
Q9UI10	EIF2B4	Translation initiation factor eIF-2B subunit delta [OS=Homo sapiens]	9	7	Q12905	ILF2	Interleukin enhancer-binding factor 2 [OS=Homo sapiens]	8	7	Q00610	CLTC	Clathrin heavy chain 1 [OS=Homo sapiens]	14	10
Q9Y6E2	BZW2	Basic leucine zipper and W2 domain-containing protein 2 [OS=Homo sapiens]	9	11	Q9HAV4	XPO5	Exportin-5 [OS=Homo sapiens]	7	7	P61221	ABCE1	ATP-binding cassette sub-family E member 1 [OS=Homo sapiens]	8	7
P0DP23	CALM1	Calmodulin-1 [OS=Homo sapiens]	8	8	P61221	ABCE1	ATP-binding cassette sub-family E member 1 [OS=Homo sapiens]	8	7	P07814	EPRS1	Bifunctional glutamate/proline--tRNA ligase [OS=Homo sapiens]	11	9
P04843	RPN1	Dolichyl-diphosphooligosaccharide--protein glycosyltransferase subunit 1 [OS=Homo sapiens]	8	8	Q9Y3Z3	SAMHD1	Deoxynucleoside triphosphate triphosphohydrolase SAMHD1 [OS=Homo sapiens]	8	7	P04844	RPN2	Dolichyl-diphosphooligosaccharide--protein glycosyltransferase subunit 2 [OS=Homo sapiens]	6	6
Q13263	TRIM28	Transcription intermediary factor 1-beta [OS=Homo sapiens]	8	7	Q9NYU2	UGGT1	UDP-glucose:glycoprotein glucosyltransferase 1 [OS=Homo sapiens]	10	7	P62136	PPP1CA	Serine/threonine-protein phosphatase PP1-alpha catalytic subunit [OS=Homo sapiens]	5	4
Q07955	SRSF1	Serine/arginine-rich splicing factor 1 [OS=Homo sapiens]	8	7	Q9UBS4	DNAJB11	DnaJ homolog subfamily B member 11 [OS=Homo sapiens]	8	7	O14974	PPP1R12A	Protein phosphatase 1 regulatory subunit 12A [OS=Homo sapiens]	6	6
P17987	TCP1	T-complex protein 1 subunit alpha [OS=Homo sapiens]	8	7	P36542	ATP5F1C	ATP synthase subunit gamma, mitochondrial [OS=Homo sapiens]	7	7	O14654	IRS4	Insulin receptor substrate 4 [OS=Homo sapiens]	9	8
Q69YQ0	SPECC1L	Cytospin-A [OS=Homo sapiens]	8	7	Q13045	FLII	Protein flightless-1 homolog [OS=Homo sapiens]	8	7	Q9Y230	RUVBL2	RuvB-like 2 [OS=Homo sapiens]	7	6
P35221	CTNNA1	Catenin alpha-1 [OS=Homo sapiens]	8	6	O95573	ACSL3	Fatty acid CoA ligase Acsl3 [OS=Homo sapiens]	8	7	Q9P2E5	CHPF2	Chondroitin sulfate glucuronyltransferase [OS=Homo sapiens]	7	6
P38606	ATP6V1A	V-type proton ATPase catalytic subunit A [OS=Homo sapiens]	8	5	O43592	XPOT	Exportin-T [OS=Homo sapiens]	10	7	Q8NCH0	CHST14	Carbohydrate sulfotransferase 14 [OS=Homo sapiens]	5	5
P49792	RANBP2	E3 SUMO-protein ligase RanBP2 [OS=Homo sapiens]	8	3	O95425	SVIL	Supervillin [OS=Homo sapiens]	8	7	P55060	CSE1L	Exportin-2 [OS=Homo sapiens]	8	7
P54136	RARS1	Arginine--tRNA ligase, cytoplasmic [OS=Homo sapiens]	8	5	P18085	ARF4	ADP-ribosylation factor 4 [OS=Homo sapiens]	4	6	P67809	YBX1	Y-box-binding protein 1 [OS=Homo sapiens]	6	8
Q86UP2	KTN1	Kinectin [OS=Homo sapiens]	8	6	Q9BXW7	HDHD5	Haloacid dehalogenase-like hydrolase domain-containing 5 [OS=Homo sapiens]	7	6	P11586	MTHFD1	C-1-tetrahydrofolate synthase, cytoplasmic [OS=Homo sapiens]	8	8
Q9H583	HEATR1	HEAT repeat-containing protein 1 [OS=Homo sapiens]	8	5	P20700	LMNB1	Lamin-B1 [OS=Homo sapiens]	7	6	P04843	RPN1	Dolichyl-diphosphooligosaccharide--protein glycosyltransferase subunit 1 [OS=Homo sapiens]	7	5
Q9Y2L1	DIS3	Exosome complex exonuclease RRP44 [OS=Homo sapiens]	8	6	Q15233	NONO	Non-POU domain-containing octamer-binding protein [OS=Homo sapiens]	8	6	Q07157	TJP1	Tight junction protein ZO-1 [OS=Homo sapiens]	12	8
P55786	NPEPPS	Puromycin-sensitive aminopeptidase [OS=Homo sapiens]	8	6	P49368	CCT3	T-complex protein 1 subunit gamma [OS=Homo sapiens]	8	6	P05023	ATP1A1	Sodium/potassium-transporting ATPase subunit alpha-1 [OS=Homo sapiens]	9	5
P11586	MTHFD1	C-1-tetrahydrofolate synthase, cytoplasmic [OS=Homo sapiens]	8	8	Q9NR30	DDX21	Nucleolar RNA helicase 2 [OS=Homo sapiens]	7	6	Q12905	ILF2	Interleukin enhancer-binding factor 2 [OS=Homo sapiens]	7	5
Q0ZGT2	NEXN	Nexilin [OS=Homo sapiens]	8	6	P41252	IARS1	Isoleucine--tRNA ligase, cytoplasmic [OS=Homo sapiens]	7	6	Q07955	SRSF1	Serine/arginine-rich splicing factor 1 [OS=Homo sapiens]	6	5
Q8IY63	AMOTL1	Angiomotin-like protein 1 [OS=Homo sapiens]	8	8	P43246	MSH2	DNA mismatch repair protein Msh2 [OS=Homo sapiens]	6	6	Q8N1F7	NUP93	Nuclear pore complex protein Nup93 [OS=Homo sapiens]	5	4
Q13144	EIF2B5	Translation initiation factor eIF-2B subunit epsilon [OS=Homo sapiens]	8	7	P28340	POLD1	DNA polymerase delta catalytic subunit [OS=Homo sapiens]	6	6	Q14974	KPNB1	Importin subunit beta-1 [OS=Homo sapiens]	6	6
Q14232	EIF2B1	Translation initiation factor eIF-2B subunit alpha [OS=Homo sapiens]	8	6	P13010	XRCC5	X-ray repair cross-complementing protein 5 [OS=Homo sapiens]	6	6	Q8TEM1	NUP210	Nuclear pore membrane glycoprotein 210 [OS=Homo sapiens]	4	4
Q8TCG1	CIP2A	Protein CIP2A [OS=Homo sapiens]	8	8	Q00325	SLC25A3	Phosphate carrier protein, mitochondrial [OS=Homo sapiens]	6	6	Q69YQ0	SPECC1L	Cytospin-A [OS=Homo sapiens]	8	5
Q969V3	NCLN	Nicalin [OS=Homo sapiens]	8	8	Q3ZCQ8	TIMM50	Mitochondrial import inner membrane translocase subunit TIM50 [OS=Homo sapiens]	7	6	P21333	FLNA	Filamin-A [OS=Homo sapiens]	8	6
P04181	OAT	Ornithine aminotransferase, mitochondrial [OS=Homo sapiens]	8	7	P31943	HNRNPH1	Heterogeneous nuclear ribonucleoprotein H [OS=Homo sapiens]	4	6	P39656	DDOST	Dolichyl-diphosphooligosaccharide--protein glycosyltransferase 48 kDa subunit [OS=Homo sapiens]	5	5
P49770	EIF2B2	Translation initiation factor eIF-2B subunit beta [OS=Homo sapiens]	8	7	Q9BWS9	CHID1	Chitinase domain-containing protein 1 [OS=Homo sapiens]	6	6	Q9HAV4	XPO5	Exportin-5 [OS=Homo sapiens]	6	6
Q9P035	HACD3	Very-long-chain (3R)-3-hydroxyacyl-CoA dehydratase 3 [OS=Homo sapiens]	8	7	Q07065	CKAP4	Cytoskeleton-associated protein 4 [OS=Homo sapiens]	7	6	Q92621	NUP205	Nuclear pore complex protein Nup205 [OS=Homo sapiens]	9	8
Q9BUP0	EFHD1	EF-hand domain-containing protein D1 [OS=Homo sapiens]	7	7	P08237	PFKM	ATP-dependent 6-phosphofructokinase, muscle type [OS=Homo sapiens]	6	6	P07237	P4HB	Protein disulfide-isomerase [OS=Homo sapiens]	9	6
P63244	RACK1	Receptor of activated protein C kinase 1 [OS=Homo sapiens]	7	7	Q8NCH0	CHST14	Carbohydrate sulfotransferase 14 [OS=Homo sapiens]	7	6	Q9NU22	MDN1	Midasin [OS=Homo sapiens]	15	9
Q9HAV4	XPO5	Exportin-5 [OS=Homo sapiens]	7	7	O60506	SYNCRIP	Heterogeneous nuclear ribonucleoprotein Q [OS=Homo sapiens]	5	6	P17858	PFKL	ATP-dependent 6-phosphofructokinase, liver type [OS=Homo sapiens]	8	4
P27824	CANX	Calnexin [OS=Homo sapiens]	7	6	P41250	GARS1	Glycine--tRNA ligase [OS=Homo sapiens]	6	6	P13010	XRCC5	X-ray repair cross-complementing protein 5 [OS=Homo sapiens]	6	6
P23246	SFPQ	Splicing factor, proline- and glutamine-rich [OS=Homo sapiens]	7	6	Q9UJS0	SLC25A13	Calcium-binding mitochondrial carrier protein Aralar2 [OS=Homo sapiens]	8	6	Q96I99	SUCLG2	Succinate--CoA ligase [GDP-forming] subunit beta, mitochondrial [OS=Homo sapiens]	5	5
P20700	LMNB1	Lamin-B1 [OS=Homo sapiens]	7	6	Q9Y4W6	AFG3L2	AFG3-like protein 2 [OS=Homo sapiens]	6	6	P49327	FASN	Fatty acid synthase [OS=Homo sapiens]	8	8
Q15233	NONO	Non-POU domain-containing octamer-binding protein [OS=Homo sapiens]	7	6	P28290	ITPRID2	Protein ITPRID2 [OS=Homo sapiens]	8	6	P20700	LMNB1	Lamin-B1 [OS=Homo sapiens]	7	4
Q00839	HNRNPU	Heterogeneous nuclear ribonucleoprotein U [OS=Homo sapiens]	7	6	O75643	SNRNP200	U5 small nuclear ribonucleoprotein 200 kDa helicase [OS=Homo sapiens]	8	6	O00571	DDX3X	ATP-dependent RNA helicase DDX3X [OS=Homo sapiens]	8	6
P43490	NAMPT	Nicotinamide phosphoribosyltransferase [OS=Homo sapiens]	7	6	Q8WWI1	LMO7	LIM domain only protein 7 [OS=Homo sapiens]	7	6	Q9Y2D5	PALM2AKAP2	A-kinase anchor protein 2 [OS=Homo sapiens]	7	4
P55084	HADHB	Trifunctional enzyme subunit beta, mitochondrial [OS=Homo sapiens]	7	5	Q6P2Q9	PRPF8	Pre-mRNA-processing-splicing factor 8 [OS=Homo sapiens]	10	6	Q9BW92	TARS2	Threonine--tRNA ligase, mitochondrial [OS=Homo sapiens]	5	4
P07910	HNRNPC	Heterogeneous nuclear ribonucleoproteins C1/C2 [OS=Homo sapiens]	7	5	Q86V48	LUZP1	Leucine zipper protein 1 [OS=Homo sapiens]	10	6	P78347	GTF2I	General transcription factor II-I [OS=Homo sapiens]	5	4
P52272	HNRNPM	Heterogeneous nuclear ribonucleoprotein M [OS=Homo sapiens]	7	5	P07910	HNRNPC	Heterogeneous nuclear ribonucleoproteins C1/C2 [OS=Homo sapiens]	6	5	Q8NI35	PATJ	InaD-like protein [OS=Homo sapiens]	8	5
O00410	IPO5	Importin-5 [OS=Homo sapiens]	7	5	Q00839	HNRNPU	Heterogeneous nuclear ribonucleoprotein U [OS=Homo sapiens]	6	5	Q13347	EIF3I	Eukaryotic translation initiation factor 3 subunit I [OS=Homo sapiens]	5	4
Q8N3U4	STAG2	Cohesin subunit SA-2 [OS=Homo sapiens]	7	5	Q9Y230	RUVBL2	RuvB-like 2 [OS=Homo sapiens]	9	5	P33991	MCM4	DNA replication licensing factor MCM4 [OS=Homo sapiens]	6	5
O14974	PPP1R12A	Protein phosphatase 1 regulatory subunit 12A [OS=Homo sapiens]	7	4	Q07955	SRSF1	Serine/arginine-rich splicing factor 1 [OS=Homo sapiens]	5	5	Q92499	DDX1	ATP-dependent RNA helicase DDX1 [OS=Homo sapiens]	6	5
Q9Y2D5	PALM2AKAP2	A-kinase anchor protein 2 [OS=Homo sapiens]	7	4	P04844	RPN2	Dolichyl-diphosphooligosaccharide--protein glycosyltransferase subunit 2 [OS=Homo sapiens]	5	5	Q9H857	NT5DC2	5'-nucleotidase domain-containing protein 2 [OS=Homo sapiens]	4	4
Q8N1F7	NUP93	Nuclear pore complex protein Nup93 [OS=Homo sapiens]	7	3	P40227	CCT6A	T-complex protein 1 subunit zeta [OS=Homo sapiens]	6	5	P30837	ALDH1B1	Aldehyde dehydrogenase X, mitochondrial [OS=Homo sapiens]	6	4
P47897	QARS1	Glutamine--tRNA ligase [OS=Homo sapiens]	7	6	P17858	PFKL	ATP-dependent 6-phosphofructokinase, liver type [OS=Homo sapiens]	4	5	P50402	EMD	Emerin [OS=Homo sapiens]	4	4
Q86VP6	CAND1	Cullin-associated NEDD8-dissociated protein 1 [OS=Homo sapiens]	7	6	P11172	UMPS	Uridine 5'-monophosphate synthase [OS=Homo sapiens]	6	5	P29966	MARCKS	Myristoylated alanine-rich C-kinase substrate [OS=Homo sapiens]	6	4
Q9BS26	ERP44	Endoplasmic reticulum resident protein 44 [OS=Homo sapiens]	7	6	P11310	ACADM	Medium-chain specific acyl-CoA dehydrogenase, mitochondrial [OS=Homo sapiens]	6	5	P09211	GSTP1	Glutathione S-transferase P [OS=Homo sapiens]	9	12
Q12905	ILF2	Interleukin enhancer-binding factor 2 [OS=Homo sapiens]	7	6	Q13438	OS9	Protein OS-9 [OS=Homo sapiens]	9	5	O00469	PLOD2	Procollagen-lysine,2-oxoglutarate 5-dioxygenase 2 [OS=Homo sapiens]	7	4
Q8NCH0	CHST14	Carbohydrate sulfotransferase 14 [OS=Homo sapiens]	7	4	Q14974	KPNB1	Importin subunit beta-1 [OS=Homo sapiens]	5	5	Q4VCS5	AMOT	Angiomotin [OS=Homo sapiens]	31	43
P06576	ATP5F1B	ATP synthase subunit beta, mitochondrial [OS=Homo sapiens]	7	6	P11586	MTHFD1	C-1-tetrahydrofolate synthase, cytoplasmic [OS=Homo sapiens]	6	5	P02768	ALB	Albumin [OS=Homo sapiens]	4	4
P57678	GEMIN4	Gem-associated protein 4 [OS=Homo sapiens]	7	6	P50402	EMD	Emerin [OS=Homo sapiens]	5	5	P08670	VIM	Vimentin [OS=Homo sapiens]	30	32
P06493	CDK1	Cyclin-dependent kinase 1 [OS=Homo sapiens]	6	6	O95831	AIFM1	Apoptosis-inducing factor 1, mitochondrial [OS=Homo sapiens]	7	5	P11021	HSPA5	Endoplasmic reticulum chaperone BiP [OS=Homo sapiens]	27	29
P67809	YBX1	Y-box-binding protein 1 [OS=Homo sapiens]	6	6	Q9UBV2	SEL1L	Protein sel-1 homolog 1 [OS=Homo sapiens]	7	5	P68104	EEF1A1	Elongation factor 1-alpha 1 [OS=Homo sapiens]	12	13
P54886	ALDH18A1	Delta-1-pyrroline-5-carboxylate synthase [OS=Homo sapiens]	6	6	P67809	YBX1	Y-box-binding protein 1 [OS=Homo sapiens]	5	5	P38646	HSPA9	Stress-70 protein, mitochondrial [OS=Homo sapiens]	26	26
O00571	DDX3X	ATP-dependent RNA helicase DDX3X [OS=Homo sapiens]	6	6	P60842	EIF4A1	Eukaryotic initiation factor 4A-I [OS=Homo sapiens]	5	5	P11142	HSPA8	Heat shock cognate 71 kDa protein [OS=Homo sapiens]	17	17
P04406	GAPDH	Glyceraldehyde-3-phosphate dehydrogenase [OS=Homo sapiens]	6	5	Q96CS3	FAF2	FAS-associated factor 2 [OS=Homo sapiens]	5	5	P57088	TMEM33	Transmembrane protein 33 [OS=Homo sapiens]	5	4
P46977	STT3A	Dolichyl-diphosphooligosaccharide--protein glycosyltransferase subunit STT3A [OS=Homo sapiens]	6	5	Q08211	DHX9	ATP-dependent RNA helicase A [OS=Homo sapiens]	5	5	Q16643	DBN1	Drebrin [OS=Homo sapiens]	21	19
Q9NR30	DDX21	Nucleolar RNA helicase 2 [OS=Homo sapiens]	6	5	Q9H583	HEATR1	HEAT repeat-containing protein 1 [OS=Homo sapiens]	5	5	Q96C19	EFHD2	EF-hand domain-containing protein D2 [OS=Homo sapiens]	8	10
Q9UI26	IPO11	Importin-11 [OS=Homo sapiens]	6	5	O00148	DDX39A	ATP-dependent RNA helicase DDX39A [OS=Homo sapiens]	6	5	P0DMV9	HSPA1A	Heat shock 70 kDa protein 1B [OS=Homo sapiens]	15	15
Q14204	DYNC1H1	Cytoplasmic dynein 1 heavy chain 1 [OS=Homo sapiens]	6	5	P12004	PCNA	Proliferating cell nuclear antigen [OS=Homo sapiens]	5	5	Q9NYL9	TMOD3	Tropomodulin-3 [OS=Homo sapiens]	13	11
Q96ER3	SAAL1	Protein SAAL1 [OS=Homo sapiens]	6	4	O60762	DPM1	Dolichol-phosphate mannosyltransferase subunit 1 [OS=Homo sapiens]	6	5	P19338	NCL	Nucleolin [OS=Homo sapiens]	15	15
Q9NVI1	FANCI	Fanconi anemia group I protein [OS=Homo sapiens]	6	4	Q15758	SLC1A5	Neutral amino acid transporter B(0) [OS=Homo sapiens]	5	5	Q9P0K7	RAI14	Ankycorbin [OS=Homo sapiens]	21	20
Q7Z3U7	MON2	Protein MON2 homolog [OS=Homo sapiens]	6	5	P39656	DDOST	Dolichyl-diphosphooligosaccharide--protein glycosyltransferase 48 kDa subunit [OS=Homo sapiens]	6	5	Q15084	PDIA6	Protein disulfide-isomerase A6 [OS=Homo sapiens]	11	10
O14967	CLGN	Calmegin [OS=Homo sapiens]	6	3	P84103	SRSF3	Serine/arginine-rich splicing factor 3 [OS=Homo sapiens]	4	5	O43175	PHGDH	D-3-phosphoglycerate dehydrogenase [OS=Homo sapiens]	11	11
Q9Y2W1	THRAP3	Thyroid hormone receptor-associated protein 3 [OS=Homo sapiens]	6	5	O43837	IDH3B	Isocitrate dehydrogenase [NAD] subunit beta, mitochondrial [OS=Homo sapiens]	6	5	Q15149	PLEC	Plectin [OS=Homo sapiens]	69	58
Q96JJ7	TMX3	Protein disulfide-isomerase TMX3 [OS=Homo sapiens]	6	3	P11177	PDHB	Pyruvate dehydrogenase E1 component subunit beta, mitochondrial [OS=Homo sapiens]	8	5	Q13813	SPTAN1	Spectrin alpha chain, non-erythrocytic 1 [OS=Homo sapiens]	50	40
O95347	SMC2	Structural maintenance of chromosomes protein 2 [OS=Homo sapiens]	6	5	Q9P035	HACD3	Very-long-chain (3R)-3-hydroxyacyl-CoA dehydratase 3 [OS=Homo sapiens]	5	5	P12956	XRCC6	X-ray repair cross-complementing protein 6 [OS=Homo sapiens]	15	15
Q86Y56	DNAAF5	Dynein axonemal assembly factor 5 [OS=Homo sapiens]	6	4	Q02978	SLC25A11	Mitochondrial 2-oxoglutarate/malate carrier protein [OS=Homo sapiens]	5	5	Q8N3R9	PALS1	Protein PALS1 [OS=Homo sapiens]	14	13
Q8WVX9	FAR1	Fatty acyl-CoA reductase 1 [OS=Homo sapiens]	6	4	P56192	MARS1	Methionine--tRNA ligase, cytoplasmic [OS=Homo sapiens]	5	5	Q9BS26	ERP44	Endoplasmic reticulum resident protein 44 [OS=Homo sapiens]	8	8
Q9BZF1	OSBPL8	Oxysterol-binding protein-related protein 8 [OS=Homo sapiens]	6	4	O94905	ERLIN2	Erlin-2 [OS=Homo sapiens]	5	5	P19474	TRIM21	E3 ubiquitin-protein ligase TRIM21 [OS=Homo sapiens]	10	9
O00165	HAX1	HCLS1-associated protein X-1 [OS=Homo sapiens]	6	4	Q8WVX9	FAR1	Fatty acyl-CoA reductase 1 [OS=Homo sapiens]	9	5	P25705	ATP5F1A	ATP synthase subunit alpha, mitochondrial [OS=Homo sapiens]	12	12
Q9UG63	ABCF2	ATP-binding cassette sub-family F member 2 [OS=Homo sapiens]	6	4	Q9Y285	FARSA	Phenylalanine--tRNA ligase alpha subunit [OS=Homo sapiens]	6	5	P02786	TFRC	Transferrin receptor protein 1 [OS=Homo sapiens]	20	17
Q9Y295	DRG1	Developmentally-regulated GTP-binding protein 1 [OS=Homo sapiens]	6	6	Q9BUP0	EFHD1	EF-hand domain-containing protein D1 [OS=Homo sapiens]	6	5	Q01082	SPTBN1	Spectrin beta chain, non-erythrocytic 1 [OS=Homo sapiens]	42	30
P46937	YAP1	Transcriptional coactivator YAP1 [OS=Homo sapiens]	6	4	P34897	SHMT2	Serine hydroxymethyltransferase, mitochondrial [OS=Homo sapiens]	7	5	Q02809	PLOD1	Procollagen-lysine,2-oxoglutarate 5-dioxygenase 1 [OS=Homo sapiens]	15	13
Q9NVI7	ATAD3A	ATPase family AAA domain-containing protein 3A [OS=Homo sapiens]	6	4	Q9P2K2	TXNDC16	Thioredoxin domain-containing protein 16 [OS=Homo sapiens]	5	5	Q9BWS9	CHID1	Chitinase domain-containing protein 1 [OS=Homo sapiens]	8	7
Q96QU8	XPO6	Exportin-6 [OS=Homo sapiens]	6	5	P50990	CCT8	T-complex protein 1 subunit theta [OS=Homo sapiens]	5	5	P46977	STT3A	Dolichyl-diphosphooligosaccharide--protein glycosyltransferase subunit STT3A [OS=Homo sapiens]	9	11
Q8TCJ2	STT3B	Dolichyl-diphosphooligosaccharide--protein glycosyltransferase subunit STT3B [OS=Homo sapiens]	6	5	Q8NBP0	TTC13	Tetratricopeptide repeat protein 13 [OS=Homo sapiens]	7	5	Q8NBJ5	COLGALT1	Procollagen galactosyltransferase 1 [OS=Homo sapiens]	11	10
Q9ULG6	CCPG1	Cell cycle progression protein 1 [OS=Homo sapiens]	6	5	P46940	IQGAP1	Ras GTPase-activating-like protein IQGAP1 [OS=Homo sapiens]	5	5	Q9H0U3	MAGT1	Magnesium transporter protein 1 [OS=Homo sapiens]	7	7
O94905	ERLIN2	Erlin-2 [OS=Homo sapiens]	6	6	Q9H223	EHD4	EH domain-containing protein 4 [OS=Homo sapiens]	7	5	Q9BTY2	FUCA2	Plasma alpha-L-fucosidase [OS=Homo sapiens]	10	8
P18031	PTPN1	Tyrosine-protein phosphatase non-receptor type 1 [OS=Homo sapiens]	6	4	Q14839	CHD4	Chromodomain-helicase-DNA-binding protein 4 [OS=Homo sapiens]	7	5	P10809	HSPD1	60 kDa heat shock protein, mitochondrial [OS=Homo sapiens]	11	10
P52292	KPNA2	Importin subunit alpha-1 [OS=Homo sapiens]	6	5	Q14498	RBM39	RNA-binding protein 39 [OS=Homo sapiens]	5	5	Q9P035	HACD3	Very-long-chain (3R)-3-hydroxyacyl-CoA dehydratase 3 [OS=Homo sapiens]	9	8
Q9H3N1	TMX1	Thioredoxin-related transmembrane protein 1 [OS=Homo sapiens]	6	5	P43243	MATR3	Matrin-3 [OS=Homo sapiens]	7	5	P61619	SEC61A1	Protein transport protein Sec61 subunit alpha isoform 1 [OS=Homo sapiens]	5	5
P34897	SHMT2	Serine hydroxymethyltransferase, mitochondrial [OS=Homo sapiens]	6	5	Q9NSE4	IARS2	Isoleucine--tRNA ligase, mitochondrial [OS=Homo sapiens]	5	5	Q8NBL1	POGLUT1	Protein O-glucosyltransferase 1 [OS=Homo sapiens]	8	8
Q9H1E5	TMX4	Thioredoxin-related transmembrane protein 4 [OS=Homo sapiens]	6	6	P38606	ATP6V1A	V-type proton ATPase catalytic subunit A [OS=Homo sapiens]	9	5	P50991	CCT4	T-complex protein 1 subunit delta [OS=Homo sapiens]	14	11
Q14257	RCN2	Reticulocalbin-2 [OS=Homo sapiens]	6	4	Q86UP2	KTN1	Kinectin [OS=Homo sapiens]	7	5	O00767	SCD	Stearoyl-CoA desaturase [OS=Homo sapiens]	4	4
Q08211	DHX9	ATP-dependent RNA helicase A [OS=Homo sapiens]	5	5	Q07157	TJP1	Tight junction protein ZO-1 [OS=Homo sapiens]	6	5	Q9BSD7	NTPCR	Cancer-related nucleoside-triphosphatase [OS=Homo sapiens]	5	5
P26641	EEF1G	Elongation factor 1-gamma [OS=Homo sapiens]	5	4	Q53GQ0	HSD17B12	Very-long-chain 3-oxoacyl-CoA reductase [OS=Homo sapiens]	4	4	P06733	ENO1	Alpha-enolase [OS=Homo sapiens]	12	12
P31943	HNRNPH1	Heterogeneous nuclear ribonucleoprotein H [OS=Homo sapiens]	5	4	P22061	PCMT1	Protein-L-isoaspartate(D-aspartate) O-methyltransferase [OS=Homo sapiens]	4	4	P23528	CFL1	Cofilin-1 [OS=Homo sapiens]	7	8
P49368	CCT3	T-complex protein 1 subunit gamma [OS=Homo sapiens]	5	4	Q9NZ01	TECR	Very-long-chain enoyl-CoA reductase [OS=Homo sapiens]	4	4	Q96HE7	ERO1A	ERO1-like protein alpha [OS=Homo sapiens]	8	8
Q9Y4R8	TELO2	Telomere length regulation protein TEL2 homolog [OS=Homo sapiens]	5	4	P30837	ALDH1B1	Aldehyde dehydrogenase X, mitochondrial [OS=Homo sapiens]	7	4	Q8NDZ4	DIPK2A	Divergent protein kinase domain 2A [OS=Homo sapiens]	6	6
P36542	ATP5F1C	ATP synthase subunit gamma, mitochondrial [OS=Homo sapiens]	5	4	P31689	DNAJA1	DnaJ homolog subfamily A member 1 [OS=Homo sapiens]	5	4	P62826	RAN	GTP-binding nuclear protein Ran [OS=Homo sapiens]	4	4
P57740	NUP107	Nuclear pore complex protein Nup107 [OS=Homo sapiens]	5	4	Q9Y5M8	SRPRB	Signal recognition particle receptor subunit beta [OS=Homo sapiens]	4	4	P04181	OAT	Ornithine aminotransferase, mitochondrial [OS=Homo sapiens]	8	8
Q15029	EFTUD2	116 kDa U5 small nuclear ribonucleoprotein component [OS=Homo sapiens]	5	4	O60884	DNAJA2	DnaJ homolog subfamily A member 2 [OS=Homo sapiens]	7	4	O75718	CRTAP	Cartilage-associated protein [OS=Homo sapiens]	8	8
Q8NFQ8	TOR1AIP2	Torsin-1A-interacting protein 2 [OS=Homo sapiens]	5	3	Q8NEZ5	FBXO22	F-box only protein 22 [OS=Homo sapiens]	5	4	P52272	HNRNPM	Heterogeneous nuclear ribonucleoprotein M [OS=Homo sapiens]	16	14
P43243	MATR3	Matrin-3 [OS=Homo sapiens]	5	5	Q8IXB1	DNAJC10	DnaJ homolog subfamily C member 10 [OS=Homo sapiens]	5	4	Q13724	MOGS	Mannosyl-oligosaccharide glucosidase [OS=Homo sapiens]	10	10
Q9UBB4	ATXN10	Ataxin-10 [OS=Homo sapiens]	5	3	P50213	IDH3A	Isocitrate dehydrogenase [NAD] subunit alpha, mitochondrial [OS=Homo sapiens]	4	4	P31943	HNRNPH1	Heterogeneous nuclear ribonucleoprotein H [OS=Homo sapiens]	4	8
P11177	PDHB	Pyruvate dehydrogenase E1 component subunit beta, mitochondrial [OS=Homo sapiens]	5	3	Q96I99	SUCLG2	Succinate--CoA ligase [GDP-forming] subunit beta, mitochondrial [OS=Homo sapiens]	5	4	P06576	ATP5F1B	ATP synthase subunit beta, mitochondrial [OS=Homo sapiens]	9	8
Q9Y285	FARSA	Phenylalanine--tRNA ligase alpha subunit [OS=Homo sapiens]	5	4	Q9Y265	RUVBL1	RuvB-like 1 [OS=Homo sapiens]	5	4	P22061	PCMT1	Protein-L-isoaspartate(D-aspartate) O-methyltransferase [OS=Homo sapiens]	7	7
Q13724	MOGS	Mannosyl-oligosaccharide glucosidase [OS=Homo sapiens]	5	4	Q9Y4L1	HYOU1	Hypoxia up-regulated protein 1 [OS=Homo sapiens]	9	4	Q8TCJ2	STT3B	Dolichyl-diphosphooligosaccharide--protein glycosyltransferase subunit STT3B [OS=Homo sapiens]	8	7
P08195	SLC3A2	4F2 cell-surface antigen heavy chain [OS=Homo sapiens]	5	4	P33991	MCM4	DNA replication licensing factor MCM4 [OS=Homo sapiens]	4	4	O75369	FLNB	Filamin-B [OS=Homo sapiens]	19	15
Q15758	SLC1A5	Neutral amino acid transporter B(0) [OS=Homo sapiens]	5	5	P54136	RARS1	Arginine--tRNA ligase, cytoplasmic [OS=Homo sapiens]	5	4	Q96IZ0	PAWR	PRKC apoptosis WT1 regulator protein [OS=Homo sapiens]	9	8
P34741	SDC2	Syndecan-2 [OS=Homo sapiens]	5	5	Q9Y4R8	TELO2	Telomere length regulation protein TEL2 homolog [OS=Homo sapiens]	4	4	Q9Y285	FARSA	Phenylalanine--tRNA ligase alpha subunit [OS=Homo sapiens]	8	8
O75487	GPC4	Glypican-4 [OS=Homo sapiens]	5	5	Q92499	DDX1	ATP-dependent RNA helicase DDX1 [OS=Homo sapiens]	4	4	Q8IVL6	P3H3	Prolyl 3-hydroxylase 3 [OS=Homo sapiens]	10	10
P12004	PCNA	Proliferating cell nuclear antigen [OS=Homo sapiens]	5	5	P57740	NUP107	Nuclear pore complex protein Nup107 [OS=Homo sapiens]	6	4	Q9P2K2	TXNDC16	Thioredoxin domain-containing protein 16 [OS=Homo sapiens]	10	10
O75787	ATP6AP2	Renin receptor [OS=Homo sapiens]	5	4	O00165	HAX1	HCLS1-associated protein X-1 [OS=Homo sapiens]	8	4	O60762	DPM1	Dolichol-phosphate mannosyltransferase subunit 1 [OS=Homo sapiens]	7	7
O60506	SYNCRIP	Heterogeneous nuclear ribonucleoprotein Q [OS=Homo sapiens]	5	7	Q9H857	NT5DC2	5'-nucleotidase domain-containing protein 2 [OS=Homo sapiens]	5	4	P28288	ABCD3	ATP-binding cassette sub-family D member 3 [OS=Homo sapiens]	10	10
Q8NDZ4	DIPK2A	Divergent protein kinase domain 2A [OS=Homo sapiens]	5	4	P25205	MCM3	DNA replication licensing factor MCM3 [OS=Homo sapiens]	5	4	O43808	SLC25A17	Peroxisomal membrane protein PMP34 [OS=Homo sapiens]	6	5
Q9BTY2	FUCA2	Plasma alpha-L-fucosidase [OS=Homo sapiens]	5	5	Q96T76	MMS19	MMS19 nucleotide excision repair protein homolog [OS=Homo sapiens]	5	4	Q9NUP9	LIN7C	Protein lin-7 homolog C [OS=Homo sapiens]	5	5
Q9BTV4	TMEM43	Transmembrane protein 43 [OS=Homo sapiens]	5	5	O00767	SCD	Stearoyl-CoA desaturase [OS=Homo sapiens]	4	4	Q8NBP0	TTC13	Tetratricopeptide repeat protein 13 [OS=Homo sapiens]	12	10
Q92791	P3H4	Endoplasmic reticulum protein SC65 [OS=Homo sapiens]	5	5	Q14257	RCN2	Reticulocalbin-2 [OS=Homo sapiens]	7	4	Q969V3	NCLN	Nicalin [OS=Homo sapiens]	9	7
Q13948	CUX1	Protein CASP [OS=Homo sapiens]	5	13	Q86V81	ALYREF	THO complex subunit 4 [OS=Homo sapiens]	4	4	Q9UBM7	DHCR7	7-dehydrocholesterol reductase [OS=Homo sapiens]	5	5
Q15363	TMED2	Transmembrane emp24 domain-containing protein 2 [OS=Homo sapiens]	5	4	Q12800	TFCP2	Alpha-globin transcription factor CP2 [OS=Homo sapiens]	4	4	O75487	GPC4	Glypican-4 [OS=Homo sapiens]	7	9
P61619	SEC61A1	Protein transport protein Sec61 subunit alpha isoform 1 [OS=Homo sapiens]	5	4	Q9BTY2	FUCA2	Plasma alpha-L-fucosidase [OS=Homo sapiens]	5	4	Q8WVX9	FAR1	Fatty acyl-CoA reductase 1 [OS=Homo sapiens]	9	9
Q8TED1	GPX8	Probable glutathione peroxidase 8 [OS=Homo sapiens]	5	4	Q02809	PLOD1	Procollagen-lysine,2-oxoglutarate 5-dioxygenase 1 [OS=Homo sapiens]	7	4	Q96II8	LRCH3	DISP complex protein LRCH3 [OS=Homo sapiens]	10	9
P18085	ARF4	ADP-ribosylation factor 4 [OS=Homo sapiens]	5	4	Q9Y679	AUP1	Lipid droplet-regulating VLDL assembly factor AUP1 [OS=Homo sapiens]	5	4	Q06830	PRDX1	Peroxiredoxin-1 [OS=Homo sapiens]	5	5
Q00325	SLC25A3	Phosphate carrier protein, mitochondrial [OS=Homo sapiens]	5	5	Q9UBE0	SAE1	SUMO-activating enzyme subunit 1 [OS=Homo sapiens]	6	4	O43837	IDH3B	Isocitrate dehydrogenase [NAD] subunit beta, mitochondrial [OS=Homo sapiens]	7	7
P67812	SEC11A	Signal peptidase complex catalytic subunit SEC11A [OS=Homo sapiens]	5	5	P78371	CCT2	T-complex protein 1 subunit beta [OS=Homo sapiens]	4	4	P13674	P4HA1	Prolyl 4-hydroxylase subunit alpha-1 [OS=Homo sapiens]	8	8
Q9NUP9	LIN7C	Protein lin-7 homolog C [OS=Homo sapiens]	4	4	P23284	PPIB	Peptidyl-prolyl cis-trans isomerase B [OS=Homo sapiens]	4	4	Q8IY63	AMOTL1	Angiomotin-like protein 1 [OS=Homo sapiens]	11	10
P04844	RPN2	Dolichyl-diphosphooligosaccharide--protein glycosyltransferase subunit 2 [OS=Homo sapiens]	4	4	P33992	MCM5	DNA replication licensing factor MCM5 [OS=Homo sapiens]	5	4	Q8NC51	SERBP1	Plasminogen activator inhibitor 1 RNA-binding protein [OS=Homo sapiens]	8	7
A1L390	PLEKHG3	Pleckstrin homology domain-containing family G member 3 [OS=Homo sapiens]	4	4	P38919	EIF4A3	Eukaryotic initiation factor 4A-III [OS=Homo sapiens]	4	4	O95573	ACSL3	Fatty acid CoA ligase Acsl3 [OS=Homo sapiens]	11	10
P39656	DDOST	Dolichyl-diphosphooligosaccharide--protein glycosyltransferase 48 kDa subunit [OS=Homo sapiens]	4	4	Q00535	CDK5	Cyclin-dependent-like kinase 5 [OS=Homo sapiens]	4	4	P09651	HNRNPA1	Heterogeneous nuclear ribonucleoprotein A1 [OS=Homo sapiens]	4	4
P40227	CCT6A	T-complex protein 1 subunit zeta [OS=Homo sapiens]	4	4	P55209	NAP1L1	Nucleosome assembly protein 1-like 1 [OS=Homo sapiens]	4	4	P51553	IDH3G	Isocitrate dehydrogenase [NAD] subunit gamma, mitochondrial [OS=Homo sapiens]	4	4
Q9Y3Z3	SAMHD1	Deoxynucleoside triphosphate triphosphohydrolase SAMHD1 [OS=Homo sapiens]	4	4	O00567	NOP56	Nucleolar protein 56 [OS=Homo sapiens]	4	4	Q969N2	PIGT	GPI transamidase component PIG-T [OS=Homo sapiens]	6	6
P13010	XRCC5	X-ray repair cross-complementing protein 5 [OS=Homo sapiens]	4	4	P35232	PHB1	Prohibitin [OS=Homo sapiens]	5	4	Q16880	UGT8	2-hydroxyacylsphingosine 1-beta-galactosyltransferase [OS=Homo sapiens]	8	6
P50402	EMD	Emerin [OS=Homo sapiens]	4	4	Q5JPH6	EARS2	Probable glutamate--tRNA ligase, mitochondrial [OS=Homo sapiens]	5	4	P34897	SHMT2	Serine hydroxymethyltransferase, mitochondrial [OS=Homo sapiens]	9	8
Q92621	NUP205	Nuclear pore complex protein Nup205 [OS=Homo sapiens]	4	4	Q6UW63	POGLUT2	Protein O-glucosyltransferase 2 [OS=Homo sapiens]	4	4	P14618	PKM	Pyruvate kinase PKM [OS=Homo sapiens]	9	8
Q12769	NUP160	Nuclear pore complex protein Nup160 [OS=Homo sapiens]	4	4	P55084	HADHB	Trifunctional enzyme subunit beta, mitochondrial [OS=Homo sapiens]	5	4	P31689	DNAJA1	DnaJ homolog subfamily A member 1 [OS=Homo sapiens]	8	8
Q9BW27	NUP85	Nuclear pore complex protein Nup85 [OS=Homo sapiens]	4	4	Q8NBQ5	HSD17B11	Estradiol 17-beta-dehydrogenase 11 [OS=Homo sapiens]	5	4	O94813	SLIT2	Slit homolog 2 protein [OS=Homo sapiens]	11	10
Q14165	MLEC	Malectin [OS=Homo sapiens]	4	3	Q12906	ILF3	Interleukin enhancer-binding factor 3 [OS=Homo sapiens]	5	4	P38919	EIF4A3	Eukaryotic initiation factor 4A-III [OS=Homo sapiens]	7	8
Q86U38	NOP9	Nucleolar protein 9 [OS=Homo sapiens]	4	3	Q7Z5L9	IRF2BP2	Interferon regulatory factor 2-binding protein 2 [OS=Homo sapiens]	6	4	Q92791	P3H4	Endoplasmic reticulum protein SC65 [OS=Homo sapiens]	7	7
Q14498	RBM39	RNA-binding protein 39 [OS=Homo sapiens]	4	4	Q9ULG6	CCPG1	Cell cycle progression protein 1 [OS=Homo sapiens]	5	4	P42166	TMPO	Lamina-associated polypeptide 2, isoform alpha [OS=Homo sapiens]	4	7
P38919	EIF4A3	Eukaryotic initiation factor 4A-III [OS=Homo sapiens]	4	3	Q9Y295	DRG1	Developmentally-regulated GTP-binding protein 1 [OS=Homo sapiens]	4	4	P22626	HNRNPA2B1	Heterogeneous nuclear ribonucleoproteins A2/B1 [OS=Homo sapiens]	4	4
O43143	DHX15	Pre-mRNA-splicing factor ATP-dependent RNA helicase DHX15 [OS=Homo sapiens]	4	3	P57088	TMEM33	Transmembrane protein 33 [OS=Homo sapiens]	4	3	P29590	PML	Protein PML [OS=Homo sapiens]	10	9
P09496	CLTA	Clathrin light chain A [OS=Homo sapiens]	4	3	Q9BSD7	NTPCR	Cancer-related nucleoside-triphosphatase [OS=Homo sapiens]	4	3	Q9H497	TOR3A	Torsin-3A [OS=Homo sapiens]	5	5
Q9Y679	AUP1	Lipid droplet-regulating VLDL assembly factor AUP1 [OS=Homo sapiens]	4	3	P51553	IDH3G	Isocitrate dehydrogenase [NAD] subunit gamma, mitochondrial [OS=Homo sapiens]	4	3	P23246	SFPQ	Splicing factor, proline- and glutamine-rich [OS=Homo sapiens]	7	7
Q86X29	LSR	Lipolysis-stimulated lipoprotein receptor [OS=Homo sapiens]	4	4	Q9UBM7	DHCR7	7-dehydrocholesterol reductase [OS=Homo sapiens]	4	3	P25205	MCM3	DNA replication licensing factor MCM3 [OS=Homo sapiens]	8	7
P06280	GLA	Alpha-galactosidase A [OS=Homo sapiens]	4	4	Q15645	TRIP13	Pachytene checkpoint protein 2 homolog [OS=Homo sapiens]	4	3	Q16706	MAN2A1	Alpha-mannosidase 2 [OS=Homo sapiens]	15	11
Q9BWS9	CHID1	Chitinase domain-containing protein 1 [OS=Homo sapiens]	4	4	P18031	PTPN1	Tyrosine-protein phosphatase non-receptor type 1 [OS=Homo sapiens]	5	3	Q9UQE7	SMC3	Structural maintenance of chromosomes protein 3 [OS=Homo sapiens]	13	11
Q9Y5M8	SRPRB	Signal recognition particle receptor subunit beta [OS=Homo sapiens]	4	3	P55786	NPEPPS	Puromycin-sensitive aminopeptidase [OS=Homo sapiens]	4	3	P11310	ACADM	Medium-chain specific acyl-CoA dehydrogenase, mitochondrial [OS=Homo sapiens]	7	7
Q3ZCQ8	TIMM50	Mitochondrial import inner membrane translocase subunit TIM50 [OS=Homo sapiens]	4	3	Q8NDZ4	DIPK2A	Divergent protein kinase domain 2A [OS=Homo sapiens]	4	3	P48643	CCT5	T-complex protein 1 subunit epsilon [OS=Homo sapiens]	8	8
Q969N2	PIGT	GPI transamidase component PIG-T [OS=Homo sapiens]	4	4	Q96SB3	PPP1R9B	Neurabin-2 [OS=Homo sapiens]	5	3	Q9Y2L1	DIS3	Exosome complex exonuclease RRP44 [OS=Homo sapiens]	13	11
P11310	ACADM	Medium-chain specific acyl-CoA dehydrogenase, mitochondrial [OS=Homo sapiens]	4	3	P52292	KPNA2	Importin subunit alpha-1 [OS=Homo sapiens]	4	3	Q96MM7	HS6ST2	Heparan-sulfate 6-O-sulfotransferase 2 [OS=Homo sapiens]	6	6
P21796	VDAC1	Voltage-dependent anion-selective channel protein 1 [OS=Homo sapiens]	4	4	Q32P28	P3H1	Prolyl 3-hydroxylase 1 [OS=Homo sapiens]	6	3	Q07065	CKAP4	Cytoskeleton-associated protein 4 [OS=Homo sapiens]	10	7
Q96CS3	FAF2	FAS-associated factor 2 [OS=Homo sapiens]	4	3	Q9BQI0	AIF1L	Allograft inflammatory factor 1-like [OS=Homo sapiens]	4	3	Q9UG63	ABCF2	ATP-binding cassette sub-family F member 2 [OS=Homo sapiens]	10	9
Q9NX63	CHCHD3	MICOS complex subunit MIC19 [OS=Homo sapiens]	4	4	Q12792	TWF1	Twinfilin-1 [OS=Homo sapiens]	4	3	P12004	PCNA	Proliferating cell nuclear antigen [OS=Homo sapiens]	5	5
O94906	PRPF6	Pre-mRNA-processing factor 6 [OS=Homo sapiens]	4	4	P46937	YAP1	Transcriptional coactivator YAP1 [OS=Homo sapiens]	6	3	Q9NR30	DDX21	Nucleolar RNA helicase 2 [OS=Homo sapiens]	14	11
P62995	TRA2B	Transformer-2 protein homolog beta [OS=Homo sapiens]	4	4						O14733	MAP2K7	Dual specificity mitogen-activated protein kinase kinase 7 [OS=Homo sapiens]	6	6
Q9BXW7	HDHD5	Haloacid dehalogenase-like hydrolase domain-containing 5 [OS=Homo sapiens]	4	3						O75396	SEC22B	Vesicle-trafficking protein SEC22b [OS=Homo sapiens]	5	5
Q99805	TM9SF2	Transmembrane 9 superfamily member 2 [OS=Homo sapiens]	4	4						O00567	NOP56	Nucleolar protein 56 [OS=Homo sapiens]	8	6
Q9GZZ1	NAA50	N-alpha-acetyltransferase 50 [OS=Homo sapiens]	4	3						Q86YB8	ERO1B	ERO1-like protein beta [OS=Homo sapiens]	6	6
Q86V81	ALYREF	THO complex subunit 4 [OS=Homo sapiens]	4	4						P08237	PFKM	ATP-dependent 6-phosphofructokinase, muscle type [OS=Homo sapiens]	9	6
Q9H0U4	RAB1B	Ras-related protein Rab-1B [OS=Homo sapiens]	4	5						Q08211	DHX9	ATP-dependent RNA helicase A [OS=Homo sapiens]	9	8
Q9NZ01	TECR	Very-long-chain enoyl-CoA reductase [OS=Homo sapiens]	4	3						P33908	MAN1A1	Mannosyl-oligosaccharide 1,2-alpha-mannosidase IA [OS=Homo sapiens]	5	5
Q99720	SIGMAR1	Sigma non-opioid intracellular receptor 1 [OS=Homo sapiens]	4	4						P84103	SRSF3	Serine/arginine-rich splicing factor 3 [OS=Homo sapiens]	4	5
										O60884	DNAJA2	DnaJ homolog subfamily A member 2 [OS=Homo sapiens]	6	4
										Q15392	DHCR24	Delta(24)-sterol reductase [OS=Homo sapiens]	6	4
										Q14554	PDIA5	Protein disulfide-isomerase A5 [OS=Homo sapiens]	6	6
										Q6ZXV5	TMTC3	Protein O-mannosyl-transferase TMTC3 [OS=Homo sapiens]	9	7
										Q9BZQ6	EDEM3	ER degradation-enhancing alpha-mannosidase-like protein 3 [OS=Homo sapiens]	9	7
										P60842	EIF4A1	Eukaryotic initiation factor 4A-I [OS=Homo sapiens]	7	7
										Q96AE7	TTC17	Tetratricopeptide repeat protein 17 [OS=Homo sapiens]	8	7
										P14868	DARS1	Aspartate--tRNA ligase, cytoplasmic [OS=Homo sapiens]	8	8
										Q10471	GALNT2	Polypeptide N-acetylgalactosaminyltransferase 2 [OS=Homo sapiens]	8	9
										P11172	UMPS	Uridine 5'-monophosphate synthase [OS=Homo sapiens]	8	7
										P38159	RBMX	RNA-binding motif protein, X chromosome [OS=Homo sapiens]	6	6
										P39880	CUX1	Homeobox protein cut-like 1 [OS=Homo sapiens]	4	9
										P41252	IARS1	Isoleucine--tRNA ligase, cytoplasmic [OS=Homo sapiens]	12	9
										P61978	HNRNPK	Heterogeneous nuclear ribonucleoprotein K [OS=Homo sapiens]	6	5
										Q9HB40	SCPEP1	Retinoid-inducible serine carboxypeptidase [OS=Homo sapiens]	5	5
										P42704	LRPPRC	Leucine-rich PPR motif-containing protein, mitochondrial [OS=Homo sapiens]	12	9
										Q8WUK0	PTPMT1	Phosphatidylglycerophosphatase and protein-tyrosine phosphatase 1 [OS=Homo sapiens]	4	4
										Q86YZ3	HRNR	Hornerin [OS=Homo sapiens]	9	9
										Q12797	ASPH	Aspartyl/asparaginyl beta-hydroxylase [OS=Homo sapiens]	7	8
										Q02978	SLC25A11	Mitochondrial 2-oxoglutarate/malate carrier protein [OS=Homo sapiens]	5	5
										P11182	DBT	Lipoamide acyltransferase component of branched-chain alpha-keto acid dehydrogenase complex, mitochondrial [OS=Homo sapiens]	6	4
										P11940	PABPC1	Polyadenylate-binding protein 1 [OS=Homo sapiens]	8	6
										P33992	MCM5	DNA replication licensing factor MCM5 [OS=Homo sapiens]	6	6
										Q13217	DNAJC3	DnaJ homolog subfamily C member 3 [OS=Homo sapiens]	7	7
										P27348	YWHAQ	14-3-3 protein theta [OS=Homo sapiens]	4	5
										P08236	GUSB	Beta-glucuronidase [OS=Homo sapiens]	6	4
										Q96CS3	FAF2	FAS-associated factor 2 [OS=Homo sapiens]	4	4
										Q9Y383	LUC7L2	Putative RNA-binding protein Luc7-like 2 [OS=Homo sapiens]	5	7
										Q15363	TMED2	Transmembrane emp24 domain-containing protein 2 [OS=Homo sapiens]	5	5
										Q9Y5M8	SRPRB	Signal recognition particle receptor subunit beta [OS=Homo sapiens]	5	4
										Q9ULG6	CCPG1	Cell cycle progression protein 1 [OS=Homo sapiens]	6	5
										Q9H223	EHD4	EH domain-containing protein 4 [OS=Homo sapiens]	8	8
										P06280	GLA	Alpha-galactosidase A [OS=Homo sapiens]	5	5
										P28289	TMOD1	Tropomodulin-1 [OS=Homo sapiens]	8	6
										Q15051	IQCB1	IQ calmodulin-binding motif-containing protein 1 [OS=Homo sapiens]	5	4
										O60506	SYNCRIP	Heterogeneous nuclear ribonucleoprotein Q [OS=Homo sapiens]	7	6
										Q15758	SLC1A5	Neutral amino acid transporter B(0) [OS=Homo sapiens]	6	4
										Q9H173	SIL1	Nucleotide exchange factor SIL1 [OS=Homo sapiens]	4	4
										O94905	ERLIN2	Erlin-2 [OS=Homo sapiens]	4	5
										Q13045	FLII	Protein flightless-1 homolog [OS=Homo sapiens]	6	5
										Q8N766	EMC1	ER membrane protein complex subunit 1 [OS=Homo sapiens]	8	7
										Q9HD45	TM9SF3	Transmembrane 9 superfamily member 3 [OS=Homo sapiens]	4	4
										Q93063	EXT2	Exostosin-2 [OS=Homo sapiens]	7	6
										P08195	SLC3A2	4F2 cell-surface antigen heavy chain [OS=Homo sapiens]	4	4
										Q9Y6J9	TAF6L	TAF6-like RNA polymerase II p300/CBP-associated factor-associated factor 65 kDa subunit 6L [OS=Homo sapiens]	7	6
										O94898	LRIG2	Leucine-rich repeats and immunoglobulin-like domains protein 2 [OS=Homo sapiens]	6	6
										Q6PKC3	TXNDC11	Thioredoxin domain-containing protein 11 [OS=Homo sapiens]	8	7
										P40939	HADHA	Trifunctional enzyme subunit alpha, mitochondrial [OS=Homo sapiens]	8	8
										Q14683	SMC1A	Structural maintenance of chromosomes protein 1A [OS=Homo sapiens]	8	8
										Q9H936	SLC25A22	Mitochondrial glutamate carrier 1 [OS=Homo sapiens]	5	5
										Q5JPH6	EARS2	Probable glutamate--tRNA ligase, mitochondrial [OS=Homo sapiens]	4	4
										O60476	MAN1A2	Mannosyl-oligosaccharide 1,2-alpha-mannosidase IB [OS=Homo sapiens]	6	6
										Q9Y4W6	AFG3L2	AFG3-like protein 2 [OS=Homo sapiens]	7	5
										Q8IZ52	CHPF	Chondroitin sulfate synthase 2 [OS=Homo sapiens]	7	5
										P10398	ARAF	Serine/threonine-protein kinase A-Raf [OS=Homo sapiens]	5	4
										Q9BZF9	UACA	Uveal autoantigen with coiled-coil domains and ankyrin repeats [OS=Homo sapiens]	12	9
										Q86VI3	IQGAP3	Ras GTPase-activating-like protein IQGAP3 [OS=Homo sapiens]	12	9
										O75643	SNRNP200	U5 small nuclear ribonucleoprotein 200 kDa helicase [OS=Homo sapiens]	11	8
										Q92841	DDX17	Probable ATP-dependent RNA helicase DDX17 [OS=Homo sapiens]	6	4
										Q0ZGT2	NEXN	Nexilin [OS=Homo sapiens]	6	6
										P26572	MGAT1	Alpha-1,3-mannosyl-glycoprotein 2-beta-N-acetylglucosaminyltransferase [OS=Homo sapiens]	5	4
										Q12792	TWF1	Twinfilin-1 [OS=Homo sapiens]	4	4
										Q8IWU5	SULF2	Extracellular sulfatase Sulf-2 [OS=Homo sapiens]	4	4
										Q13151	HNRNPA0	Heterogeneous nuclear ribonucleoprotein A0 [OS=Homo sapiens]	4	4
										P43243	MATR3	Matrin-3 [OS=Homo sapiens]	8	7
										Q53H12	AGK	Acylglycerol kinase, mitochondrial [OS=Homo sapiens]	4	4
										P53621	COPA	Coatomer subunit alpha [OS=Homo sapiens]	5	5
										Q70JA7	CHSY3	Chondroitin sulfate synthase 3 [OS=Homo sapiens]	5	6
										Q92545	TMEM131	Transmembrane protein 131 [OS=Homo sapiens]	8	5
										P54136	RARS1	Arginine--tRNA ligase, cytoplasmic [OS=Homo sapiens]	7	6
										Q9NZI8	IGF2BP1	Insulin-like growth factor 2 mRNA-binding protein 1 [OS=Homo sapiens]	7	7
										Q09328	MGAT5	Alpha-1,6-mannosylglycoprotein 6-beta-N-acetylglucosaminyltransferase A [OS=Homo sapiens]	5	4
										Q9Y679	AUP1	Lipid droplet-regulating VLDL assembly factor AUP1 [OS=Homo sapiens]	5	4
										Q8NAT1	POMGNT2	Protein O-linked-mannose beta-1,4-N-acetylglucosaminyltransferase 2 [OS=Homo sapiens]	4	4
										P41250	GARS1	Glycine--tRNA ligase [OS=Homo sapiens]	5	5
										Q9NRZ9	HELLS	Lymphoid-specific helicase [OS=Homo sapiens]	7	5
										P08243	ASNS	Asparagine synthetase [glutamine-hydrolyzing] [OS=Homo sapiens]	5	5
										Q8NBJ7	SUMF2	Inactive C-alpha-formylglycine-generating enzyme 2 [OS=Homo sapiens]	4	4
										O43592	XPOT	Exportin-T [OS=Homo sapiens]	9	6
										Q9UJS0	SLC25A13	Calcium-binding mitochondrial carrier protein Aralar2 [OS=Homo sapiens]	7	5
										Q9BQG0	MYBBP1A	Myb-binding protein 1A [OS=Homo sapiens]	7	6
										P55084	HADHB	Trifunctional enzyme subunit beta, mitochondrial [OS=Homo sapiens]	5	4
										Q6P2Q9	PRPF8	Pre-mRNA-processing-splicing factor 8 [OS=Homo sapiens]	7	5
										Q05682	CALD1	Caldesmon [OS=Homo sapiens]	7	4
										P46939	UTRN	Utrophin [OS=Homo sapiens]	15	10
										Q14498	RBM39	RNA-binding protein 39 [OS=Homo sapiens]	5	5
										Q8WWI1	LMO7	LIM domain only protein 7 [OS=Homo sapiens]	8	7
										O76031	CLPX	ATP-dependent Clp protease ATP-binding subunit clpX-like, mitochondrial [OS=Homo sapiens]	4	4
										Q99623	PHB2	Prohibitin-2 [OS=Homo sapiens]	5	4
										P47897	QARS1	Glutamine--tRNA ligase [OS=Homo sapiens]	7	6
										Q7Z4H8	POGLUT3	Protein O-glucosyltransferase 3 [OS=Homo sapiens]	6	4
										Q12770	SCAP	Sterol regulatory element-binding protein cleavage-activating protein [OS=Homo sapiens]	5	4
										P54802	NAGLU	Alpha-N-acetylglucosaminidase [OS=Homo sapiens]	5	5
										Q01813	PFKP	ATP-dependent 6-phosphofructokinase, platelet type [OS=Homo sapiens]	6	5
										P30101	PDIA3	Protein disulfide-isomerase A3 [OS=Homo sapiens]	4	4
										O43143	DHX15	Pre-mRNA-splicing factor ATP-dependent RNA helicase DHX15 [OS=Homo sapiens]	6	4
										Q14839	CHD4	Chromodomain-helicase-DNA-binding protein 4 [OS=Homo sapiens]	6	4
										P07900	HSP90AA1	Heat shock protein HSP 90-alpha [OS=Homo sapiens]	5	5
										P52849	NDST2	Bifunctional heparan sulfate N-deacetylase/N-sulfotransferase 2 [OS=Homo sapiens]	5	5
										Q15029	EFTUD2	116 kDa U5 small nuclear ribonucleoprotein component [OS=Homo sapiens]	5	4
										P38606	ATP6V1A	V-type proton ATPase catalytic subunit A [OS=Homo sapiens]	7	6
										P13797	PLS3	Plastin-3 [OS=Homo sapiens]	6	6
										Q5SW79	CEP170	Centrosomal protein of 170 kDa [OS=Homo sapiens]	6	6
										Q14571	ITPR2	Inositol 1,4,5-trisphosphate receptor type 2 [OS=Homo sapiens]	9	8
										Q9BRX2	PELO	Protein pelota homolog [OS=Homo sapiens]	4	4
										O95347	SMC2	Structural maintenance of chromosomes protein 2 [OS=Homo sapiens]	5	5
										O95425	SVIL	Supervillin [OS=Homo sapiens]	8	6
										P28290	ITPRID2	Protein ITPRID2 [OS=Homo sapiens]	5	4
										Q9NXW2	DNAJB12	DnaJ homolog subfamily B member 12 [OS=Homo sapiens]	4	4
										Q9Y2W1	THRAP3	Thyroid hormone receptor-associated protein 3 [OS=Homo sapiens]	6	6
										Q7Z2W4	ZC3HAV1	Zinc finger CCCH-type antiviral protein 1 [OS=Homo sapiens]	6	4
										Q86UP2	KTN1	Kinectin [OS=Homo sapiens]	4	4
										Q9H4M9	EHD1	EH domain-containing protein 1 [OS=Homo sapiens]	4	4
										Q9NXE4	SMPD4	Sphingomyelin phosphodiesterase 4 [OS=Homo sapiens]	4	4
										P34932	HSPA4	Heat shock 70 kDa protein 4 [OS=Homo sapiens]	5	4
										Q99615	DNAJC7	DnaJ homolog subfamily C member 7 [OS=Homo sapiens]	5	4
										Q9UNF1	MAGED2	Melanoma-associated antigen D2 [OS=Homo sapiens]	4	4
										Q86V48	LUZP1	Leucine zipper protein 1 [OS=Homo sapiens]	8	4
										Q9NTJ3	SMC4	Structural maintenance of chromosomes protein 4 [OS=Homo sapiens]	6	5
										P49792	RANBP2	E3 SUMO-protein ligase RanBP2 [OS=Homo sapiens]	9	5
										Q8NE71	ABCF1	ATP-binding cassette sub-family F member 1 [OS=Homo sapiens]	5	5
										P30876	POLR2B	DNA-directed RNA polymerase II subunit RPB2 [OS=Homo sapiens]	4	4
										Q6UXM1	LRIG3	Leucine-rich repeats and immunoglobulin-like domains protein 3 [OS=Homo sapiens]	4	4
										Q9P1Y5	CAMSAP3	Calmodulin-regulated spectrin-associated protein 3 [OS=Homo sapiens]	7	5
										O60841	EIF5B	Eukaryotic translation initiation factor 5B [OS=Homo sapiens]	4	4
										Q9P2J5	LARS1	Leucine--tRNA ligase, cytoplasmic [OS=Homo sapiens]	7	4
										O60237	PPP1R12B	Protein phosphatase 1 regulatory subunit 12B [OS=Homo sapiens]	5	4
