# Supplementary material for: Noncanonical functions of UGT2B17 promote castration-resistant prostate cancer progression
Source: J Clin Invest. 2025 Dec 4;136(2):e196495. doi: 10.1172/JCI196495 (PMC12807465; doi:10.1172/JCI196495)
Supplement: Supplemental data 2 [file jci-136-196495-s117.xlsx]

## Sheet: Sheet1
Gene.name	log2FoldChange	padj	LN95-1	LN95-2	LN95(KO)-1	LN95(KO)-2
A2M-AS1	-1.55358	0.000191129	83	88	25	32
A2MP1	3.21862	7.00466e-06	5	5	45	46
ABCA1	-3.33884	2.71735e-05	43	40	6	2
ABCA12	-2.06046	3.56648e-21	315	355	80	77
ABCB1	-3.93844	0.00112191	24	23	1	2
ABCB5	3.79098	0.0163786	1	1	16	11
ABCC4	2.27128	2.58399e-100	387	360	1825	1698
ABHD2	1.7085	3.4001e-94	1115	1223	3880	3585
ABLIM2	-2.55396	0.00760358	29	19	3	5
AC003090.1	4.62344	0.0245841	0	1	16	8
AC004158.2	2.96779	0.00039386	7	2	26	43
AC004381.6	2.15656	4.578e-25	85	86	339	407
AC013268.3	3.25871	0.0208318	1	2	17	11
AC018804.3	3.25052	0.000231249	2	5	38	27
AC020571.3	2.07085	4.84707e-07	20	26	91	98
AC021188.4	-1.99664	0.0230236	28	21	6	6
AC026740.1	1.98442	0.0122804	10	5	29	29
AC062017.1	-1.64324	0.0259703	42	25	8	13
AC073150.6	-1.79731	2.72532e-14	280	260	67	85
AC073236.3	-6.41065	0.000142405	45	42	0	1
AC092667.2	3.70771	0.000610843	2	2	29	22
AC096574.5	-1.60538	0.000152983	80	85	27	26
AC100802.3	3.32991	6.43701e-07	5	6	59	49
AC104695.3	3.23922	0.00893852	0	4	16	21
AC106875.1	2.73681	0.0466241	1	3	16	10
AC112229.1	2.09854	0.0372449	2	8	16	26
AC117395.1	-2.12003	5.48361e-12	176	162	38	38
AC141928.1	-6.0774	2.7277e-07	65	73	0	2
AC144521.1	-5.05581	0.00801356	18	16	0	1
AC147651.3	-2.92182	0.022912	12	19	2	2
AC244517.1	-1.84846	1.9645e-07	128	115	30	36
ACAP1	-1.61552	1.13417e-05	107	119	42	30
ACBD7	2.16309	5.21645e-06	19	15	67	82
ACKR3	-2.0372	3.97702e-72	1478	1543	386	333
ACOX2	3.04591	8.46259e-07	7	7	57	56
ACSL3	1.95772	7.72026e-273	3287	3171	12093	12430
ACSM1	3.89393	4.98634e-06	5	1	50	37
ACSM3	1.52728	1.93652e-33	306	302	854	859
ACTL10	-2.26448	6.06909e-27	420	392	95	70
ACVR1C	-2.25023	0.028734	19	20	5	3
ADAM12	-3.90426	0.00131098	22	24	2	1
ADAM32	5.61849	0.00179868	0	1	25	23
ADAM7	5.8165	7.69459e-52	23	12	1051	874
ADAP1	-3.71061	0.00433904	15	25	0	3
ADCY1	-2.15749	1.19999e-64	1065	1140	250	233
ADCY2	-5.65765	0.00738627	10	9	0	0
ADD2	-1.54489	4.10608e-23	639	561	199	203
ADD3	3.7013	6.93638e-275	211	223	2679	2841
ADORA1	2.11989	5.82201e-06	13	26	72	94
ADORA2A-AS1	2.02842	0.0257804	8	4	17	31
ADRA2A	-3.44785	3.5736e-05	41	37	2	5
ADRA2C	-4.84986	1.42933e-19	173	152	9	2
ADRB2	2.01753	4.37253e-16	57	69	236	263
AF131217.1	-2.52431	0.00441875	25	28	5	4
AF146191.4	-2.86268	0.000466041	30	37	5	4
AFF2	-6.70785	3.91553e-09	102	112	2	0
AFF3	4.63305	6.44301e-128	48	49	1275	1075
AGBL4	-2.00522	0.0396939	15	30	3	8
AGXT	-2.13079	2.03028e-06	84	86	15	23
AHNAK	2.26114	2.6223e-19	280	242	1382	1059
AIM1	5.72391	8.79699e-84	18	15	726	982
AK4P3	2.15679	0.00187613	9	8	41	33
AKAP12	6.8879	1.61022e-18	3	1	232	231
ALCAM	-2.16594	4.78964e-116	2719	2684	633	543
ALDH2	-1.80397	3.12019e-28	542	562	158	151
ALDH3B2	2.13448	8.48364e-106	627	572	2358	2793
ALDH4A1	2.42672	3.13717e-60	145	186	857	883
AMACR	-1.79917	0.00231811	74	44	24	9
AMIGO2	-1.74162	6.70292e-07	129	128	45	30
AMOTL1	-1.56143	6.03726e-05	104	95	27	39
AMPH	-5.17739	0.00605254	23	14	0	1
ANGPTL2	-3.49001	0.0393108	16	7	1	1
ANK1	3.65085	2.78005e-09	8	4	86	61
ANKRD29	2.7872	0.0361393	2	2	13	14
ANKRD62	-2.52197	0.00801356	21	26	4	4
ANKS6	-3.06373	6.23769e-36	343	375	37	47
ANLN	3.2769	1.89409e-144	164	151	1419	1567
ANO1	-3.72275	0.0203546	9	18	1	1
ANO2	-2.81351	0.0146335	19	17	3	2
ANO4	-6.57976	0.000355289	18	18	0	0
ANTXR1	-2.43927	2.22171e-90	1269	1261	226	230
ANXA9	-1.62384	6.22816e-19	503	498	130	188
AOC1	-1.69078	0.000482879	64	68	18	22
AOX1	4.43436	2.30365e-11	6	2	86	83
AP000251.3	2.97549	0.0492356	2	1	14	9
AP000330.8	5.05472	0.0375947	0	0	4	8
AP004372.1	-6.47544	1.08015e-120	1485	1428	17	15
APLN	3.09785	3.07872e-51	88	57	535	680
APLP1	-1.52423	7.13535e-80	2892	2949	941	1045
APOBEC3A	3.22832	0.00087167	5	1	25	30
APOBEC3B	3.5237	5.35638e-60	54	42	503	577
ARHGAP11A	2.66167	2.07051e-62	134	122	721	864
ARHGAP11B	2.70749	6.82379e-13	20	21	121	141
ARHGAP28	3.88304	2.61339e-154	90	103	1325	1460
ARHGEF25	-2.57155	3.63882e-14	174	161	34	21
ARHGEF39	2.59039	4.65096e-35	69	68	381	426
ASCL1	-7.26157	6.95203e-06	75	82	1	0
ASF1B	2.43354	3.88266e-47	136	128	614	782
ASGR1	1.91101	0.000293289	15	16	55	59
ASPM	3.23721	8.41129e-56	56	66	502	624
ASRGL1	5.94251	4.32418e-61	11	9	569	634
ASS1	-2.04439	3.99804e-187	6694	6568	1638	1503
ASZ1	-7.29217	2.38016e-05	34	25	0	0
ATAD2	2.38869	2.20799e-71	221	242	1066	1307
ATAD5	1.68158	1.14911e-08	48	55	160	163
ATE1-AS1	-2.53014	0.00555162	28	25	2	7
ATG3	-1.56773	3.13082e-113	4451	4315	1414	1477
ATP10A	1.76094	5.54882e-20	108	125	382	390
ATP2A1	1.74457	0.010401	9	13	39	33
ATP2B1	-4.79629	0	18764	19264	656	682
ATP5G1	1.54847	1.31028e-51	617	566	1574	1811
ATP6AP1L	-2.0653	0.000263276	50	57	12	13
ATP8A1	-3.68937	3.8075e-59	534	508	34	45
ATP8A2	4.84132	0.0141826	0	1	15	13
ATRNL1	2.14932	0.0330181	3	6	21	18
ATXN1	-2.21697	5.94056e-75	1280	1242	280	250
AUNIP	1.83248	1.21973e-07	37	34	130	117
AURKA	2.76812	7.32688e-122	321	279	1796	2204
AURKB	4.04759	3.97765e-110	56	73	933	1155
AUTS2	-2.70278	2.47447e-52	621	652	106	85
AZGP1	2.65623	1.49623e-09	15	16	96	95
B3GNT5	1.79434	6.27043e-08	39	44	158	123
B3GNT6	-2.56785	4.19593e-20	245	247	49	32
B4GALNT3	-1.77309	5.8222e-05	79	82	26	20
BACE2	-1.52612	0.000225704	83	91	33	26
BAI2	-3.77444	2.13867e-34	288	286	21	20
BARD1	-1.85714	5.6999e-77	2379	2378	565	720
BARX1	-2.61096	0.000398026	39	36	6	6
BARX2	1.83311	1.54549e-70	434	483	1585	1609
BCAT1	-1.78691	2.25676e-55	1288	1201	353	352
BCHE	2.9965	0.00785462	4	1	19	20
BCL11A	-2.09475	0.00929609	35	26	4	10
BCL2L12	2.15035	2.66971e-20	74	63	273	322
BCL2L14	2.99794	8.03388e-09	10	10	85	71
BEAN1	-2.25988	0.0190277	22	22	3	6
BEND4	2.8439	0.0312307	2	2	17	11
BEND6	-4.03859	5.78423e-11	83	85	4	6
BEX1	-3.42968	0.00265468	23	21	1	3
BHLHE40	1.70507	1.96658e-62	721	718	2475	2106
BHLHE40-AS1	2.81731	0.000687625	5	4	31	31
BICD2	2.08358	3.05476e-74	444	416	1924	1635
BIRC5	3.06462	1.27747e-34	46	39	309	387
BLM	3.25743	9.68584e-27	31	24	218	297
BMP2	-3.48829	2.8089e-18	150	160	14	13
BMP7	-2.86541	1.34476e-81	997	918	117	140
BMPR1B	8.13228	6.75084e-07	0	0	46	55
BRCA1	2.46262	4.91986e-66	160	160	824	901
BRCA2	2.82547	2.5382e-30	46	44	293	331
BRDT	3.27945	0.00582582	3	1	17	21
BRINP1	-6.05313	0.00231196	16	9	0	0
BRINP2	-5.49787	0.0120353	6	11	0	0
BRIP1	2.73148	1.63282e-24	37	42	250	263
BTC	-4.64336	0.000687574	23	28	0	2
BTLA	-4.66939	4.58259e-07	52	52	1	3
BTN3A2	2.04006	1.97751e-30	116	121	464	489
BUB1	3.03097	4.12901e-91	156	133	1025	1287
BUB1B	2.95995	1.00844e-57	91	74	578	678
C11orf48	1.81821	7.41069e-11	60	51	173	210
C11orf53	5.87378	0.00435267	0	0	14	7
C11orf63	-3.16968	1.00089e-21	189	216	22	22
C11orf82	3.03766	7.81993e-55	75	78	535	695
C12orf39	-4.36104	0.039511	12	9	0	1
C12orf68	-1.65644	0.00321416	50	50	16	15
C16orf45	-3.90448	9.65843e-100	867	864	56	57
C17orf53	2.53793	1.4648e-12	28	23	123	167
C17orf97	-1.51715	1.16329e-08	184	217	66	71
C18orf54	2.21675	3.66519e-22	69	78	290	379
C18orf56	1.5331	0.000558637	30	24	65	88
C19orf40	1.86438	1.44254e-09	39	50	149	168
C19orf81	-1.84598	0.000135217	70	66	17	20
C19orf82	-1.56249	2.08104e-14	343	322	114	106
C1orf106	2.64855	0.000117966	6	8	35	51
C1orf158	-7.68014	1.81231e-63	1204	1104	6	5
C1orf21	1.72404	2.33159e-78	602	608	1958	1949
C1orf85	1.50954	6.21074e-47	491	492	1393	1342
C20orf144	-1.84303	6.91375e-06	98	89	22	29
C22orf26	1.80194	0.0208194	6	11	27	31
C2orf54	-2.20073	1.71812e-18	259	258	50	60
C2orf72	2.42952	0.0266346	2	5	13	24
C3orf70	-1.67162	9.39946e-06	102	116	27	40
C3orf80	-1.67263	0.000144747	84	76	28	21
C4BPAP1	-2.77093	0.0408922	10	18	3	1
C5AR1	4.28149	0.0475769	0	1	10	9
C5orf34	1.91082	1.54717e-10	45	45	156	175
C5orf38	-1.86638	1.96721e-41	793	792	207	218
C7orf63	-1.51557	4.41537e-15	360	368	118	131
C8orf34	-1.5947	0.00581306	58	41	18	14
C8orf4	-2.33856	0.000678298	42	41	11	5
C9orf147	2.12227	7.01095e-07	18	26	105	82
CA11	-1.81546	0.00012496	81	63	19	21
CA12	3.57314	1.37952e-140	132	108	1310	1484
CA9	4.22045	0.0342767	6	0	61	48
CABP2	5.04869	0.0431643	0	0	2	10
CACNA1C	-2.77923	0.0403493	10	18	1	3
CACNA1G	-3.00756	0.0171019	19	14	3	1
CADM1	-9.16433	2.58546e-09	293	294	1	0
CADM2	6.64457	0.000295075	0	0	17	19
CALCA	-2.14694	0.000910551	46	40	8	11
CALR4P	2.77413	0.000522487	4	6	28	39
CAMK1D	-1.86787	2.38295e-33	681	698	203	166
CAMK2B	-1.71953	3.32205e-08	146	157	41	49
CAMK2N1	-1.96189	4.77775e-259	14989	14254	3533	3807
CARD6	2.29394	5.82007e-06	10	20	65	79
CARTPT	1.65531	0.0138283	9	15	33	41
CASC1	-1.5677	0.0121612	55	33	15	14
CASC5	3.4538	1.11177e-44	42	33	368	436
CASP10	3.56353	1.19745e-08	8	4	55	84
CASP5	-2.84411	0.00609546	24	20	2	4
CAV2	-3.38003	0.0124013	17	15	2	1
CBFA2T3	-3.70257	1.21224e-07	50	70	6	3
CBLN2	-4.13098	5.71814e-22	184	174	6	14
CCDC108	-1.79263	0.00324272	51	41	10	16
CCDC141	5.891	0.000798339	1	0	29	29
CCDC148	-1.55304	0.00804718	51	42	14	17
CCDC150	1.50961	0.00236718	22	23	73	52
CCDC154	-2.42394	0.0381751	13	20	4	2
CCDC30	-2.30265	4.55027e-08	95	102	22	17
CCDC60	-6.36435	0.000780438	13	18	0	0
CCDC80	-5.20145	9.58755e-188	1715	1785	44	49
CCDC83	-3.20394	0.00262822	25	22	1	4
CCDC92	-2.28728	6.1878e-60	880	873	178	173
CCL8	-5.11134	0.034234	3	10	0	0
CCNA2	3.53741	7.71309e-94	88	75	836	1016
CCNB1	2.23121	1.62441e-110	673	656	2712	3396
CCNB2	2.72435	2.72227e-34	244	183	1257	1504
CCND2-AS2	-4.3614	0.0392275	10	11	0	1
CCNF	1.728	4.84021e-30	209	229	638	782
CCR2	-3.67519	5.32983e-09	67	77	8	3
CCSER1	-3.08518	0.0336538	12	14	1	2
CCT6B	-1.61939	3.21043e-06	130	118	33	46
CD163L1	2.9871	2.34018e-10	14	10	92	94
CD177	-2.63296	0.00246014	29	28	3	6
CD200	-8.04985	6.42825e-20	410	403	0	3
CD55	-3.9232	5.58692e-262	2527	2579	166	163
CDC20	2.74894	1.23585e-135	423	366	2316	2875
CDC25B	2.2755	2.29783e-43	123	131	603	599
CDC25C	3.21002	3.55311e-56	54	64	506	562
CDC45	3.52861	8.40012e-61	51	53	511	664
CDC6	2.36179	5.82445e-64	231	257	1065	1391
CDCA2	3.44398	3.31416e-54	44	46	452	506
CDCA3	3.14836	1.47901e-36	145	131	1007	1390
CDCA5	2.9511	2.82214e-108	203	197	1336	1692
CDCA8	2.72242	1.4401e-93	208	214	1215	1511
CDH13	2.14647	0.0372449	2	7	18	21
CDH20	5.47562	0.0127807	0	0	8	8
CDH8	-5.66775	3.14567e-06	51	53	1	1
CDK1	2.88866	8.02662e-145	348	334	2189	2755
CDK2	1.59252	1.76686e-28	283	280	730	932
CDKN2C	2.37546	5.13146e-39	104	104	484	572
CDKN3	2.05234	1.75569e-31	167	155	549	759
CDT1	1.54912	1.37968e-54	627	636	1671	1945
CELF2	-2.16589	1.46303e-45	752	698	147	169
CENPA	3.47009	5.45744e-39	29	33	318	354
CENPE	3.43389	6.70376e-56	54	48	474	605
CENPF	2.80644	2.43775e-170	345	334	2190	2456
CENPH	2.39611	1.25817e-42	129	105	554	651
CENPI	3.35871	1.29023e-30	38	20	268	314
CENPJ	1.79814	8.78885e-13	87	60	233	267
CENPK	2.46075	2.14639e-21	46	59	243	323
CENPL	2.05813	1.81181e-24	94	104	361	446
CENPM	2.203	6.16217e-27	86	109	385	494
CENPN	2.18848	2.6862e-78	290	305	1365	1285
CENPO	1.64736	2.24293e-08	52	55	148	180
CENPU	2.13371	5.39792e-53	258	215	922	1109
CENPVP3	-4.82345	0.0140652	15	14	1	0
CENPW	2.28968	2.10192e-13	54	30	174	228
CEP128	1.98675	2.91989e-12	53	44	177	199
CEP152	2.19707	3.1574e-21	59	79	292	327
CEP55	3.32163	4.12349e-61	65	53	538	616
CERK	-2.09469	0.001341	44	39	9	10
CERS1	-3.78434	5.34227e-10	80	75	5	6
CHEK1	1.84161	1.98561e-36	279	224	797	967
CHEK2	1.84998	3.95412e-24	146	134	434	554
CHN2	2.04376	4.57124e-06	17	28	107	74
CHODL	-4.7238	0.0179643	12	15	0	1
CHRD	-2.48847	0.021007	20	20	1	6
CHRM3	-2.97571	0	5185	5179	633	655
CHRM3-AS2	-4.88885	3.60672e-06	51	40	2	1
CHRNA2	5.93346	0.00335991	0	0	10	12
CHRNA7	-1.59496	0.000962709	61	72	24	19
CHST1	-2.73982	0.00945773	20	21	3	3
CHST10	-1.95315	4.48508e-30	514	520	132	129
CIT	3.37064	2.96475e-67	62	59	582	642
CKAP2L	3.18633	1.6705e-52	66	54	478	591
CKB	1.53545	1.37579e-132	7215	6810	18520	21253
CKMT1B	1.527	1.06281e-19	163	172	457	487
CKS1B	2.6483	0.000352291	6	7	26	54
CKS1B	1.79735	5.96808e-51	462	428	1336	1692
CKS2	2.1837	3.88563e-57	262	233	979	1222
CLDN8	1.53729	0.0247409	9	16	33	38
CLIC2	-2.16048	2.33472e-08	113	116	30	20
CLSPN	2.90372	9.5758e-14	22	15	119	152
CLUL1	-2.49823	5.44799e-17	200	199	37	32
CNN3	3.53297	2.21753e-05	3	4	48	31
CNTN2	-1.8334	0.000598901	59	54	15	16
CNTN5	-3.65703	3.30178e-13	107	112	5	12
CNTNAP2	3.30362	4.84001e-15	13	14	113	148
CNTRL	1.58774	2.7764e-05	35	35	88	118
COBL	-2.52686	6.63659e-244	4300	4366	725	745
COL13A1	2.2137	0.0125098	4	7	20	30
COL4A6	3.77526	1.58787e-26	15	17	225	203
COL5A1	-4.72303	2.98677e-05	145	100	8	1
COLCA1	7.04835	2.08956e-91	9	11	1389	1196
COLCA2	5.65138	0.00838924	0	0	12	6
COLEC12	-2.63414	8.58615e-23	282	252	48	36
COLGALT2	-2.47534	8.82523e-09	105	105	12	25
COQ10A	-1.94254	2.0625e-09	148	143	37	37
COX7B2	-8.17782	5.37146e-07	60	49	0	0
CPED1	-2.70272	0.000185596	41	39	7	5
CPNE3	-1.94206	1.3277e-242	10439	10364	2543	2751
CPNE4	-4.45917	1.03919e-64	520	560	24	24
CPPED1	-2.63407	4.47644e-50	660	624	114	88
CPS1	-1.54792	1.16879e-08	182	198	66	61
CRAT	-1.52283	3.73761e-53	1607	1601	558	533
CREB3L1	3.42687	0.00270221	2	2	23	19
CRISP2	5.15758	0.0066972	0	1	13	22
CRISP3	9.83751	2.09884e-10	0	0	164	165
CROT	1.7943	1.78952e-25	163	140	478	550
CRYM	2.87828	8.79824e-05	5	6	42	37
CSGALNACT1	2.6911	1.16904e-28	48	50	293	326
CSRNP3	-3.06432	9.49736e-15	126	173	13	22
CT62	7.17606	3.81676e-05	0	0	26	26
CTB-113I20.2	-1.70476	0.000106428	72	88	23	25
CTB-1I21.1	-3.65653	1.02451e-06	54	49	2	6
CTB-78F1.2	-8.13779	6.28052e-07	52	54	0	0
CTC-246B18.10	-2.98918	0.000474244	39	26	4	4
CTC-251D13.1	5.38367	0.0163439	0	0	8	7
CTC-458G6.2	-5.41082	0.0163928	4	12	0	0
CTC-478M6.1	-3.48427	0.0400543	13	10	2	0
CTC-498J12.1	2.04922	0.000325207	14	12	60	45
CTC-499J9.1	-4.92043	0.0119695	10	21	1	0
CTC-523E23.11	1.52917	0.000207533	25	41	103	83
CTC-830E23.1	-5.73215	0.0060616	8	12	0	0
CTD-2008P7.9	-2.44765	2.2751e-11	125	143	26	22
CTD-2228K2.7	-2.52995	5.10966e-25	293	304	54	47
CTD-2251F13.1	-6.57987	0.000356212	17	19	0	0
CTD-2267D19.3	-1.96353	4.83747e-23	439	468	133	94
CTD-2384A14.2	5.31535	0.0043038	1	0	16	23
CTD-2510F5.4	3.57862	4.40382e-16	8	15	119	150
CTD-3035D6.2	3.43089	1.16524e-11	9	9	84	106
CTD-3157E16.1	-1.63397	0.0415184	26	28	9	8
CTD-3193O13.9	-2.29713	1.50604e-24	352	416	61	92
CTIF	-2.05596	1.49949e-51	1033	1045	272	216
CTNND2	-7.60716	7.69563e-29	499	498	1	4
CTSV	1.90195	4.43196e-13	59	57	200	224
CTTNBP2	-2.95817	0.0125927	25	15	5	0
CTXN1	-2.47407	1.66971e-77	1076	1077	174	205
CTXN3	5.06937	0.0383668	0	0	9	3
CUBN	2.03589	0.000918886	12	11	54	38
CUZD1	-1.88693	6.27535e-11	174	197	53	45
CX3CR1	-2.75878	0.000116712	38	45	5	7
CXorf36	-3.96891	0.000965425	23	25	1	2
CXXC5	-1.75098	3.34474e-27	548	554	162	158
CYFIP2	-4.10126	1.42763e-194	1828	1736	99	104
CYP11A1	7.78273	3.32817e-06	0	0	47	32
CYP2C9	-1.62629	3.94695e-20	434	466	141	144
CYP2E1	-2.42085	4.94115e-16	202	187	36	35
CYP39A1	5.16296	1.83752e-25	4	8	220	200
CYP46A1	-1.85468	0.0387859	18	30	5	8
CYP4F8	5.38367	0.0163439	0	0	8	7
CYYR1	-6.45476	0.000597358	12	21	0	0
DAB1	-10.8595	6.85282e-25	1898	1903	0	2
DAB2IP	-1.51243	6.54072e-22	611	554	207	192
DAPK1	1.57795	0.0167429	10	16	33	43
DAPL1	2.90583	1.03501e-35	275	230	1593	2113
DBF4	1.76246	8.08875e-31	237	269	724	957
DBF4B	1.79702	2.1676e-28	202	177	571	718
DCLK1	-1.76419	0.0141661	33	33	9	10
DDC	-4.9491	0	9861	9323	308	299
DDX12P	1.8655	2.22237e-07	31	33	112	116
DEFB132	1.64134	0.000905838	17	24	64	61
DEGS2	-3.05455	0.0132072	18	16	2	2
DEPDC1	3.38736	6.95404e-154	209	215	1889	2455
DEPDC1B	3.93514	1.28364e-49	29	32	379	535
DERL3	2.41391	6.74481e-05	10	9	48	51
DGCR5	-1.52104	0.0084385	46	48	17	15
DHRS13	-2.27629	2.00551e-36	515	501	103	102
DHRS2	7.17581	1.45763e-10	1	1	127	156
DHRS7	2.14039	7.06772e-187	1098	1014	4537	4564
DIAPH3	3.09505	2.21993e-62	75	73	580	657
DIO3	-1.51613	0.000385606	81	89	35	23
DIRAS3	-6.59557	8.03171e-05	60	39	1	0
DLEC1	2.66159	0.0292639	3	2	12	19
DLG2	5.52167	3.09964e-67	12	15	622	590
DLGAP5	3.45977	1.41907e-90	91	82	828	1035
DLX1	2.25038	7.08109e-17	51	44	212	230
DMBX1	2.02547	5.46475e-08	27	29	105	118
DMGDH	-1.55349	9.80349e-09	210	202	80	57
DMRT3	-4.49072	0.00119417	24	22	1	1
DNAH10	-1.63767	1.57927e-10	281	255	104	64
DNAH8	2.80846	3.00622e-05	10	4	41	55
DNASE2B	-1.89136	6.24737e-05	80	76	27	14
DOCK8	4.61335	0.0244713	0	1	9	15
DOK5	-6.21705	0.00126502	15	13	0	0
DPP4	5.01346	2.74768e-10	4	1	72	86
DPYSL3	-3.60219	1.91821e-24	222	200	13	21
DSCC1	2.31179	1.531e-17	49	53	207	289
DTL	2.65813	8.3864e-50	124	127	642	910
DTNA	-3.94443	1.20394e-19	164	151	10	10
DTX1	-6.53861	0.000441639	22	13	0	0
DTX3	-2.58315	8.51886e-05	49	43	8	7
DUSP5	-4.29376	3.06668e-68	591	553	31	26
DYNC1I1	-2.1697	0.000491778	48	44	9	11
DYRK3	-1.82138	1.3343e-10	207	183	45	63
E2F1	2.63295	6.94319e-108	331	354	1819	2341
E2F2	3.59191	2.14499e-32	26	30	253	409
E2F7	3.56513	8.9563e-39	27	30	307	353
E2F8	3.26634	2.09762e-33	33	32	277	335
EBF1	3.67538	0.0249074	2	0	11	14
EBF2	-1.95658	1.65114e-05	77	82	23	17
EBP	1.65918	2.23912e-53	614	564	1638	2003
ECT2	1.93673	1.47903e-50	303	293	1001	1232
EDA2R	3.84091	0.00190847	1	2	22	20
EDNRA	6.28173	0.00106894	0	0	13	15
EFCAB6	-3.70781	2.26106e-05	45	35	1	5
EFCC1	-1.91973	9.0533e-16	292	262	79	64
EFHC2	-3.76227	5.51521e-12	93	101	4	10
EFHD1	-2.30787	0.00117661	32	44	8	7
EFNA3	-1.67886	3.2214e-29	683	659	187	223
EFNA5	4.71787	0	123	107	2989	2926
EGFR	1.82989	7.20769e-73	553	556	2028	1823
EGR1	-3.69159	1.56277e-13	125	100	11	6
ELF5	3.00133	0.00340291	5	1	21	26
ELFN2	-1.94802	6.34406e-14	236	266	75	52
ELL2	2.64243	1.453e-181	432	444	2560	2789
ELL2P1	2.06573	0.0325274	5	5	17	24
ELOVL5	1.80124	2.39721e-195	2783	2648	9317	9181
EME1	2.75112	1.26652e-25	45	57	267	406
EMID1	-1.99083	0.0209265	22	31	9	4
EMX1	-4.08812	0.000705542	20	32	0	3
ENDOD1	1.51946	2.16982e-74	874	841	2383	2423
ENO2	-1.92536	1.09084e-45	875	835	223	217
EPB41L3	-1.9586	6.24393e-11	200	181	36	60
EPB41L4A	-2.0227	0.0142484	24	34	4	10
EPHA2	1.60934	1.97422e-17	141	122	404	380
EPHA3	8.65671	4.57733e-112	7	8	2841	3079
EPHA5	-4.29138	0.0457263	8	12	0	1
EPHA6	4.34896	9.54698e-67	23	31	523	553
EPHB1	-4.66784	0.000560471	24	28	1	1
EPHB6	-2.73797	0.0226194	15	19	1	4
EPS8	-1.83189	1.20045e-16	292	309	84	81
ERC2	-2.80122	7.13786e-06	54	53	8	7
ERCC6L	3.11311	1.11286e-24	35	26	211	306
ERVMER61-1	1.61589	8.26444e-06	35	39	98	124
ESAM	-1.581	0.000761029	74	67	27	19
ESCO2	3.34153	1.9031e-46	47	53	410	583
ESPL1	3.6851	7.40173e-97	79	78	862	1115
ESRRG	-4.66863	0.0211526	17	9	0	1
ETS1	-1.61856	0.0001222	84	89	32	23
EVC	-1.75593	1.34856e-34	810	881	268	221
EXO1	3.03336	2.49752e-40	55	57	379	519
F2RL1	1.98603	2.01164e-135	882	822	3323	3274
F3	5.55792	0.0106525	0	0	6	11
F7	-4.72978	1.55732e-10	87	76	4	2
FADS1	1.50946	2.41972e-97	2130	2134	5506	6371
FADS2	2.22673	4.22304e-92	10139	10339	42740	51065
FAHD2P1	3.1956	8.24077e-06	10	2	70	37
FAM105A	2.18799	2.33959e-23	75	70	314	332
FAM110B	9.18548	9.07907e-18	0	2	578	560
FAM115C	3.01903	0.000110777	3	7	50	29
FAM13A-AS1	2.22542	0.0483596	3	4	16	16
FAM13C	3.16036	0.00972756	1	3	16	19
FAM153A	3.25244	0.0249074	3	0	11	17
FAM167A	-2.06259	0.0152034	19	41	10	4
FAM174A	-2.97084	2.79314e-235	3537	3341	397	461
FAM189A1	-4.27219	1.3914e-36	304	289	15	15
FAM198B	-6.96424	5.69869e-182	2556	2682	26	15
FAM19A2	-1.53146	0.00108469	71	65	22	24
FAM20C	-3.87628	6.45555e-19	161	155	15	6
FAM211A	-1.81855	8.73754e-20	365	404	114	99
FAM64A	3.35946	1.10781e-21	64	88	625	904
FAM66B	-2.00982	0.000365677	52	55	11	15
FAM72A	3.30913	1.64875e-26	25	26	210	285
FAM72B	3.12755	6.99615e-25	28	34	211	320
FAM72C	3.93556	2.31772e-05	3	2	28	47
FAM72D	3.20312	5.55451e-23	20	30	190	261
FAM78B	-2.59425	0.0369422	15	16	4	1
FAM83D	2.84906	5.88874e-75	138	142	866	1109
FANCA	2.04963	4.73877e-18	72	66	254	305
FANCB	1.59013	0.00271882	16	21	50	59
FANCD2	2.31543	5.39046e-49	135	170	702	783
FANCG	1.63997	8.18177e-29	231	233	643	772
FANCI	2.07482	2.14457e-58	251	259	973	1129
FAS	1.50871	1.6588e-15	135	143	354	420
FAT2	2.79093	0.0367832	2	2	16	11
FBN1	2.05851	0.0102212	9	5	28	29
FBXO2	-2.28025	1.78699e-41	584	589	121	115
FCN2	-3.36394	0.000314921	32	31	1	5
FERMT2	-2.08348	1.54078e-49	835	813	195	185
FFAR2	-2.13546	6.89765e-23	342	332	71	79
FGF12	-5.11012	0.030794	7	6	0	0
FGF13	-1.79104	7.64733e-16	331	307	102	78
FGF14-AS2	-1.90836	1.33299e-08	132	148	31	42
FGF18	4.37543	1.35408e-09	6	1	70	72
FGFR2	-2.20843	1.66264e-23	359	351	86	64
FGFR3	2.42318	4.2223e-05	10	10	46	59
FGG	-4.14151	0.00528234	20	16	0	2
FHL1	-2.58042	1.32908e-05	62	54	6	13
FHOD3	-1.6755	9.26992e-09	164	176	55	49
FIBIN	-1.53038	4.56079e-05	124	98	44	31
FKBP5	2.97861	0	649	666	4880	5256
FLRT1	-2.19265	7.6872e-13	174	210	49	33
FLT4	-2.38609	1.5364e-15	197	193	31	42
FMN1	5.49643	0.00267942	1	0	27	17
FMO5	1.78274	2.21895e-06	34	31	92	127
FOS	-1.83778	0.00269559	271	203	87	42
FOXF2	-1.5032	0.0444161	34	30	15	7
FOXM1	2.43978	7.78687e-128	575	543	2649	3288
FRAS1	-7.23015	9.64996e-16	239	222	3	0
FREM1	4.84504	0.0146586	0	1	18	10
FRK	2.38568	1.37328e-23	51	67	293	310
FRY	2.58937	4.43858e-25	45	54	308	274
FSD1	-5.28746	0.00441547	24	16	1	0
FUT3	-1.74791	1.15241e-12	272	251	88	64
FXYD3	3.48694	0.0428418	0	2	8	14
FZD4	2.02678	1.60312e-53	268	238	937	1080
FZD5	1.53583	1.45737e-24	205	229	618	612
FZD9	2.10332	0.0265338	5	5	21	21
GABRB2	3.08602	0.000636405	4	3	33	25
GAL	1.93748	5.75476e-100	696	655	2364	2698
GALNT3	-2.43167	1.2496e-258	5224	5167	917	966
GALNT7	-2.06949	1.20582e-127	2696	2855	632	661
GALNTL6	-5.03344	1.33107e-08	64	70	2	2
GAREM	-2.09883	1.88293e-13	215	193	53	40
GAS2L3	2.36589	1.85723e-28	79	67	349	387
GBP1	3.06764	2.31622e-25	26	33	222	262
GBP2	1.81107	4.29311e-17	89	103	353	305
GCKR	5.3933	0.00349652	0	1	24	17
GCSAM	-5.03191	4.80321e-35	315	288	13	5
GGCT	1.76895	6.06749e-46	391	320	1111	1259
GINS1	2.50598	5.14337e-22	42	58	248	308
GINS2	2.31206	1.10769e-26	79	80	335	438
GINS4	2.54852	4.74208e-18	46	29	206	223
GJB1	1.72757	4.13364e-13	75	76	235	254
GJB2	2.53991	0.000527972	8	5	32	42
GJC1	-2.14708	0.00346819	34	34	8	7
GLA	1.59779	3.62169e-26	258	259	665	867
GLI3	-1.54164	2.4438e-14	334	330	108	115
GLIPR2	2.58362	3.50532e-28	49	70	321	377
GLIS2	-2.67613	4.33212e-31	348	345	52	54
GLRB	-2.75207	0.000504771	36	33	6	4
GLRX	1.8596	6.07955e-19	139	92	378	442
GLYATL1	-1.83148	3.37292e-44	935	886	257	243
GNAI1	1.98014	5.93531e-32	134	143	543	525
GNB4	2.2845	2.34221e-79	271	247	1176	1292
GNMT	1.55636	5.47126e-07	56	46	155	138
GPA33	-1.64562	0.0265832	25	39	10	10
GPD1	-1.90919	0.000234838	55	68	17	15
GPER1	-2.69632	3.24707e-24	290	254	44	38
GPR110	11.2352	1.3638e-13	0	0	425	442
GPR115	3.03462	0.0405535	2	1	13	11
GPR116	7.47484	3.40405e-06	0	1	82	92
GPR137C	3.73307	0.000536523	1	3	26	26
GPR158	2.6064	6.50346e-39	79	76	486	436
GPR19	5.31597	0.00425017	0	1	17	22
GPSM2	1.80795	6.22272e-36	201	205	674	716
GRAMD1B	-4.74879	0.000391908	25	30	1	1
GRB10	-2.28099	0	15199	15362	3084	3062
GREB1	4.03446	1.53896e-78	43	38	662	635
GRID1	-2.69909	4.78274e-05	44	49	7	7
GRIP1	-3.6308	1.19677e-11	84	106	7	8
GRM8	-4.87311	3.78203e-06	46	44	2	1
GRPR	4.46674	6.99881e-05	1	2	26	39
GSG2	2.6495	8.48197e-18	44	24	206	211
GSTA1	3.19859	0	666	555	5526	5428
GSTA2	5.59386	3.17823e-52	12	8	476	468
GTF2IRD2	-2.01304	1.10448e-10	152	170	38	40
GTSE1	2.77659	3.30215e-46	82	86	491	636
H1FX-AS1	1.69649	7.38011e-05	22	35	74	107
H2AFX	1.92883	7.58023e-35	1143	1112	3689	4717
H2AFY2	-3.18502	5.64647e-93	968	921	104	99
HAO2	5.27796	0.0220166	0	0	5	9
HAUS8	1.90444	1.32509e-09	46	44	136	194
HDGFRP3	-1.63246	1.68737e-54	1431	1389	447	442
HDHD1P2	4.56263	1.85488e-19	7	6	161	139
HECW2	-2.35931	0.0004449	46	38	8	8
HELLS	2.00458	6.11977e-21	78	95	322	357
HERC3	1.60056	1.87676e-23	181	195	581	533
HES2	2.66485	0.0275716	3	2	15	16
HEY2	-1.58506	0.00979528	47	39	15	13
HFM1	-2.68377	2.41291e-05	72	40	11	6
HGD	-1.64213	4.03154e-101	7300	7176	2432	2097
HHAT	-2.97085	0.000615313	36	28	2	6
HIC1	-2.38314	0.00973019	25	23	4	5
HIST1H2AG	1.60848	0.000121374	33	24	79	91
HIST1H2BC	1.59156	0.00404138	11	29	54	64
HIST1H2BJ	2.30903	0.000145735	10	10	43	54
HJURP	3.62522	5.08458e-127	90	110	1139	1275
HMGCS2	-1.82465	3.41911e-146	4266	4263	1153	1201
HMGN5	-1.57795	1.40657e-16	395	375	132	120
HMMR	3.04557	6.83835e-106	147	140	1083	1235
HOMER2	2.22932	4.47154e-155	663	634	2867	3080
HOXD-AS1	-1.80146	3.11159e-09	193	163	39	61
HPGD	12.9867	4.90681e-18	0	0	1326	1596
HR	5.85358	1.09773e-06	1	1	58	55
HRASLS	-3.4629	4.15474e-16	160	122	12	13
HRH2	-3.37921	7.06231e-12	101	101	7	12
HRK	-1.91281	5.7709e-12	206	187	52	50
HS3ST1	-2.61124	6.25154e-54	655	639	104	103
HS6ST3	-2.08249	0.0144589	28	24	6	6
hsa-mir-1199	-2.09748	2.52712e-05	79	61	14	18
HSD17B11	2.22971	3.16996e-31	101	89	436	435
HSD17B14	-1.63641	0.00437519	57	45	20	12
HSD3B1	6.51194	0.000582401	0	0	9	24
HSH2D	2.28856	0.00342536	8	5	34	28
HSPB1	1.59201	3.98098e-19	3180	2893	7839	10086
HSPB8	-1.60737	1.13864e-92	3088	3004	940	1015
HTR3A	6.38018	0.000765835	0	0	13	17
HTR5A	6.28672	0.00109559	0	0	17	11
HTR5A-AS1	6.79405	0.000175694	0	0	16	24
HTR7	-1.90104	0.0113344	29	40	13	5
HTRA1	-2.56115	5.20152e-22	250	257	40	44
ID4	-4.61103	0.000711833	26	24	1	1
IFI27L2	-2.77894	4.08385e-14	146	142	22	19
IFI44	7.20518	3.45081e-05	0	0	29	24
IFIT3	1.59976	0.0291537	7	16	41	27
IGF1R	4.35018	2.55919e-243	110	114	2289	2175
IGF2BP2	2.23507	0.0147137	4	6	24	22
IGFBP3	-2.39458	1.77749e-39	508	562	94	105
IGHE	2.32545	1.4791e-06	16	14	72	75
IGSF11	-1.8538	0.0375613	29	19	5	8
IGSF5	-2.28673	0.0246199	20	20	5	3
IKZF2	-1.62526	5.17458e-07	140	153	37	56
IL15	-2.01054	0.00535128	40	30	7	10
IL20RA	2.10502	0.00106302	11	9	46	38
IL22RA1	2.54482	5.74337e-05	11	6	46	51
IL36RN	6.39512	1.52879e-15	3	1	166	163
IL6R	2.45964	1.19817e-149	609	617	3508	3078
IMPDH1P4	-5.21718	0.0238662	7	7	0	0
INCENP	1.83879	1.6208e-47	293	319	983	1159
INHBA	-5.07547	8.43876e-05	40	29	1	1
INHBB	-3.8359	5.11829e-40	350	322	23	23
INPP4B	2.76955	1.06829e-21	35	35	256	210
IQGAP2	3.21626	1.21335e-228	282	298	2663	2605
IQGAP3	3.22629	6.41134e-176	215	200	1819	1979
IRS1	1.86914	9.86205e-28	138	141	508	488
IRX2	-2.3396	2.50666e-22	282	298	57	55
ISX	2.82565	1.81097e-06	7	10	51	67
ITGA10	1.81122	0.0342533	7	7	25	23
ITGA3	-1.59989	5.4498e-24	563	556	171	190
ITGA8	3.24676	0.00018383	4	3	30	35
ITGB4	-2.0182	4.12027e-14	209	230	49	57
ITPRIP	1.94355	1.80679e-28	150	126	543	494
JPH1	1.60083	1.5197e-13	94	101	295	283
KAL1	-4.18185	1.19917e-08	57	73	4	3
KALRN	-1.71243	6.17529e-10	198	181	59	54
KBTBD11	-2.3341	7.68502e-07	75	85	17	14
KCND3	-1.87839	3.0331e-36	675	675	174	185
KCNG1	-2.4241	3.40659e-57	907	824	174	141
KCNH3	-2.88882	0.00195078	27	26	3	4
KCNK3	3.61906	0.00515282	2	1	19	17
KCNMA1	4.92472	0	115	110	3398	3280
KCNN2	1.75514	3.16086e-13	85	70	271	240
KCNQ1	-1.90941	4.43459e-21	363	382	88	106
KCNU1	-6.82577	3.43349e-05	54	62	0	1
KCTD12	-2.86745	9.15372e-05	41	41	4	7
KIAA0101	3.46812	1.13464e-14	10	12	118	120
KIAA0319	-1.99688	0.0312847	21	24	7	4
KIAA1467	1.62342	5.28497e-41	350	329	970	1076
KIAA1524	2.48888	8.03687e-29	69	61	325	389
KIF11	2.67423	7.39447e-38	70	72	399	488
KIF14	3.08381	5.54014e-60	78	66	567	627
KIF15	3.42125	2.43494e-25	20	23	195	256
KIF18A	2.73067	7.56109e-26	38	49	261	304
KIF18B	3.35641	1.61845e-63	65	71	582	782
KIF1A	-3.02323	2.78646e-291	3948	4044	476	485
KIF20A	3.12724	1.34007e-37	148	130	1008	1371
KIF20B	2.30708	6.85971e-37	110	128	507	646
KIF21B	1.57245	0.00640888	14	18	48	45
KIF22	1.99928	8.94554e-62	346	339	1210	1470
KIF23	2.86886	1.10143e-28	36	51	280	342
KIF24	2.40502	1.41781e-11	24	30	122	158
KIF2C	2.94265	5.06576e-121	231	203	1481	1784
KIF4A	2.7473	1.13699e-72	139	133	816	971
KIF5A	-3.21996	0.000840882	27	30	1	5
KIF7	2.83742	0.0328512	1	3	12	16
KIRREL	-5.48529	2.26613e-47	432	439	12	7
KITLG	1.63449	0.0324464	8	13	21	43
KL	5.06349	0.0360292	0	0	7	5
KLF7	4.55293	0.0277373	1	0	9	14
KLHDC7B	-2.93366	1.25138e-80	909	968	132	108
KLHL31	-1.54033	1.90922e-06	137	140	52	41
KLHL32	-3.07024	0.00454881	20	23	3	2
KLK2	4.91443	0	236	225	6946	6638
KLK3	3.619	0	579	641	7488	7159
KLRG2	1.55302	0.00633004	12	29	44	74
KNDC1	-1.61893	0.0305355	33	30	13	7
KNSTRN	1.91787	1.01427e-36	183	200	650	766
KNTC1	2.1642	5.84855e-56	215	206	855	991
KPRP	-5.86854	0.00426947	15	7	0	0
KRCC1	-2.41512	3.94649e-46	657	604	122	109
KREMEN2	1.80518	9.62624e-06	33	22	87	101
KRT14	3.65583	0.00439155	1	2	17	20
KRT19	2.31302	9.55828e-33	94	86	447	427
KRT2	5.28546	0.0211388	0	0	8	6
KRT6C	5.76554	5.99574e-12	0	4	95	118
KRT75	-2.74549	1.09522e-05	51	59	11	5
KRTAP5-1	-4.29117	0.0452982	9	11	0	1
KRTAP5-AS1	-4.17643	0.0042101	21	16	1	1
LA16c-380H5.5	-1.59024	0.00219237	58	56	19	18
LAMA1	4.53649	4.97216e-15	4	6	107	120
LAMA3	3.14898	0	801	798	7227	6628
LAMB3	2.47018	1.7747e-09	20	19	115	96
LAMC2	3.08544	2.13611e-05	4	7	57	34
LARP6	-1.71091	4.06943e-26	634	687	222	172
LAT2	1.53738	0.010274	13	19	37	54
LBP	4.78607	0.0161985	1	0	12	15
LCN2	-2.62648	8.68536e-11	114	120	22	15
LCP1	1.64002	4.8054e-38	302	291	922	884
LDHAP4	1.62498	1.47537e-08	63	52	159	188
LDLRAD1	-1.6895	0.0182839	35	31	10	10
LDOC1	-2.00372	6.29731e-269	12149	11666	2826	2980
LEPREL1	2.40011	7.90899e-05	10	9	50	48
LGMN	1.62896	6.34025e-68	625	596	1848	1843
LGR4	1.53399	6.788e-50	558	549	1458	1678
LHFP	-2.77542	0.00399639	28	21	3	4
LIG1	1.88849	1.12459e-18	81	98	317	331
LINC00160	4.42955	0.0361952	1	0	13	8
LINC00161	1.59758	0.023384	17	7	34	37
LINC00346	2.52564	1.86567e-05	9	10	51	56
LINC00365	-2.70242	1.44248e-18	192	227	26	37
LINC00511	2.22493	0.0252537	4	5	26	15
LINC00669	3.61699	6.92368e-11	12	3	83	97
LINC00882	-3.21574	0.00781567	13	25	2	2
LINC00885	3.84043	4.33699e-05	1	4	36	34
LINC00900	-8.81922	2.82163e-08	85	85	0	0
LINC00930	1.90202	0.0115543	10	7	35	27
LINC00936	-5.17291	1.04406e-46	409	403	12	10
LINC00937	-5.11012	0.030794	7	6	0	0
LINC00940	-2.05021	0.00355127	36	36	8	9
LINC01133	-2.76838	7.60656e-121	1611	1639	252	214
LINC01135	-1.88363	0.031487	28	21	5	8
LINGO1	-1.64938	0.000448717	69	72	18	26
LINGO3	-1.60064	0.0188277	45	36	19	7
LINGO4	-3.6332	0.00117642	29	22	4	0
LMNB1	1.56449	2.31832e-47	757	727	1880	2417
LONRF2	-3.99638	4.34785e-51	432	417	26	26
LOX	2.30883	4.10786e-11	35	23	134	147
LPAL2	-3.32167	4.3406e-05	32	50	6	2
LPAR1	-2.87278	0.000211234	32	43	6	4
LPAR3	3.27867	3.25513e-17	16	15	149	145
LPAR6	2.37885	4.22295e-28	81	66	343	405
LPHN2	2.2428	1.00405e-07	21	21	110	84
LPIN1	1.66306	2.95827e-97	911	948	2853	2902
LPL	6.4332	4.69239e-276	33	46	3401	3270
LPO	-2.41024	4.57323e-08	92	98	13	22
LPPR1	-7.81328	3.74731e-66	1283	1248	6	5
LPPR4	-1.63542	0.0189382	32	44	7	17
LRG1	7.97059	1.46863e-06	0	0	53	37
LRP1	-1.71018	6.02619e-34	739	761	231	217
LRR1	1.5553	4.85339e-14	114	105	318	311
LRRC32	2.97022	0.000213984	4	5	32	37
LRRC4C	-3.53269	5.71119e-13	105	108	8	10
LRRC6	-1.62432	1.06875e-07	154	186	43	65
LRRC73	-2.1325	6.91826e-08	124	96	27	22
LRRC8C	-2.36921	4.84812e-05	68	54	17	6
LRRC9	4.39641	0.00244475	0	2	28	13
LRRIQ1	-2.25498	1.07009e-07	85	115	18	23
LRRK2	-4.101	0.00608518	19	16	0	2
LRRN1	-2.24378	1.34577e-258	8047	8407	1732	1663
LRRN2	-3.33229	5.53321e-20	191	170	21	14
LRRTM3	-7.69493	4.48276e-06	45	33	0	0
LUM	-6.83587	0.000139726	24	19	0	0
LURAP1L	-1.93075	0.0400249	29	18	9	3
LUZP2	-11.2961	5.57118e-40	3901	3816	2	1
LY96	2.95507	0.000517619	2	7	44	24
LYRM9	-1.64365	0.000311249	72	78	19	28
MAB21L3	3.30007	2.21671e-13	16	8	116	115
MAD2L1	2.38326	9.35705e-50	190	161	767	1026
MAF	5.093	3.41452e-268	83	71	2655	2480
MAGEA11	3.28782	2.65902e-05	1	8	41	45
MAGI2	-1.99614	2.75307e-08	127	118	32	28
MALL	5.19691	7.29723e-09	2	2	48	96
MALT1	1.87643	2.82768e-72	490	428	1657	1637
MAML2	2.87307	0.00526496	3	3	20	23
MAP2	3.89541	2.85527e-84	41	60	702	768
MAP2K6	1.65471	2.24415e-14	109	108	285	384
MAP3K15	-2.12066	1.36888e-05	82	65	19	14
MAP7D2	2.91455	9.2977e-08	7	12	72	68
MASTL	2.00936	3.10098e-39	190	162	654	732
MB21D2	-2.72625	0.0445703	13	14	1	3
MBNL2	-2.21182	2.04011e-128	2361	2322	500	488
MBOAT2	1.88041	1.17754e-96	589	605	2143	2154
MCCC2	1.85633	2.02816e-256	4596	4658	15775	16992
MCF2L	-1.64644	5.61908e-26	573	634	182	195
MCF2L-AS1	-1.627	6.62224e-09	208	168	58	61
MCM10	3.42909	1.21889e-46	44	42	388	519
MCM2	1.87094	4.05023e-14	360	375	1092	1542
MCM4	2.04485	6.61546e-16	326	277	1026	1411
MCM5	1.90502	7.33803e-33	218	237	701	968
MCM7	1.54176	1.36416e-13	1208	1100	2807	3774
MCM8	1.71897	1.62571e-16	140	107	343	453
MCTP1	-2.3137	2.09081e-26	340	372	70	70
MDC1	2.67317	0.00414359	3	5	20	30
MDGA1	-1.60583	0.0404289	28	28	8	10
MDH1B	-1.54901	1.15662e-08	179	204	61	67
MDK	-1.68169	8.86177e-05	84	80	23	27
MED14-AS1	-1.78322	0.0109916	47	27	11	10
MEGF11	-1.76153	0.0221935	32	27	9	8
MEIS1	2.42982	6.83685e-51	120	144	715	675
MEIS3P1	-1.86856	0.00121383	48	53	16	11
MELK	2.94609	1.1342e-64	95	97	653	795
MESP1	1.62519	4.77521e-37	344	296	988	941
METTL7A	2.51843	4.06078e-87	209	213	1113	1252
MFAP3L	-1.51403	4.46982e-26	674	682	237	227
MFI2	-1.73908	0.000515963	69	61	23	15
MFSD6	-1.96355	1.99476e-58	1452	1488	412	324
MGAT4A	-1.66828	6.21943e-10	222	221	82	54
MICAL1	1.90184	2.25685e-26	127	174	573	526
MIR4435-1HG	1.79862	3.05191e-08	45	37	131	148
MIR4453	-1.58818	7.71174e-42	1355	1302	470	393
MIR4523	2.27815	0.00730498	9	3	23	34
MKI67	3.51976	9.65967e-163	171	166	1696	2087
MMP16	-7.49276	1.95205e-118	1978	2075	10	12
MMP7	5.37901	0.0167585	0	0	6	9
MND1	3.2879	9.98663e-20	16	20	159	185
MOGAT2	3.1942	3.95313e-14	18	11	146	113
MOXD1	-4.94737	0.000165025	33	30	0	2
MPZL2	1.61664	3.30215e-46	382	382	1103	1188
MRPL23-AS1	-2.15375	0.0287119	20	21	5	4
MSLN	2.73353	5.76901e-05	4	10	47	44
MSMB	6.6044	0.000341114	0	0	17	18
MSRB3	-1.6855	1.80922e-12	243	254	78	73
MSX2	-2.26255	2.00382e-20	279	285	50	65
MT1G	-2.86688	2.6822e-31	400	317	53	43
MTFR2	2.45361	1.26868e-12	34	22	141	159
MTX1P1	1.77658	0.0312615	87	105	462	177
MUC13	-4.74679	2.3229e-07	60	50	3	1
MUCL1	4.48417	0.0341437	0	1	6	16
MUM1L1	2.10272	3.61307e-15	60	48	242	211
MXD3	2.29154	2.08035e-19	53	69	246	339
MYBL2	3.74322	1.11984e-103	396	387	4502	5764
MYCN	-7.08175	5.80846e-05	32	19	0	0
MYH15	2.05965	0.00854651	10	5	35	26
MYO1B	-1.50357	3.27005e-16	442	432	167	134
MYO7B	3.67545	0.0246557	0	2	12	13
MYOM2	-3.11504	0.00160538	27	26	1	5
MYRIP	-2.25449	2.70512e-50	726	763	155	150
NANOS1	-1.88027	4.09528e-06	103	97	33	20
NAP1L2	-1.9228	1.34666e-30	533	561	144	138
NAP1L3	-1.68679	4.62263e-12	233	248	76	70
NAT14	-1.62369	2.76996e-13	271	312	89	96
NAT8L	-3.71999	3.0908e-61	561	559	51	32
NAV2	3.53344	1.63256e-15	11	11	124	125
NBPF23	-4.11838	3.71791e-06	42	47	4	1
NCAM1	-5.64108	0.00168374	19	32	0	1
NCAM2	-1.81709	0.0440606	23	24	9	4
NCAPD2	1.95959	1.16293e-93	968	1018	3343	4219
NCAPG	2.99654	6.37194e-58	89	89	596	795
NCAPG2	1.59743	9.14479e-49	412	433	1222	1278
NCAPH	2.73132	2.64751e-46	91	76	496	589
NCKAP5	-6.26802	0.00107432	13	16	0	0
NDC80	3.39093	2.81563e-83	77	98	796	1001
NDRG1	3.06618	2.09025e-65	412	345	3316	2874
NDUFA4L2	-1.68645	1.18535e-13	285	265	85	82
NECAB2	-2.94009	0.00140709	28	27	4	3
NEFH	5.1774	0.0274275	0	0	7	6
NEIL3	3.00216	7.36449e-23	26	30	201	238
NEK11	-1.75953	8.38715e-17	319	325	88	98
NEK2	2.70277	1.41234e-63	142	115	749	888
NELL2	-5.13702	5.93674e-05	39	33	1	1
NEURL1B	1.62244	3.77222e-16	117	111	349	337
NFASC	-1.87568	4.20281e-11	175	204	48	53
NGF	4.42463	0.0357634	1	0	10	11
NHS	-2.98634	4.11881e-08	70	76	10	8
NIPSNAP3A	-3.15492	0	10770	10028	1104	1179
NIPSNAP3B	-5.87289	0.00081181	35	25	1	0
NKAIN3	-5.13713	5.84928e-05	37	35	1	1
NKD2	-1.53957	8.36615e-10	238	208	72	78
NKX1-2	-4.36159	0.0394832	9	12	0	1
NKX3-1	1.70637	3.28675e-195	3014	3093	9684	9797
NKX6-1	-1.57548	0.0294139	30	34	10	11
NLGN1	-4.39981	1.71255e-48	383	416	19	18
NLRP1	-1.96245	0.0400317	20	24	8	3
NLRP11	-2.4241	0.0409572	11	22	4	2
NNMT	4.32008	0.00280033	0	2	22	17
NNT	5.58799	0.00196408	1	0	24	23
NOD1	1.7661	0.000216599	19	21	66	67
NOS1	-5.99529	0.00274883	9	15	0	0
NOTUM	-4.60892	0.0231868	14	11	1	0
NOV	-3.08094	0.03745	8	18	2	1
NOVA1	-2.16666	5.15741e-17	242	240	48	57
NOX5	3.25032	5.82559e-13	14	10	120	103
NPC1	3.09583	0	1106	1023	9385	8391
NPR3	1.71912	1.38755e-35	254	261	759	900
NR2F1	-1.58747	5.26206e-70	2423	2330	717	830
NR2F1-AS1	-2.79785	1.83953e-11	129	106	19	14
NR3C1	-2.33381	9.27983e-52	760	916	163	162
NR4A2	-2.49239	1.43488e-12	160	139	21	31
NRCAM	5.96809	3.97105e-13	2	2	112	133
NRG3	-4.2162	0.0144914	45	51	5	0
NRG4	1.63705	0.0281103	7	14	26	38
NRGN	2.22653	7.92485e-18	55	49	226	250
NRTN	-1.72832	0.0142081	36	35	7	14
NRXN1	-5.99496	0.00264225	11	13	0	0
NRXN2	-4.61334	9.85748e-07	40	60	1	3
NRXN3	-2.16691	0.0100846	27	28	4	8
NSG1	-3.01239	7.14821e-30	301	301	30	43
NT5DC3	1.72126	7.18159e-14	95	83	313	260
NTF3	-3.92161	0.0101907	14	17	1	1
NTM	-7.98701	2.58144e-13	243	276	1	1
NTRK2	1.65516	0.0121681	8	18	43	37
NTS	-7.02442	6.6514e-05	26	23	0	0
NUDT1	1.96774	2.34363e-19	90	85	295	375
NUDT8	1.91811	4.54745e-59	421	378	1330	1625
NUF2	3.18265	3.6897e-71	101	92	730	986
NUP62CL	1.68676	5.85317e-05	41	20	91	101
NUSAP1	2.69103	4.89659e-08	11	14	71	87
NXPE1	-5.80243	0.00484652	9	12	0	0
OACYLP	2.75608	1.36308e-11	15	20	121	110
OBSL1	-3.00745	2.15263e-13	151	120	11	22
ODAM	6.99685	2.03709e-05	0	1	56	69
OIP5	3.2263	2.33815e-20	21	21	159	226
OLFM1	-2.8488	0.0001423	31	50	5	6
OLFM2	-5.27568	3.64729e-102	952	910	20	27
OLIG1	-1.62012	8.08298e-05	84	92	26	30
OPRL1	-2.03021	0.000149094	57	60	14	14
OR2A20P	-1.57246	0.0495725	34	24	13	6
OR2W5	6.1774	0.00152075	0	0	14	12
OR51A9P	-6.05521	0.00045474	37	31	0	1
OR51E1	-7.76178	9.17211e-94	1845	1708	11	5
OR51E2	-8.76173	3.81877e-16	439	449	1	1
OR5B12	5.05766	0.036409	0	0	5	7
OR5B2	6.3354	0.000895828	0	0	16	13
OR7E91P	-2.03613	0.0290552	22	24	3	8
ORAI2	-2.16071	1.37412e-56	969	958	227	194
ORC1	3.01483	1.28575e-34	48	42	314	398
ORC6	1.98439	8.54341e-20	91	81	299	367
ORM1	3.55356	0.0349454	0	2	10	13
ORM2	3.51606	0.000398202	3	2	24	32
OSBPL10	2.1149	1.02584e-14	45	53	205	210
OTUD7A	-1.71727	0.010582	35	39	11	11
P2RY1	4.25922	2.02772e-18	8	7	130	151
PAEP	5.06058	0.0359256	0	0	6	6
PAK7	-3.61084	0.0262687	14	11	1	1
PAPLN	3.24391	0.00884628	0	4	21	16
PARD3B	-2.19521	3.10875e-19	267	305	68	54
PARK2	-1.96043	3.92116e-07	111	100	26	27
PARPBP	1.74311	3.14027e-13	93	103	254	389
PART1	2.71901	5.59492e-36	67	56	376	416
PAX1	-1.66851	1.17995e-08	202	166	65	48
PAX2	-3.99682	9.89181e-07	53	45	3	3
PBK	3.33594	1.6644e-95	105	98	902	1104
PCBP3	-2.55734	0.0426123	16	14	1	4
PCDH18	4.34988	0.042793	1	0	7	13
PCDH19	-5.49956	3.44247e-18	154	170	4	3
PCDHAC2	-4.38971	0.00196901	19	24	2	0
PCDHB10	-2.46057	8.77144e-12	140	159	34	19
PCDHB12	-3.12145	5.84704e-05	43	37	3	6
PCDHB14	-2.75602	2.59544e-30	316	354	45	52
PCDHB15	-2.9915	1.71366e-34	366	334	46	40
PCDHB18	-2.70798	0.00010586	38	49	8	5
PCED1B	-2.6361	0.000629233	38	32	6	5
PCLO	-3.6534	2.03479e-18	141	168	13	11
PCOLCE2	-2.29066	0.000547305	45	40	7	10
PCSK5	-3.92161	0.0101907	14	17	1	1
PDE10A	-3.17515	4.37148e-11	96	98	10	11
PDE1A	-2.25057	0.0245678	27	17	7	2
PDE2A	-2.10714	7.97301e-06	82	77	23	13
PDZD2	1.76039	2.94801e-05	23	28	80	89
PEAK1	-2.25867	1.79016e-09	125	115	26	23
PEX10	1.88259	5.41399e-143	1137	1186	4011	4366
PFKFB4	1.51453	6.79369e-18	158	150	434	426
PGC	6.66533	3.00479e-21	2	3	250	246
PGLYRP2	4.59291	1.7168e-15	3	7	114	122
PGM5	-1.58652	0.0123988	49	34	14	13
PGR	-4.45543	0.00149959	20	25	2	0
PI15	5.93505	0.00332836	0	0	11	11
PIF1	3.63421	7.606e-26	24	14	195	267
PIGZ	-1.53347	6.85898e-09	206	221	83	61
PIK3R5	1.50751	0.0246557	9	18	40	35
PIRT	-4.08422	0.0005298	26	26	1	2
PKIA	-6.93331	9.42161e-05	24	22	0	0
PKMYT1	3.63293	5.68832e-57	46	39	460	572
PKNOX2	-4.57879	1.00122e-07	203	210	3	14
PLA1A	8.93055	8.28165e-112	8	6	3406	3269
PLA2G2A	-6.2266	0	8836	8554	115	112
PLA2G2F	-4.00243	0.00105323	20	29	0	3
PLA2G4D	2.65423	0.00887552	5	2	24	19
PLA2G4E	7.2811	2.54192e-05	0	0	25	31
PLA2G7	6.70325	7.94226e-30	4	3	354	359
PLAC1	-3.65084	1.65268e-21	185	175	16	12
PLAGL1	-2.10062	0.00463779	30	40	5	11
PLCB4	-2.76579	1.89455e-55	640	612	85	95
PLCH1	1.65849	3.1805e-05	28	32	99	86
PLCL2	-2.50715	2.44204e-07	82	75	13	14
PLD1	-4.92867	7.41285e-10	87	69	4	1
PLEKHG1	2.15877	0.00542672	7	7	35	26
PLEKHG6	1.81481	0.000673569	15	17	57	53
PLIN4	-2.71219	5.17798e-06	55	59	9	8
PLK1	3.24366	1.01409e-43	244	224	1830	2512
PLK4	2.93268	1.52636e-27	33	45	257	326
PLOD2	1.90235	3.70767e-57	328	295	1147	1129
PLXDC1	-1.56315	0.0100936	49	45	21	10
PLXNA2	-3.45116	4.06215e-54	491	494	48	40
PMEPA1	2.82594	6.59121e-215	536	579	4047	3676
PMP22	-2.11795	4.03896e-06	84	76	20	16
POC1A	2.0297	2.72986e-27	115	114	413	502
POLE2	2.1989	1.69322e-11	47	35	141	228
POLQ	3.24524	8.24831e-39	33	44	345	369
POTEF	5.17201	0.0281987	0	0	5	8
PPAPDC1A	-2.16256	3.56958e-05	67	70	9	21
PPFIA2	-4.89038	5.75495e-195	1737	1782	56	60
PPFIA4	2.39871	4.87456e-09	21	19	110	96
PPIAP29	-1.98103	1.26662e-33	592	596	157	137
PPIL6	-1.5362	2.15764e-10	237	247	89	74
PPM1L	-1.84591	3.06782e-08	132	144	41	34
PPP1R12B	1.5342	8.0855e-37	335	356	987	969
PPP1R14C	1.88947	0.0155299	6	10	27	31
PPP1R3F	-1.74125	2.99137e-13	241	272	75	75
PPP1R9A	-1.60547	8.8616e-14	300	323	108	92
PPP2R2C	-4.97402	7.45396e-227	2065	2114	62	68
PPP4R1L	2.13321	1.65481e-06	26	15	78	98
PRC1	1.80866	0.0359281	8	6	21	27
PRDM1	3.40299	1.70193e-07	10	2	63	61
PRDM5	-3.02435	2.53166e-08	78	72	11	7
PREX2	2.40907	0.000588672	9	6	33	45
PRIM1	1.58542	3.29467e-08	73	58	159	226
PRKACB	-3.17502	0	6722	6788	740	722
PRKCD	2.04519	1.14147e-77	351	388	1423	1560
PRKCH	2.30722	3.89431e-46	136	127	646	626
PRKCQ	-7.18584	9.30032e-06	81	68	1	0
PRKCQ-AS1	-4.85514	8.5252e-15	124	113	5	3
PRKD1	-3.31866	0	5092	5118	520	480
PRKG2	-3.77633	0.00242672	21	21	1	2
PRLR	7.15113	4.43538e-05	0	0	30	21
PROS1	-1.50571	4.54516e-37	1084	1052	381	354
PROX1	-2.50128	1.45911e-06	65	74	12	12
PRPH	-1.96833	0.00857616	34	30	7	9
PRR11	3.2036	2.65053e-55	56	68	503	615
PRR16	-5.08344	6.51974e-77	672	680	15	24
PRRT2	-2.17366	1.36225e-08	112	114	22	27
PRRX1	-4.44725	6.6355e-05	31	36	2	1
PRSS1	-8.72804	3.68774e-69	1981	1923	5	4
PRSS3	-3.53211	0.0018824	96	71	12	2
PRSS3P2	-8.37601	2.37459e-07	50	75	0	0
PSD3	2.87629	4.84234e-70	98	118	787	763
PSMC3IP	1.61825	1.35654e-07	61	56	137	215
PSRC1	2.58903	2.21155e-44	114	110	554	766
PTCH1	1.82691	5.09484e-39	212	233	779	764
PTCHD1	-8.47589	1.36779e-07	68	66	0	0
PTCRA	7.17606	3.81676e-05	0	0	26	26
PTGER3	-2.77445	0.00804718	22	20	3	3
PTHLH	-2.7097	0.0136468	22	18	1	5
PTPLA	-2.60833	6.2869e-05	61	39	10	6
PTPN21	1.52347	1.31823e-08	78	71	237	181
PTTG1	2.71808	2.06766e-147	386	375	2224	2676
PYGL	2.43065	2.5656e-12	27	35	194	132
RAB6C-AS1	2.02746	4.94206e-45	182	207	783	767
RACGAP1	2.30945	4.49015e-88	325	384	1577	1862
RAD51AP1	2.56878	2.48984e-35	79	70	392	473
RAD54B	1.90056	0.00062955	13	16	46	60
RAD54L	3.06642	3.94346e-30	36	35	263	319
RAI2	-2.28918	8.44445e-12	143	157	30	30
RANBP3L	-2.04756	0.000574888	46	60	17	8
RARB	1.68448	1.41185e-11	73	68	220	223
RASAL1	-3.02447	0.0479605	6	19	2	1
RASGEF1C	-2.08288	0.00218908	34	44	9	9
RASL10B	-3.39552	5.94602e-31	282	267	25	26
RBMS3	-1.57197	0.016016	46	33	11	15
RBP5	-2.69329	4.57085e-07	74	65	11	10
RCSD1	3.98658	0.00850767	1	1	15	16
REEP1	-3.01026	6.94747e-28	273	271	33	33
RELL2	-1.5176	0.000260419	92	81	33	26
RELN	-5.98677	1.78481e-06	355	365	10	1
RERG	-3.93291	2.49221e-08	66	59	4	4
RET	-3.37518	5.07564e-13	113	120	6	16
RFTN1	-2.08902	0.000217764	65	48	10	16
RGS4	3.4514	0.0104693	2	1	19	13
RHOBTB3	2.82722	5.55365e-103	172	169	1200	1165
RIMS4	-4.09319	1.18549e-46	387	381	20	24
RIN2	2.21137	0.00120124	10	7	36	41
RMI2	2.4244	5.75172e-28	71	64	325	384
RND3	4.14155	1.03504e-25	25	48	620	640
RNF150	-2.5384	4.11235e-29	336	407	65	60
RNF165	-1.66673	1.5874e-06	133	120	32	46
RNF180	-1.54928	7.49858e-08	183	164	51	65
RNF208	-1.56422	3.3074e-28	716	688	236	228
ROPN1B	-2.37555	0.0491275	18	14	5	1
ROR2	-2.18209	0.00392326	34	31	7	7
RORC	-2.22636	2.13017e-48	737	709	154	148
RP11-105N14.1	-3.25575	0.00621766	22	17	1	3
RP11-107M16.2	2.78635	0.00190753	3	5	25	29
RP11-109M17.2	-2.28791	0.0370626	16	19	4	3
RP11-10K16.1	-1.85728	0.000128912	65	72	16	21
RP11-1109M24.11	-2.97851	1.08768e-08	80	81	7	13
RP11-114H21.2	-1.94532	8.29467e-09	136	136	37	32
RP11-1151B14.2	5.38134	0.0164105	0	0	7	8
RP11-118B18.1	2.7872	0.00178761	4	4	26	28
RP11-11N9.4	-6.53895	0.000414617	19	16	0	0
RP11-120K24.3	-2.64209	2.93711e-07	77	70	13	10
RP11-121G22.3	-3.84031	0.00188699	18	26	2	1
RP11-123K19.1	-3.13408	0.0310486	18	9	2	1
RP11-126O1.4	5.06937	0.0383668	0	0	9	3
RP11-126O1.5	2.64512	3.50235e-08	11	16	87	78
RP11-134N1.2	-2.1488	0.0151325	26	24	7	4
RP11-138I1.3	1.73093	0.0142081	10	11	40	28
RP11-148E17.1	5.64554	0.00799174	0	0	9	9
RP11-150O12.6	5.17471	0.0275633	0	0	6	7
RP11-191L17.1	-1.84752	0.0316254	20	35	4	11
RP11-192N10.2	1.86878	0.0259061	7	7	24	26
RP11-206M11.7	5.3045	3.20113e-05	1	1	49	28
RP11-209D14.2	-3.34317	0.0169764	16	15	0	3
RP11-21L23.2	1.84659	2.8301e-12	63	58	227	198
RP11-223A3.1	-1.81081	0.000254365	69	64	22	15
RP11-231E6.1	-6.36632	4.89259e-19	198	224	3	2
RP11-23E10.4	-6.05408	0.00223919	10	15	0	0
RP11-263F14.3	-2.55759	0.0425997	14	16	1	4
RP11-267A15.1	-1.65806	3.24321e-07	153	128	45	42
RP11-268G12.1	-2.55112	0.00123413	37	29	6	5
RP11-268G12.3	-3.4253	0.0006179	29	26	3	2
RP11-290F20.1	1.5551	0.000129078	38	27	79	108
RP11-293B20.2	-4.77615	0.0158393	13	15	0	1
RP11-303E16.2	2.1606	3.36196e-57	228	210	998	915
RP11-307O1.1	-9.39264	1.90122e-09	138	115	0	0
RP11-315E17.1	-4.28626	1.60493e-102	967	850	49	42
RP11-318M2.2	-3.66532	0.00425556	24	15	2	1
RP11-319F12.2	-7.1102	4.74748e-05	27	25	0	0
RP11-325E5.1	5.61725	2.67168e-11	1	3	93	99
RP11-325P15.2	1.69253	0.00235784	15	17	55	46
RP11-328N19.1	-1.70083	0.00399639	66	37	13	18
RP11-329E24.6	-1.94609	0.00804125	39	28	8	9
RP11-32B5.7	-1.57498	0.000966819	62	72	20	24
RP11-338N10.1	-3.12963	0.0335674	14	13	3	0
RP11-340E6.1	3.41956	0.0471477	1	1	7	14
RP11-341N2.1	-3.2346	5.46768e-16	157	132	16	14
RP11-345M22.2	1.50575	0.0440452	8	14	34	27
RP11-350G8.5	1.74966	0.00683945	10	14	35	44
RP11-353N4.4	-2.96439	0.0480026	14	10	2	1
RP11-355F16.1	-2.69028	0.0003034	41	38	3	9
RP11-364B14.3	-1.92686	0.0113318	41	25	6	11
RP11-364B6.1	-6.26843	0.00115794	10	19	0	0
RP11-368I7.4	-1.80824	0.00281115	51	42	10	16
RP11-375D13.2	6.0562	0.00235957	0	0	9	15
RP11-375N15.2	-1.69617	0.000462155	76	77	32	14
RP11-379B18.5	-1.86152	5.35309e-05	86	78	29	15
RP11-379I19.1	3.30097	0.021338	0	3	11	18
RP11-386M24.3	2.65446	0.0182839	1	5	16	21
RP11-386M24.6	1.94507	0.0291439	12	39	99	93
RP11-389G6.3	5.46902	0.0138815	0	0	5	11
RP11-389K14.3	2.28847	0.0177689	6	3	20	23
RP11-400N9.1	-2.32881	0.0334589	14	22	4	3
RP11-403B2.6	-2.21324	0.0025734	37	34	5	10
RP11-403I13.8	-2.24032	1.64829e-17	250	233	44	56
RP11-408B11.2	-2.16066	0.000205974	64	46	15	9
RP1-140K8.5	-3.54894	0.00143739	27	21	3	1
RP11-428J1.5	-1.66789	0.000818874	54	76	20	20
RP11-431J24.2	4.20049	0.00444119	2	0	15	21
RP11-439A17.9	3.38477	3.0409e-05	3	5	28	54
RP11-439L18.3	-1.82577	0.00163179	49	49	15	12
RP11-440L14.1	-1.52552	1.50803e-09	208	225	75	72
RP11-443B20.1	1.57067	0.0378547	10	10	32	26
RP11-443B7.1	2.28691	0.0185358	6	3	18	25
RP11-445H22.4	-3.64496	4.25627e-08	75	53	5	5
RP11-448N11.1	5.93027	0.00354542	0	0	8	14
RP11-451M19.3	4.27969	0.0477173	0	1	9	10
RP11-480I12.5	2.12017	1.32139e-10	32	37	156	137
RP11-483P21.2	2.4589	0.00638284	5	5	16	38
RP11-485G7.5	2.78969	0.0362635	2	2	15	12
RP11-48B3.4	3.0936	0.0195232	15	2	60	82
RP11-495P10.9	-2.23818	0.00949471	28	25	4	7
RP11-511B23.3	3.31529	0.00474155	2	2	16	23
RP1-151F17.2	-2.20751	0.0108449	23	29	6	5
RP11-527L4.2	-1.67106	1.08396e-06	132	119	41	36
RP11-539L10.3	-1.67645	0.02566	30	32	7	12
RP11-546K22.1	4.84629	0.0149819	0	1	19	9
RP11-54O7.17	-2.11395	0.0149034	21	32	4	8
RP11-553P9.3	-4.81241	7.96394e-35	289	286	11	9
RP11-554D14.2	-5.05655	0.00843091	12	22	0	1
RP11-561E1.1	6.87355	1.33456e-09	2	0	123	106
RP11-585P4.5	2.39605	5.81704e-06	16	10	56	78
RP11-597D13.9	-8.49759	1.31261e-07	58	78	0	0
RP11-599J14.2	2.38203	0.00012194	10	9	40	57
RP1-161N10.1	7.38251	1.66128e-05	0	0	30	30
RP11-624C23.1	6.00606	0.00299851	0	0	16	7
RP11-627G23.1	-1.67411	0.0493343	26	23	8	7
RP11-657O9.1	-5.79916	0.000988478	29	28	1	0
RP11-664D7.4	-2.23923	5.98203e-10	131	139	21	35
RP11-672L10.6	-2.31453	3.21356e-05	54	63	11	12
RP11-704M14.1	2.05347	1.82285e-05	15	20	72	70
RP11-705O24.1	-5.91294	7.56598e-10	102	83	2	1
RP11-705O24.2	-5.11012	0.030794	7	6	0	0
RP11-725D20.1	-2.08325	7.73482e-09	112	148	29	31
RP11-730G20.1	2.43842	0.029549	1	6	23	14
RP11-734K21.5	3.83886	0.00194085	2	1	19	23
RP11-73B2.6	-2.38783	0.00384455	30	29	7	4
RP11-756P10.2	-1.90876	0.00394314	38	50	6	17
RP11-7F17.3	4.39298	0.00213259	0	2	24	17
RP11-810K23.10	-1.77188	0.00579354	38	46	15	9
RP11-815J4.4	-6.21662	0.00135306	18	10	0	0
RP11-83N9.5	-1.66754	0.010119	40	38	12	12
RP11-895M11.3	-1.66021	0.0371655	30	25	9	8
RP11-92G12.3	-1.96719	1.83115e-10	170	154	40	41
RP11-92K15.3	3.13522	2.45535e-05	7	3	37	49
RP11-945A11.1	-6.52368	7.19988e-28	308	351	5	2
RP13-516M14.1	-2.30811	7.43273e-39	580	530	115	104
RP1-45I4.3	-2.27178	0.000180636	57	47	14	7
RP1-85F18.5	1.70471	1.10384e-06	41	36	136	109
RP3-326I13.1	-2.0062	1.12588e-06	99	90	22	24
RP4-564F22.5	2.40185	0.00436339	5	6	21	36
RP4-660H19.1	-3.50926	0.00775793	20	15	2	1
RP4-694A7.2	5.06937	0.0383668	0	0	9	3
RP4-710M16.2	3.77724	5.98914e-05	2	3	34	33
RP4-718N17.2	5.28047	0.0213543	0	0	6	8
RP4-724E13.2	-3.33449	0.0146889	14	17	2	1
RP5-1050E16.1	-3.62875	0.00509944	14	24	2	1
RP5-1120P11.1	8.94214	1.64529e-08	0	0	83	94
RP5-964N17.1	-2.52173	0.00782651	24	23	4	4
RP5-991G20.1	1.53044	1.88701e-16	132	140	385	383
RPL21P28	2.25027	1.23073e-15	39	54	197	236
RPL21P75	2.23701	1.13063e-08	30	19	102	124
RPL9P8	3.95557	0.0205419	1	1	28	2
RPS18	-9.48778	0.0214165	732	1	0	1
RRM2	3.7231	1.20591e-116	104	96	1116	1470
RSPH1	-2.61882	1.35054e-07	85	72	11	14
RUNDC3B	-2.35574	1.47359e-13	185	186	25	46
RUNX1	1.90753	1.5409e-10	53	40	170	171
S100A16	-1.97369	2.72904e-36	648	641	147	174
S100P	-1.71535	0.00015715	93	72	31	18
S1PR3	3.70988	4.58585e-92	57	70	828	796
SALL4	5.26134	3.44037e-05	2	0	36	39
SAMD11	-2.37898	1.44574e-06	76	78	10	19
SAMD13	-2.15895	1.18469e-08	127	106	25	26
SATB2	-1.80575	5.7018e-19	354	358	104	95
SATB2-AS1	-2.35473	0.0202545	21	21	6	2
SATL1	-4.96828	0.0100534	18	14	0	1
SBK1	-2.37645	4.77003e-36	486	465	91	88
SCD	1.68685	1.3108e-223	4586	4673	14403	14738
SCG5	2.48905	0.0108881	3	5	18	26
SCGB1D2	7.47349	3.51476e-06	1	0	75	99
SCGB2A1	6.83689	3.73632e-05	1	0	45	67
SCNN1B	5.55886	0.00217554	1	0	26	20
SCNN1G	6.22857	0.00128288	0	0	12	15
SCRG1	2.39257	0.0265307	3	4	15	21
SDC1	1.55997	4.6065e-60	628	597	1694	1838
SDR9C7	5.55999	0.0102998	0	0	7	10
SEMA3C	4.39822	3.93736e-38	13	16	287	311
SEMA5A	-6.23482	1.197e-14	148	160	1	3
SEMA6B	-3.81833	5.32509e-10	73	86	8	3
SEMG1	6.17472	0.00152858	0	0	12	14
SEPT3	-2.32178	1.9489e-71	1126	1143	198	246
SERPIND1	4.35804	0.0414809	0	1	12	8
SERPINE2	2.36692	3.57532e-80	221	223	1104	1135
SERPINF2	6.64845	0.000300804	0	0	21	15
SERTAD4	-4.00163	1.5009e-10	92	72	6	4
SEZ6	-5.21718	0.0238662	7	7	0	0
SFN	2.68543	0.00733868	5	2	22	22
SFXN3	1.61958	8.45692e-17	113	146	389	389
SGCB	-1.71242	3.15818e-54	1296	1252	379	381
SGCD	1.64089	3.61584e-06	31	49	118	126
SGCZ	3.98713	0.0093002	0	2	16	15
SGK2	2.6867	2.33773e-07	17	7	75	76
SGOL1	3.07676	8.53398e-21	21	26	178	210
SGOL2	2.30085	9.40626e-40	132	122	542	683
SGPP2	-1.74057	0.000172794	65	89	26	19
SH3GL2	-4.44003	3.71886e-11	77	101	7	1
SH3GL3	-1.92455	0.000162209	58	70	14	19
SH3RF3	-1.65708	4.49548e-05	82	105	27	31
SH3TC2	4.58422	0.000886332	1	1	19	28
SHC2	-2.18355	9.34725e-07	93	79	19	18
SHC4	2.64628	2.71225e-05	8	8	45	53
SHCBP1	3.32379	2.80025e-61	58	60	531	625
SHH	-5.09344	8.1876e-05	41	29	2	0
SHISA2	1.99551	0.00506344	14	5	38	36
SHISA9	-5.36077	0.00356507	19	23	0	1
SIGIRR	-1.53937	6.61415e-42	1156	1152	396	380
SIPA1L2	1.86169	3.61938e-22	910	915	3617	2855
SIRPA	-1.89251	1.96125e-25	452	456	123	116
SKA1	3.37127	2.76347e-69	85	67	661	879
SKA3	2.88002	9.62925e-53	82	88	541	684
SLAIN1	-3.07009	4.08486e-22	202	219	25	24
SLC15A2	3.52799	2.0863e-10	11	4	88	81
SLC1A3	1.59261	1.40533e-14	107	118	302	362
SLC22A10	-3.87303	2.57655e-05	39	36	3	2
SLC22A15	1.52278	4.27374e-07	50	59	160	146
SLC22A18AS	-2.0271	0.00556465	44	27	10	7
SLC22A23	1.61954	5.0413e-28	222	290	767	771
SLC24A3	-3.11526	8.33417e-05	35	45	7	2
SLC25A29	-1.86122	7.89563e-24	435	450	126	112
SLC2A10	5.38134	0.0164105	0	0	7	8
SLC2A12	3.02365	4.03391e-21	24	27	219	186
SLC2A13	-2.06059	1.49588e-13	204	206	53	43
SLC2A3	6.56103	0.000403243	0	0	15	19
SLC2A9	-2.26941	8.71854e-05	51	67	7	17
SLC35F3	-3.35516	4.04647e-07	54	61	4	7
SLC36A1	2.98247	9.0583e-162	233	242	1810	1860
SLC37A2	1.577	0.00309365	17	23	44	73
SLC44A5	-2.88307	1.51163e-05	48	58	11	3
SLC45A3	2.89134	5.41644e-132	219	235	1706	1585
SLC4A10	2.99458	0.00796473	1	4	18	21
SLC5A1	-1.51931	0.00128453	70	65	25	21
SLC6A12	-3.61108	0.0009284	25	25	2	2
SLC6A17	-2.48023	9.73557e-09	93	101	16	18
SLC6A6	2.20632	1.79196e-06	20	15	73	85
SLC9A3	-1.55089	0.0389076	31	29	11	9
SLCO3A1	-6.55094	1.19776e-08	105	87	2	0
SLITRK2	-7.5185	9.09692e-06	32	37	0	0
SMAGP	1.80497	8.27365e-06	23	34	85	110
SMC4	1.62327	1.2868e-52	702	663	1827	2289
SMCO3	-2.55524	0.000144762	42	48	5	10
SMOC2	-2.02172	4.68373e-09	147	135	26	42
SMPD3	1.62766	0.00375338	20	15	40	66
SMYD2	1.51913	2.41e-07	55	57	147	167
SNAI2	6.33557	2.31409e-22	2	4	222	252
SNAP91	-5.01385	1.2602e-23	196	201	9	3
SNHG1	1.59352	6.4092e-47	523	500	1369	1652
SNORA71B	3.25629	0.0202078	1	2	15	13
SNORA73B	2.77097	0.0109499	1	5	22	18
SNORD17	1.79902	0.0327105	5	10	27	24
SNTB1	-7.39349	2.61429e-11	177	167	1	1
SOBP	-1.6573	0.000548618	73	66	26	17
SOCS1	-1.52192	0.0071427	56	44	19	15
SOD3	1.58997	1.03601e-06	41	51	124	147
SORCS1	-7.16457	3.84903e-05	29	25	0	0
SOWAHB	-1.82024	4.82656e-17	345	302	94	85
SOX2-OT	-2.39119	0.0154191	21	22	5	3
SP8	2.3873	8.60123e-08	13	24	105	84
SPACA6P	-2.0394	0.0345535	23	19	4	6
SPAG16	-10.1513	4.24708e-11	213	215	0	0
SPAG5	2.60332	1.80884e-118	283	332	1714	1942
SPARC	4.79931	3.80149e-14	5	3	97	121
SPARCL1	6.4827	7.98787e-16	3	1	200	149
SPATA17	-1.54057	0.00439507	55	52	15	21
SPATA18	-1.76431	2.65985e-32	648	683	191	192
SPATA4	-2.1672	0.0209265	18	28	6	4
SPC24	3.31296	1.31058e-30	99	77	723	990
SPC25	3.84688	2.37216e-45	28	25	347	399
SPEG	-1.89104	3.70793e-08	128	157	45	30
SPG20	-3.42065	1.75816e-44	392	430	42	33
SPOCK1	1.77069	8.72385e-22	122	126	419	408
SPRR1A	-5.86926	0.00389874	11	11	0	0
SPRR2D	-4.28664	0.0454342	11	9	1	0
SPTBN1	-2.79529	1.96054e-08	83	95	18	7
SPTLC3	-2.80041	2.06203e-113	1392	1372	181	207
SRGN	3.11967	0.00138605	4	2	24	27
SSBP2	-2.24216	3.72047e-57	862	876	186	173
SSPO	-1.63759	2.72852e-10	224	251	88	61
ST6GALNAC1	10.7353	2.50763e-24	1	1	1639	1694
ST7	-2.55424	2.55919e-243	4310	4223	712	708
ST7-AS1	-3.17935	7.12618e-14	129	121	11	16
ST8SIA2	2.35614	0.0300637	3	4	19	16
ST8SIA4	-12.4615	8.00052e-17	2940	2830	1	0
STAC	-4.27215	7.41427e-46	387	364	18	20
STARD13	2.42616	2.09147e-07	13	18	76	87
STC1	2.42769	2.64245e-48	118	132	607	709
STEAP1	-1.61904	1.71583e-165	11798	11091	3518	3768
STEAP2-AS1	-2.00442	0.0333249	22	23	3	8
STIL	2.35607	2.71798e-84	262	250	1203	1361
STK32A	-3.82441	7.46415e-13	104	99	8	6
STK39	2.85123	7.15783e-300	661	654	4670	4604
STMN1	2.25457	1.46701e-118	539	537	2302	2722
STON1	2.05965	1.20482e-07	25	26	96	112
STRIP2	1.69519	3.54401e-10	68	57	181	215
STX19	-2.48318	3.18109e-09	107	99	19	17
STXBP5L	-2.50794	5.71272e-177	2771	2786	475	480
STXBP6	-1.53849	0.00437303	59	48	18	18
SULF2	-2.28691	0.0249761	18	22	5	3
SUSD4	-4.51262	3.14081e-122	1098	1049	37	55
SUV39H1	1.50357	3.80256e-15	129	159	368	431
SV2B	-5.43696	2.86793e-29	243	289	8	4
SV2C	1.77003	8.43749e-16	91	103	355	291
SWAP70	1.79935	0.0294082	7	8	27	24
SYBU	-2.33533	5.1769e-29	378	391	71	78
SYCE2	2.05934	0.00935442	7	7	30	27
SYN2	-3.12325	3.92228e-07	71	54	9	5
SYNPR-AS1	-5.21696	0.00561893	13	25	0	1
SYT13	-2.93595	5.07708e-05	47	39	4	7
SYT17	-2.61378	0.000805266	37	32	7	4
SYT3	-4.18052	5.56867e-11	84	83	5	4
SYT9	-2.50688	2.0743e-05	60	56	6	14
SYTL2	-2.08663	2.08682e-33	521	526	117	124
SYTL3	1.8924	0.00684992	10	9	32	37
TACC1	1.54653	3.55651e-74	837	886	2484	2435
TACC3	2.07952	4.97515e-88	501	491	1860	2243
TAGLN2	1.67115	1.19611e-83	1567	1493	4272	5266
TAPT1-AS1	-1.94398	0.000341395	54	60	12	17
TBX10	6.83061	3.85774e-05	0	1	66	45
TBX2	2.52788	8.03495e-15	30	28	161	166
TCEAL2	-5.09777	0.00718298	17	18	0	1
TCL6	-2.37004	0.00240058	33	36	10	3
TCTE3	-1.98157	7.69738e-22	352	359	87	89
TDH	1.52372	0.0413057	12	9	30	29
TDRD6	5.46122	1.14496e-05	1	1	48	38
TENM1	5.6678	7.93899e-35	55	28	2177	1942
TENM2	-7.44635	4.95833e-59	1030	932	2	9
TENM4	-3.01757	7.01791e-06	46	62	10	3
TET1	2.20291	0.0102831	3	9	28	26
TEX15	5.31597	0.00425017	0	1	17	22
TFCP2L1	1.7558	0.0362524	6	10	19	34
TFF3	-1.60688	1.2636e-05	113	102	34	35
TFPI	-2.91848	6.36406e-243	3605	3490	477	440
TGFB1	3.58823	0.00122618	3	1	24	23
TGFBR2	2.00553	4.66943e-09	39	29	127	140
TGM3	-5.89719	9.38862e-25	240	248	6	2
THBD	-6.81238	3.58993e-05	53	62	1	0
THNSL2	-1.64541	1.03669e-57	1561	1509	491	468
THRB	1.8545	2.53603e-37	201	198	718	692
THSD7B	-2.59022	2.21446e-30	379	392	74	51
TICRR	3.73821	1.18755e-44	32	29	343	454
TIFA	1.51581	6.38761e-08	58	71	163	198
TIMELESS	1.60365	3.418e-66	654	716	1946	2126
TIMP3	-3.53638	8.99742e-07	62	45	6	3
TK1	2.7066	2.94214e-48	490	489	2711	3547
TLL1	-4.22292	2.38254e-285	3065	2835	137	172
TLR3	4.02317	8.59639e-166	92	104	1631	1482
TM4SF1	2.53383	5.78563e-12	28	19	133	133
TM4SF18	5.37665	0.0173814	0	0	5	10
TMC1	2.83999	0.0138722	3	2	17	18
TMCC3	2.24278	4.57146e-05	13	13	72	48
TMEFF2	2.936	7.14371e-138	228	206	1552	1696
TMEM108	-2.35204	4.14091e-05	67	48	12	10
TMEM132B	-3.5138	0.00770763	15	20	1	2
TMEM132E	-3.82527	0.0137783	14	15	1	1
TMEM144	-1.59427	1.61871e-35	920	871	277	303
TMEM163	-4.05458	5.8459e-05	36	32	2	2
TMEM170B	-1.91888	9.45963e-10	150	183	49	37
TMEM173	2.96825	1.39307e-60	75	93	608	678
TMEM175	-1.69651	1.1019e-30	690	710	224	198
TMEM179	-1.87147	0.0161649	28	32	10	6
TMEM184C	1.81861	8.85009e-153	1314	1301	4421	4597
TMEM194A	1.748	4.14735e-69	525	523	1626	1817
TMEM45B	2.21106	7.2317e-21	72	60	271	327
TMEM59L	-3.32154	2.71475e-33	298	316	34	26
TMOD2	-1.52034	9.73558e-14	315	348	109	117
TMPRSS11E	4.55152	0.0011578	0	2	17	29
TMPRSS2	2.96531	6.54844e-66	511	556	4434	3701
TMPRSS4	3.59524	8.19895e-08	6	4	64	54
TMPRSS6	-3.22939	0.00238458	17	31	3	2
TMSB15A	2.15476	1.02025e-10	31	34	138	145
TMTC2	3.17205	1.03715e-195	249	276	2362	2262
TNFAIP8	3.30265	3.39711e-51	47	51	439	507
TNFRSF10C	-1.87526	0.03875	26	23	10	3
TNFRSF13C	2.49033	0.0105405	5	3	19	25
TNFSF10	4.23956	0.00379651	0	2	16	21
TNFSF15	-1.75218	1.52839e-19	386	430	106	131
TNS4	1.91532	1.17292e-09	42	43	173	140
TOP2A	2.93902	2.94078e-186	424	359	2732	3142
TOX3	-8.98298	4.18391e-25	756	797	3	0
TPBG	-3.55696	4.22842e-59	539	520	39	49
TPBGL	-2.01548	0.000994243	54	41	9	14
TPO	2.26618	0.00433774	3	11	27	39
TPRXL	-4.49219	0.0300531	13	10	0	1
TPX2	2.8181	3.92743e-69	539	509	3206	4029
TRAF1	3.14738	0.0288027	2	1	12	14
TRAIP	1.5598	1.28766e-09	88	69	199	254
TRGC1	10.1514	4.3076e-11	0	0	202	207
TRGC2	5.8721	0.00421565	0	0	13	8
TRGV10	7.40493	1.52551e-05	0	0	28	33
TRGV9	5.38367	0.0163439	0	0	8	7
TRIB2	1.87585	5.94171e-30	150	175	540	627
TRIM2	2.16315	1.74995e-28	100	88	411	412
TRIM54	4.29481	3.90044e-14	5	6	107	104
TRIP13	2.01854	3.73587e-47	300	282	989	1320
TROAP	2.956	5.41042e-86	153	155	1014	1326
TRPC1	-2.69758	2.3679e-10	124	95	16	17
TSHZ3	-6.36103	3.11243e-26	307	282	6	1
TSKU	1.53568	6.71959e-57	640	605	1803	1724
TSLP	-2.83684	1.44049e-08	95	80	7	17
TSPAN2	-2.82907	0.0320105	15	14	1	3
TSPAN7	-4.84433	1.64578e-45	366	398	13	13
TTC28	-3.21127	1.30393e-06	63	51	9	3
TTC9	-1.86365	1.00157e-24	443	465	115	129
TTK	3.0852	1.54783e-45	47	60	429	459
TTPA	-2.29319	0.00237665	37	33	4	10
TTR	5.6997	1.38207e-11	0	4	111	92
TUBA1B	2.08243	1.13663e-26	488	515	1795	2365
TUBA3D	4.65509	1.11538e-27	8	10	193	251
TUBA3E	6.34233	3.33264e-15	2	2	168	149
TUBAL3	-2.24513	0.0409967	15	24	7	1
TUBB4A	-2.59628	7.46092e-38	446	445	74	70
TUBBP1	1.82313	2.3287e-23	133	139	419	523
TYMS	2.21972	4.27736e-24	78	71	312	367
TYRP1	-2.95066	2.22214e-13	117	144	17	16
UBE2C	3.42639	1.38712e-101	128	96	1045	1312
UBE2QL1	-4.72025	0.0179147	14	13	1	0
UBE2T	1.86506	4.26469e-13	86	59	225	292
UGT1A3	7.70045	4.74702e-06	0	0	29	46
UGT1A8	5.62211	4.43662e-92	21	15	905	827
UGT2B15	-2.32895	2.10874e-27	430	361	68	86
UGT2B17	-7.04432	3.42369e-188	2788	2748	21	20
UGT2B28	3.73746	6.34661e-13	5	11	89	120
UGT2B4	1.9923	4.16713e-05	17	18	73	63
UGT8	-1.74685	4.32026e-13	259	242	67	79
UNC13A	-2.13341	0.0270377	17	28	7	3
UNC13C	-7.16486	3.84805e-05	25	29	0	0
UNC5B	-2.44474	8.16067e-144	3075	3235	616	516
UNC80	4.15425	1.8903e-09	4	4	79	60
USP43	1.6287	8.06169e-51	413	411	1227	1264
UST	2.00748	1.26366e-05	17	23	88	69
VANGL2	-2.24239	1.48365e-11	152	148	29	33
VARS2	5.07573	0.0463404	3	1	127	3
VAV3	-2.3045	2.1013e-13	170	179	39	30
VCX3A	-4.82557	1.25471e-07	48	68	2	2
VCX3B	-4.29117	0.0452982	9	11	0	1
VIM	3.0186	2.01066e-194	292	303	2393	2319
VIM-AS1	3.38532	4.72992e-22	15	22	186	192
VIPR2	-2.95291	7.13981e-06	45	58	7	6
VSTM2L	-6.21719	0.00125999	14	14	0	0
VWF	2.77299	5.93962e-06	8	8	49	58
WBSCR17	-6.84827	1.97843e-31	423	402	3	4
WDHD1	1.71622	5.48393e-21	143	140	407	503
WDR11-AS1	-2.91761	0.0232844	15	16	3	1
WDR17	-3.02529	3.7992e-12	111	114	15	12
WDR62	2.71513	5.274e-41	75	75	430	534
WDR72	-10.7251	2.15268e-12	306	331	0	0
WDR96	-1.7658	0.00021004	70	69	17	23
WFIKKN1	-1.73949	0.000200234	84	63	23	20
WI2-1896O14.1	3.43427	0.0499807	1	1	16	5
WLS	-2.79087	7.79243e-146	1835	1818	256	260
WNT10A	-1.72311	2.68624e-06	112	114	28	39
WNT5A	-4.17205	3.28945e-253	2417	2376	119	141
WNT5A-AS1	-6.07449	2.7828e-07	62	76	2	0
WNT8B	2.83296	0.0362122	2	2	8	20
WSCD1	-3.6359	0.00565078	22	16	0	3
WWTR1	2.38532	0.00773729	3	7	29	22
XRCC2	2.15012	5.45703e-25	93	87	345	437
XX-C2158C6.3	-3.21853	8.18381e-05	40	36	2	6
ZBTB16	8.54864	4.37133e-08	1	0	183	183
ZBTB43	-1.90911	1.90611e-61	1228	1293	336	320
ZC3H12A	1.95434	3.43388e-34	164	154	624	580
ZC3H12B	-2.92521	1.05449e-12	116	140	12	21
ZCCHC18	-3.05605	3.51725e-05	44	41	4	6
ZDHHC2	-1.70367	1.92396e-36	868	829	268	241
ZFHX4-AS1	-5.99446	0.00268686	14	10	0	0
ZIC3	4.38585	0.0021037	1	1	15	26
ZMAT1	-4.79538	4.76207e-26	204	222	7	8
ZMYND10	-1.57557	0.00298549	59	54	22	15
ZMYND12	-1.55206	1.64297e-09	225	198	70	71
ZNF214	-2.40516	2.01578e-05	58	61	8	14
ZNF219	-1.62177	4.99179e-21	472	469	142	157
ZNF273	1.66685	3.97194e-08	51	58	140	199
ZNF334	-2.26676	1.55633e-05	63	65	13	13
ZNF367	2.7132	4.58694e-39	65	70	405	461
ZNF385B	2.65985	5.86779e-89	168	199	1097	1171
ZNF423	-3.72058	1.7592e-05	33	48	4	2
ZNF454	-2.05327	0.000328624	53	53	10	15
ZNF492	-5.31659	0.0186182	8	7	0	0
ZNF536	-4.92281	0.0111457	15	16	0	1
ZNF585B	-2.98921	3.6986e-10	82	113	13	11
ZNF629	-2.90304	9.63316e-69	748	806	109	94
ZNF695	2.79269	4.60194e-09	19	9	78	112
ZNF711	-2.42246	7.49414e-28	374	344	59	72
ZNF812	8.68696	5.58261e-08	0	0	82	66
ZNF93	2.15853	4.94143e-26	95	82	359	414
ZWILCH	2.2349	1.60925e-29	118	108	432	610
ZWINT	2.83453	7.40173e-97	208	202	1255	1608
