# Supplementary material for: Noncanonical functions of UGT2B17 promote castration-resistant prostate cancer progression
Source: J Clin Invest. 2025 Dec 4;136(2):e196495. doi: 10.1172/JCI196495 (PMC12807465; doi:10.1172/JCI196495)
Supplement: Supplemental data 3 [file jci-136-196495-s118.xlsx]

## Sheet: core_table_gene
st_gene_id	gene_id	gene_symbol	LN95_1	LN95_2	LN95KO_1	LN95KO_2	LN95KO_Src259_1	LN95KO_Src259_2	LN95KO_Src530_1	LN95KO_Src530_2	LN95KO_UGTWT_1	LN95KO_UGTWT_2	LN95KO_UGTm_2	LN95KO_UGTm_2	gene_tran_list	gene_chr
127829	127829	ARL8A	14.2	12.44	10.81	10.52	12.69	11.55	13.21	14.35	14.35	16.11	10.39	12.86	URS00008B7B2C+++URS0000CE0C9B+++URS0000D6D9E5+++URS00019EFB74+++URS0001BD5A6B+++NM_001256129+++NM_138795	NC_000001.11
159989	159989	DEUP1	0.13	0.12	0.06	0.08	0.08	0.06	0.12	0.12	0.03	0.04	0.02	0.08	URS0000EA9577+++XR_947797+++XR_947798+++XR_947799+++XR_947800+++NM_181645+++XM_005273802+++XM_011542629+++XM_011542630+++XM_011542631+++XM_011542632+++XM_011542633+++XM_011542635+++XM_011542636+++XM_011542637+++XM_011542638+++XM_017017245	NC_000011.10
1018	1018	CDK3	3.66	3.43	3.04	3.84	3.78	3.42	4.57	2.32	3.14	3.44	3.31	3.47	NM_001258	NC_000017.11
9915	9915	ARNT2	2.79	3.11	1.89	1.98	2.89	2.61	2.4	2.53	3.08	2.91	2.45	2.36	URS000035C026+++URS00004EEF28+++URS00008BE198+++URS00008BE943+++URS00009C2712+++URS0000D57F68+++URS0000D5A760+++URS0000D5C869+++URS0000D5CD5C+++URS0000D5DBB9+++URS0000DB756D+++URS0000E9549D+++URS0000EF2D99+++URS0001BCEC3B+++URS0001BD6444+++URS0001BD6594+++URS0001BD6D0B+++URS0001BD9BC2+++URS0001BDE9BA+++URS0001BE340C+++URS0001BE3EC1+++URS0001BE40BD+++URS0001BE7704+++URS0001BEB76F+++URS0001BEB965++…	NC_000015.10
50839	50839	TAS2R10	0.4	0.19	0	0	0.1	0.1	0.1	0.1	0.2	0.19	0.2	0.3	NM_023921+++rna-NM_023921.1-2+++rna-NM_023921.1-3	NT_187658.1
56751	56751	BARHL1	0	0	0	0	0	0	0	0	0	0	0.04	0	NM_020064	NC_000009.12
112694756	112694756	LOC112694756	50.99	52.07	71.17	68.57	69.13	64.26	68.91	66.51	69.65	65.69	79.05	72.24	URS0000E9BC5C+++URS0001BE1671+++NM_001365304+++NM_001365305+++NM_001365307	NC_000016.10
11066	11066	SNRNP35	12.83	16.13	14.27	16.35	16.17	16.85	17.31	15.67	18.32	16.69	16.66	15.93	NR_104103+++URS00008BAD64+++URS0001BD2A79+++URS0001BD414E+++URS0001BDEA57+++URS0001BF562E+++XR_001748560+++XR_001748561+++XR_001748562+++NM_022717+++NM_180699+++XM_006719204+++XM_017018724	NC_000012.12
158399	158399	ZNF483	1.53	1.1	0.99	1.23	1.46	1.22	1.09	2.03	1.64	1.37	1.26	1.21	URS00008BE902+++URS0001BD6850+++URS0001BEFC3A+++NM_001007169+++NM_133464+++XM_011518300+++XM_017014337+++XM_017014338+++XM_017014339	NC_000009.12
8161	8161	COIL	16.62	18.81	19.1	18.13	20.87	20.32	19.89	20.21	22.34	23.03	18.5	19.65	URS000032FC5A+++URS0000EC052E+++URS0001BD84D4+++NM_004645	NC_000017.11
2004	2004	ELK3	6.01	6.32	4.82	4.83	3.66	3.74	3.94	4.44	4.49	3.65	3.54	3.68	URS00001CF199+++URS00008B86C6+++URS00008BCB35+++URS0000EF50E2+++URS0000EF57A9+++URS0000EF6485+++URS0001BDBBD3+++URS0001BEE8C9+++NM_001303511+++NM_005230+++XM_006719275	NC_000012.12
400745	400745	SH2D5	0.04	0	0.02	0.02	0.06	0	0	0.02	0.02	0.04	0.04	0.02	URS0000EB2D91+++NM_001103160+++NM_001103161+++XM_011541459+++XM_011541460+++XM_011541461+++XM_011541462	NC_000001.11
51727	51727	CMPK1	112.98	104.27	119.3	126.4	128.76	126.61	128.69	125.12	130.41	127.93	113.71	131.82	NR_046394+++NR_046395+++URS00019A6198+++NM_001136140+++NM_001366135+++NM_016308	NC_000001.11
7779	7779	SLC30A1	13.35	11.99	14.25	14.92	14.97	14.22	14.25	13.47	13.64	12.79	14.38	15.01	URS00008B9E0B+++URS00009B88F8+++URS0001BCB25F+++URS0001BD558D+++URS0001BE0399+++URS0001BF1C5A+++URS0001FA4030+++NM_021194	NC_000001.11
4337	4337	MOCS1	5.38	6.14	5.12	4.99	4.86	4.51	4.49	4.76	4.89	5.15	4.88	4.54	NR_033233+++URS0000EA266A+++NM_001075098+++NM_001358529+++NM_001358530+++NM_001358531+++NM_001358533+++NM_001358534+++NM_005943	NC_000006.12
599	599	BCL2L2	16.11	14.94	15.85	17.4	12.75	13.95	13.73	13.91	14.54	14.63	13.86	14.66	NM_001199839+++NM_004050	NC_000014.9
158471	158471	PRUNE2	111.82	109.69	154.6	159.4	139.23	122.54	125.35	131.99	112.76	108.21	140.91	142.61	NR_131751+++URS00008BBA90+++URS0000D5F10C+++URS0000D615A0+++URS0000D61B32+++URS0000D628FB+++URS0000D6468B+++URS0000D65619+++URS0000D6E3AE+++URS0000EF4AAF+++URS0001BCEB93+++URS0001BCF1A2+++URS0001BD81B3+++URS0001BE38A1+++URS0001BEEB7B+++URS0001BF06C1+++URS0001BF69EA+++URS0001BF8F62+++URS0001BF9CA9+++XR_001746209+++XR_001746210+++XR_001746211+++XR_001746212+++XR_428517+++NM_001308047+++NM_001308048…	NC_000009.12
54726	54726	OTUD4	10.39	11.99	10.34	10.82	12.15	11.46	11.38	11.75	12.85	12.94	11.47	11.26	URS0000D6EBCE+++URS0000D6ED47+++URS0001BD066D+++URS0001BD495F+++URS0001BDE14C+++URS0001BEDCB4+++NM_001102653+++NM_001366057+++NM_001366058+++NM_017493+++XM_011532040+++XM_011532041+++XM_011532042	NC_000004.12
84432	84432	PROK1	0	0.11	0	0	0.06	0	0	0	0	0	0	0.06	URS000005849A+++URS0001BEF219+++NM_032414	NC_000001.11
165829	165829	GPR156	1.48	1.47	1.63	1.37	1.19	1.34	1.3	1.36	1.56	1.33	1.48	1.14	URS00008B78B5+++XR_924107+++NM_001168271+++NM_153002+++XM_011512484+++XM_011512487+++XM_011512488+++XM_017005795+++XM_017005796	NC_000003.12
9146	9146	HGS	26.62	24.94	26.91	24.9	28.66	27.57	30.97	31.15	31.63	31.72	29.38	29.42	URS000022F6BD+++URS0000761400+++URS00009B32D2+++URS0000D59F70+++URS0000D5CA5B+++URS0001BDEA01+++URS0001BE6A55+++URS0001BE99B8+++URS0001BF1BB4+++NM_004712	NC_000017.11
91807	91807	MYLK3	0.04	0.01	0.03	0.03	0	0.05	0.05	0.02	0.04	0.03	0.03	0.01	URS00001D005C+++URS0000D6ECC4+++URS0001BD55A3+++URS0001BD9DE6+++URS0001BE1946+++URS0001BF5824+++URS0001BF87B2+++NM_001308301+++NM_182493+++XM_006721334	NC_000016.10
55700	55700	MAP7D1	28	24.09	32.78	34.02	38.18	40.3	40.18	39.28	43.49	44.54	37.75	36.06	URS00008BE5E7+++NM_001286365+++NM_001286366+++NM_001388490+++NM_018067+++XM_005271027+++XM_006710761	NC_000001.11
1380	1380	CR2	0.29	0.37	0.1	0.08	0.07	0.03	0.07	0.03	0.02	0.03	0.03	0.02	URS00008B56D1+++URS00008B5BA2+++URS0001BE5188+++NM_001006658+++NM_001877+++XM_011509206	NC_000001.11
25949	25949	SYF2	14.08	13.62	14.11	13.18	17.41	18.18	15.59	16.46	20.11	20.3	15.18	17.08	URS0000D6DADD+++URS00019B6374+++URS00019CC739+++URS0001BDCACC+++NM_015484+++NM_207170	NC_000001.11
110806298	110806298	C17orf113	1.53	1.36	0.79	0.82	1	1.08	1	1.16	1.18	1.03	0.88	1.17	URS000018DEA5+++URS00003AAB27+++URS0001BD3093+++URS0001BF221C+++NM_001358661	NC_000017.11
100533177	100533177	KRTAP29-1	0	0	0	0	0	0.09	0	0	0	0	0	0	NM_001257309+++rna-NM_001257309.1-2+++rna-NM_001257309.1-3	NW_003871093.1
27127	27127	SMC1B	0.02	0.02	0.07	0.06	0.02	0.07	0	0.07	0.05	0.05	0.02	0.03	XR_244368+++NM_001291501+++NM_148674+++XM_011530144+++XM_011530145	NC_000022.11
3770	3770	KCNJ14	1.08	1.13	1	1.19	1.37	1.5	1.25	1.2	0.89	1.01	1.46	1.43	URS0000277818+++URS000035AF98+++URS0000616A37+++URS0000EED6B6+++URS0001BD2101+++URS0001BD2C1F+++URS0001BE6FA7+++URS0001BF533B+++URS0001BF7A78+++NM_013348	NC_000019.10
55268	55268	ECHDC2	28.09	29.01	27.68	29.17	27.38	26.38	26.69	27.82	29.87	29.44	28.13	27.26	URS00008B2E82+++URS00008BACF1+++URS00008C1781+++URS00008C3854+++URS00009B8CA8+++URS00009BB42B+++URS00009BE5F6+++URS00009C07D6+++URS0000D6D8E6+++URS0000D6D98A+++URS0000D6DAAA+++URS0000D6DD32+++URS0000D6E244+++URS0000D6E317+++URS0000D6E9EA+++URS0001BCC612+++URS0001BCCDF7+++URS0001BDFC2E+++URS0001BE766B+++URS0001BE8114+++URS0001BF6C47+++XR_002957011+++XR_002957012+++XR_002957013+++XR_002957014+++NM_…	NC_000001.11
1106	1106	CHD2	21.47	18.28	15.38	17.1	28.68	28.31	24.43	25.61	21.9	22.22	28.19	25.81	URS00009B49ED+++URS00009C5272+++URS0000E9CC2E+++URS0000EA0463+++URS0001BCBD26+++URS0001BCF772+++URS0001BD5F5E+++URS0001BED391+++URS0001BEE7B7+++NM_001042572+++NM_001271	NC_000015.10
3077	3077	HFE	5.99	6.53	4	3.27	3.39	3.98	3.64	3.24	3.02	3.48	3.79	3.31	URS00008B39A7+++URS00008B8DD0+++URS00008BA59A+++URS00009B005A+++URS0000A77725+++URS0001BCCC8B+++URS0001BCDA3B+++URS0001BDE86A+++URS0001BDFC4E+++URS0001BE5631+++URS0001BE7481+++URS0001BEAE25+++URS0001BEF896+++URS0001BF192D+++URS0001BF7189+++XR_241893+++NM_000410+++NM_001300749+++NM_001384164+++NM_139003+++NM_139004+++NM_139006+++NM_139007+++NM_139008+++NM_139009+++NM_139010+++NM_139011	NC_000006.12
324	324	APC	5.97	6.37	5.9	6.2	7.93	7.42	7.03	7.48	9.61	8.79	7.38	7.36	URS00009B2698+++URS00009B42FA+++URS00009BEA0B+++URS00009BFE77+++URS0001BCFB83+++URS0001BD8060+++URS0001BE57C4+++URS0001BF495A+++URS0001BF9ADA+++NM_000038+++NM_001127510+++NM_001127511+++NM_001354895+++NM_001354896+++NM_001354897+++NM_001354898+++NM_001354899+++NM_001354900+++NM_001354901+++NM_001354902+++NM_001354903+++NM_001354904+++NM_001354905+++NM_001354906	NC_000005.10
343263	343263	MYBPHL	0	0	0	0	0	0	0.02	0	0	0	0.06	0	URS0000D6DE62+++NM_001010985+++NM_001265613+++XM_017001173+++XM_017001174+++XM_017001175	NC_000001.11
286514	286514	MAGEB18	0	0	0.04	0	0	0	0	0	0	0.04	0	0	NM_173699	NC_000023.11
1607	1607	DGKB	2.12	2.42	1.75	1.95	2	1.84	1.78	2.39	2.26	1.86	1.98	1.96	URS000037DCEA+++URS00008C098D+++URS00009C36F1+++URS0000D6DA5C+++URS0000D6E05D+++URS0000D6ED13+++URS0001BCD2D6+++URS0001BDC566+++URS0001BE7BAE+++URS0001BF1628+++URS0001BF7D91+++XR_001744571+++NM_001350705+++NM_001350706+++NM_001350707+++NM_001350708+++NM_001350709+++NM_001350711+++NM_001350712+++NM_001350714+++NM_001350715+++NM_001350716+++NM_001350717+++NM_001350718+++NM_001350719+++NM_001350720+…	NC_000007.14
4034	4034	LRCH4	11.65	9.71	10.23	11.45	11.15	12.34	11.28	11.05	12.59	11.67	12.41	11.66	URS00009B4D2A+++URS0000D6D6CC+++URS0000D6E499+++URS0000D6EB36+++NM_001289934+++NM_002319	NC_000007.14
256933	256933	NPB	0.23	0	0.23	0	0	0	0	0	0	0	0	0	NM_148896	NC_000017.11
147687	147687	ZNF417	3.47	4.34	3.61	3.73	4.47	4.15	3.87	3.78	4.33	4.32	4.23	3.89	URS00019A3AD6+++URS0001BD88C6+++NM_001297734+++NM_152475+++XM_011526473	NC_000019.10
100125288	100125288	ZGLP1	1.8	1.68	1.06	1.56	0.92	0.92	1.05	1.08	0.89	0.75	0.97	0.97	URS0000D6E26B+++NM_001103167	NC_000019.10
2972	2972	BRF1	16.21	14.73	17.11	15.1	15.34	16.4	16.09	14.22	14.3	15.26	16.5	15.71	URS00008BB4F9+++URS0000D58CB7+++URS0000D5C48F+++URS0000D6DC8C+++URS00019E7E0A+++URS0001BCFC9D+++URS0001BD265F+++URS0001BE9C6D+++URS0001BF4A3A+++NM_001242786+++NM_001242787+++NM_001242788+++NM_001242789+++NM_001242790+++NM_001519+++NM_145685+++XM_005267561+++XM_005267563+++XM_011536672+++XM_011536673+++XM_024449553	NC_000014.9
23467	23467	NPTXR	3.28	3.52	2.11	2.36	2.96	2.9	3.04	3.11	4.33	4.04	3.1	2.62	URS0001BCF3F8+++NM_014293	NC_000022.11
8605	8605	PLA2G4C	0.65	0.23	0.46	0.74	3.24	4.01	3.37	3.6	8.17	8	2.34	2.03	URS00008BC48E+++URS00009B0590+++URS0000D6DB85+++URS0001BD937C+++URS0001BE208C+++URS0001BE3AE1+++NM_001159322+++NM_001159323+++NM_003706+++XM_011527431+++XM_011527432+++XM_011527433+++XM_017027411+++XM_017027412+++XM_017027413+++XM_017027414	NC_000019.10
1436	1436	CSF1R	0	0.02	0	0.03	0.02	0.02	0.04	0.02	0.02	0.03	0.02	0.02	NR_109969+++NR_164679+++URS00008BFAFE+++URS00008C0BB7+++URS0000D6E61F+++URS0000E9474E+++URS0001BD551E+++URS0001BE3DB4+++NM_001288705+++NM_001349736+++NM_001375320+++NM_001375321+++NM_005211	NC_000005.10
339122	339122	RAB43	4.04	3.1	4.21	5.05	5.05	4.67	5.89	5.23	5.58	5.58	4.28	5	NM_001204883+++NM_001204884+++NM_001204885+++NM_001204886+++NM_001204887+++NM_001204888+++NM_198490	NC_000003.12
63941	63941	NECAB3	24.54	21.96	27.08	28.03	25.44	28.39	26.84	27.99	25.94	28.29	27.67	28.13	URS00001F704B+++URS0000763D09+++URS00008C3D99+++URS0000D6E41B+++URS0000D6E5A4+++URS0000EAA710+++URS0000EC0199+++URS0001BDD68D+++URS0001BDF96A+++URS0001BE3FD3+++URS0001BFA551+++XR_002958502+++NM_031231+++NM_031232+++XM_005260510+++XM_011528991+++XM_011528992+++XM_017028015+++XM_017028016	NC_000020.11
3739	3739	KCNA4	0.02	0	0	0	0	0	0	0	0	0	0	0	URS00008B6E9B+++NM_002233	NC_000011.10
6462	6462	SHBG	0.66	0.82	0.65	1.38	1.04	0.9	1.03	0.85	0.91	0.94	1	0.66	URS00008BDDCA+++NM_001040+++NM_001146279+++NM_001146280+++NM_001146281+++NM_001289113+++NM_001289114+++NM_001289115+++NM_001289116	NC_000017.11
388536	388536	ZNF790	3.33	2.75	2.45	2.55	3.36	3.16	3.55	3.51	4.52	3.88	2.77	3.17	NM_001242800+++NM_001242801+++NM_001242802+++NM_206894+++XM_005258903+++XM_011526950	NC_000019.10
58155	58155	PTBP2	7.94	7.89	5.92	6.6	5.87	5.72	5.71	6.04	5.34	5.49	5.4	5.81	NR_125356+++NR_125357+++URS0000E92925+++URS0001BCD3D8+++URS0001BD853C+++URS0001BDDC30+++URS0001BE1F41+++URS0001BEAE3F+++URS0001BF59AC+++XR_001737346+++XR_001737347+++XR_946720+++XR_946721+++XR_946722+++XR_946723+++NM_001300985+++NM_001300986+++NM_001300987+++NM_001300988+++NM_001300989+++NM_001300990+++NM_021190+++XM_011541874+++XM_011541875+++XM_011541876+++XM_017001951	NC_000001.11
22862	22862	FNDC3A	19.57	19.16	16.08	17.67	23.78	20.76	21.16	21.3	26.4	24.81	20.23	21.35	NR_103528+++URS0000783D8A+++URS00008B2D2D+++URS00008B79A5+++URS00008BFF2A+++URS0000EA36D3+++URS0001BDA21F+++URS0001BDCA76+++URS0001BEFB46+++NM_001079673+++NM_001278438+++NM_014923+++XM_011534997+++XM_017020440+++XM_017020441+++XM_017020442+++XM_017020443	NC_000013.11
6902	6902	TBCA	356.05	350.17	350.19	345.88	322.82	327.09	319.2	333.73	290.29	299.69	323.6	330.01	URS00008BE907+++URS00008C3F30+++URS0001BD7B5D+++NM_001297738+++NM_001297740+++NM_004607	NC_000005.10
51063	51063	CALHM2	1.76	2.01	1.97	1.53	1.55	1.4	1.73	1.23	1.52	1.25	1.25	1.66	NR_024552+++NR_046344+++URS00001F1FCB+++URS00008B56F9+++URS00008B8261+++URS00008B9351+++URS00008C18C9+++URS0000D6E947+++URS0000E9E424+++URS0001BE8D35+++NM_015916+++XM_006717880+++XM_006717883+++XM_006717884+++XM_011539848+++XM_017016306+++XM_017016307+++XM_017016308+++XM_017016309+++XM_024448034+++XM_024448035	NC_000010.11
10961	10961	ERP29	93.01	84.3	83.44	81.65	86.91	88.23	91.25	91.26	101.37	105.01	95.06	89.77	URS00007703B9+++URS0001BD7EA4+++URS0001BE080F+++URS0001BF037F+++NM_001034025+++NM_006817+++XM_017018720	NC_000012.12
3269	3269	HRH1	0	0.03	0.04	0.03	0.08	0.06	0.11	0.09	0.14	0.07	0.1	0.12	URS0000E9FD3B+++URS0001BCB3ED+++URS0001BCCF2C+++URS0001BDA5D3+++URS0001BEB642+++URS0001BEDD6A+++URS0001BF5043+++NM_000861+++NM_001098211+++NM_001098212+++NM_001098213	NC_000003.12
60436	60436	TGIF2	6.66	6.17	4.18	4.53	3.51	3.74	3.89	3.39	3.41	3.4	3.67	3.75	NM_001199513+++NM_001199514+++NM_001199515+++NM_021809	NC_000020.11
221938	221938	MMD2	0	0	0	0	0	0.03	0	0	0	0	0	0	NR_072989+++URS00008B8A22+++URS0001BEC412+++NM_001100600+++NM_001270375+++NM_198403	NC_000007.14
190	190	NR0B1	0	0	0.04	0	0	0	0.04	0	0	0	0	0	URS0000EBD0E5+++URS0001BE1D6D+++URS0001BE53E7+++NM_000475	NC_000023.11
25977	25977	NECAP1	37.18	36.48	39.12	39.13	45.85	48.29	46.1	43.63	50.1	51.83	44.72	44.13	NR_024260+++URS0001BCBAB5+++NM_015509	NC_000012.12
8879	8879	SGPL1	18.72	17.21	15.7	15.91	22.26	23.23	21.99	22.36	25.89	25.85	19.64	19.43	URS00000645A5+++URS00008BB870+++URS00008BBFAE+++URS00008C37C3+++URS00009B0FCB+++URS0001BCAD7A+++URS0001BE381C+++URS0001BF57A7+++URS0001BF91AC+++URS0001D2496E+++NM_003901+++XM_005270263+++XM_006718053+++XM_011540316+++XM_011540317+++XM_011540318	NC_000010.11
79684	79684	MSANTD2	6.25	5.28	5.01	5.38	6.86	6.27	6.13	5.88	7.59	6.78	6.43	6.48	URS00008B563C+++URS00008B9DAF+++URS0000A82735+++URS0000AA48DC+++URS0000D6E337+++URS00019A8351+++URS0001BE66C7+++URS0001BF77D5+++URS0001BF7838+++XR_002957196+++NM_001308027+++NM_001312919+++NM_001312920+++NM_001312921+++NM_001352400+++NM_001352401+++NM_024631+++XM_005271674+++XM_006718905+++XM_006718906+++XM_011542981+++XM_011542982+++XM_017018296+++XM_017018297+++XM_017018298	NC_000011.10
121643	121643	FOXN4	1.32	0.74	0.29	0.16	0.13	0.18	0.11	0.1	0.17	0.21	0.21	0.16	URS0001BDD102+++NM_213596+++XM_011537922+++XM_011537923+++XM_017018818+++XM_017018819	NC_000012.12
1160	1160	CKMT2	1.32	1.02	1.15	1.01	0.84	0.94	0.48	0.72	0.72	0.15	0.72	0.53	URS00008B8F9D+++URS00008C1E62+++URS0001BE5E84+++NM_001099735+++NM_001099736+++NM_001825	NC_000005.10
3713	3713	IVL	0.3	0.19	0.5	0.42	0.56	0.63	0.61	0.57	0.68	0.58	0.49	0.51	URS0000E9F42E+++URS0000EB9531+++NM_005547	NC_000001.11
2235	2235	FECH	72.22	69.99	85.56	91.14	76.32	70.14	71.87	75.57	73.43	75	69.66	73.3	URS0000D6DCE6+++URS0000D6E56D+++URS0000D6ECA5+++URS0001BE664C+++URS0001BF373F+++NM_000140+++NM_001012515+++NM_001371094+++NM_001371095+++NM_001374778+++XM_011525881+++XM_011525882	NC_000018.10
64282	64282	TENT4B	13.88	13.54	13.61	12.68	17.98	15.8	16.34	16.22	20	18.99	15.22	16.47	URS00008B66E9+++URS00008B7756+++URS0001BEF20C+++URS0001BEF48B+++NM_001040284+++NM_001040285+++NM_001365323+++NM_001365324+++XM_005256093+++XM_011523275+++XM_011523276+++XM_011523278	NC_000016.10
6631	6631	SNRPC	191.44	185.91	205.25	191.86	218.25	202.09	199.28	213.83	192.67	202.54	213.49	200.87	NR_029472+++URS00009B005F+++URS00009C2A20+++URS0001BEAD23+++NM_003093	NC_000006.12
203238	203238	CCDC171	1.89	1.53	1.49	1.66	1.79	1.46	1.55	1.58	2.27	2.09	1.43	1.6	URS00008B282F+++URS00008B479F+++URS00008B5849+++URS00008B6F2D+++URS00008B777B+++URS00008BB3DE+++URS00008BF2F6+++URS00008BFD04+++URS00008C023A+++URS0000E96376+++URS0000E9705B+++URS0001BD0593+++URS0001BDB13F+++URS0001BDCAA0+++URS0001BED1D7+++URS0001BEFE56+++URS0001BF0974+++URS0001BF2CDB+++URS0001BF4216+++URS000222A935+++XR_001746227+++XR_001746228+++XR_001746229+++NM_001348002+++NM_001355547+++NM_1…	NC_000009.12
115572	115572	TENT5B	0.03	0.03	0.09	0.03	0.09	0.09	0.15	0.15	0.09	0.06	0.12	0.09	NM_052943	NC_000001.11
64328	64328	XPO4	18.18	21.88	19.71	19.73	20.42	19.6	19.5	19.26	18.48	17.87	20.53	20.76	URS00008BE818+++URS00008C2687+++URS0000EBCE91+++URS0000EBED63+++URS00019CABE9+++URS0001BE234D+++XR_001749637+++NM_001372061+++NM_022459+++XM_005266502+++XM_005266504+++XM_011535197+++XM_011535198+++XM_011535200+++XM_017020704+++XM_017020705+++XM_017020706+++XM_024449394+++XM_024449395	NC_000013.11
164832	164832	LONRF2	3.22	3.12	1.88	1.88	2.59	2.4	2.38	2.62	2.4	2.58	2.29	2.35	URS00008B8AC9+++URS0001BD1713+++URS0001BD7C0C+++XR_002959247+++NM_001371783+++NM_198461	NC_000002.12
80705	80705	TSGA10	0.91	0.76	0.64	0.83	1.67	1.16	1.47	1.48	1.81	1.74	1.25	1.34	NR_146001+++NR_146053+++NR_146054+++NR_146055+++URS00008B3EA0+++URS00008B7ABF+++URS00008BC507+++URS00008BE4D4+++URS0000D5BF70+++URS0000E96E19+++URS0000EB9752+++URS0000EBBF88+++URS0001BD5F38+++URS0001BDA604+++URS0001BE1E7B+++URS0001BE812D+++URS0001BE84DE+++URS0001BEEB8B+++URS0001BF10F3+++NM_001349012+++NM_001349013+++NM_001349014+++NM_025244+++NM_182911+++XM_005264023+++XM_005264024+++XM_005264025…	NC_000002.12
23130	23130	ATG2A	4.3	3.92	4.24	4.06	4.14	4.46	4.52	4.39	4.92	5.16	4.53	4.83	URS00008BED86+++URS0000D6D722+++URS0000EBE1C0+++URS0001A0C88A+++URS0001BDE7CD+++URS0001BFA5F3+++XR_001747796+++XR_949847+++XR_949848+++NM_001367971+++NM_001367972+++NM_015104+++XM_011544863+++XM_011544864+++XM_011544865+++XM_011544866+++XM_011544867	NC_000011.10
643904	643904	RNF222	0.37	0.26	0.19	0.12	0.09	0.19	0.17	0.31	0.21	0.19	0.15	0.19	NM_001146684+++XM_011523978+++XM_011523979+++XM_011523980+++XM_011523981	NC_000017.11
653427	653427	FOXD4L5	1.44	1.12	1.7	1.79	2.13	2.66	2.24	2.71	2.04	2.11	3.05	2.72	URS0001BE465F+++NM_001126334	NC_000009.12
2969	2969	GTF2I	75.35	75.09	73.81	76.64	61.82	62.33	63.07	63.26	60.45	56.83	68.04	65.36	URS00008C0108+++URS00008C190E+++URS00009BB113+++URS00009C588B+++URS0001BD134C+++URS0001BD2ABA+++URS0001BE70BD+++URS0001BEF638+++NM_001163636+++NM_001280800+++NM_001518+++NM_032999+++NM_033000+++NM_033001	NC_000007.14
138804	138804	OR13C4	0	0	0.09	0	0	0	0	0	0	0	0	0	NM_001001919	NC_000009.12
9136	9136	RRP9	25.6	27.83	32.68	28.07	35.2	31.43	32.94	32.68	29.23	28.99	34.61	32.02	URS0000EA00F3+++NM_004704	NC_000003.12
1995	1995	ELAVL3	0.01	0	0	0	0.01	0.03	0	0.03	0	0	0.03	0	URS00008B50B2+++URS00008C1177+++URS0001BDB1F5+++NM_001420+++NM_032281+++XM_011527778+++XM_024451410+++XM_024451411+++XM_024451412+++XM_024451413	NC_000019.10
55010	55010	PARPBP	33.18	32.13	31.02	32.02	19.3	17.27	20.43	18.7	12.15	12.54	18.96	21.27	URS00008C1906+++XR_001748775+++XR_001748776+++NM_001319988+++NM_001319993+++NM_001319994+++NM_001319995+++NM_001319996+++NM_001382721+++NM_001382722+++NM_001382723+++NM_001382724+++NM_001382725+++NM_001382726+++NM_001382728+++NM_001382729+++NM_001382731+++NM_001382732+++NM_001382735+++NM_017915+++XM_011538514+++XM_011538515+++XM_017019535+++XM_017019541+++XM_024449028	NC_000012.12
5476	5476	CTSA	21.77	23.79	25.98	24.03	25.03	26.03	24.73	26.53	28.79	28.76	26.55	25.69	NR_133656+++URS00004A4E70+++URS00009B47A7+++URS0001BE23EA+++URS0001BEB640+++NM_000308+++NM_001127695+++NM_001167594	NC_000020.11
79820	79820	CATSPERB	0.16	0.37	0.16	0.12	0.18	0.2	0.17	0.11	0.23	0.14	0.25	0.22	URS00008B280C+++URS00008BB09A+++URS00008BD1DA+++URS00008BE1A0+++URS0001BCF568+++URS0001BD71CA+++URS0001BE389A+++URS0001BF1830+++URS0001BF1CDA+++URS0001BF361C+++NM_024764+++rna-NM_024764.4-2	NT_187598.1
117583	117583	PARD3B	1.5	1.64	1.2	1.03	1.06	1.01	1.09	1.16	1.76	1.63	1.03	0.99	URS00008B8627+++URS00008BAAD9+++URS00008BEB1F+++URS0000EACCDB+++URS0000EB193A+++URS0000EB56ED+++URS0000EB6678+++URS0000EED2B3+++URS0001BCD57F+++URS0001BD0DFE+++URS0001BD56B0+++URS0001BE4C90+++URS0001BEB7EA+++URS0001BED87B+++URS0001BEECFB+++URS0001BEF53B+++NM_001302769+++NM_057177+++NM_152526+++NM_205863+++XM_011510552+++XM_011510553+++XM_017003283+++XM_017003284+++XM_017003285+++XM_017003286+++XM…	NC_000002.12
9371	9371	KIF3B	21.16	23.4	19.95	19.76	25.31	25.53	24.56	24.41	31.12	29.8	24.02	23.78	URS00008C07B6+++URS00009B101F+++URS00009B47BA+++URS0001BCC860+++URS0001BE36F8+++URS0001BED235+++URS0001BF966F+++XR_001754435+++NM_004798	NC_000020.11
6769	6769	STAC	2.3	1.55	0.32	0.26	0.23	0.2	0.18	0.29	0.34	0.28	0.26	0.28	URS0000EAB64D+++URS0000EBDABF+++URS0001BCA93D+++URS0001BCAB92+++URS0001BCED3A+++URS0001BCEE26+++URS0001BD7C47+++URS0001BD95B1+++URS0001BD9815+++URS0001BF9652+++XR_940496+++NM_001292049+++NM_003149+++XM_011534037+++XM_011534038+++XM_017007083+++XM_024453722+++XM_024453723	NC_000003.12
221960	221960	CCZ1B	53.18	51.92	47.07	45.66	45.91	47.54	47.95	47.97	45.4	46.8	45.92	43.75	URS0000D6D66C+++URS0000D6D7DE+++URS0000D6DFC6+++URS0000D6DFFC+++URS0001BCB475+++URS0001BD3544+++URS0001BD9CAD+++NM_198097	NC_000007.14
357	357	SHROOM2	6.58	6.19	5.78	5.69	5.9	5.98	5.75	5.29	6.1	5.64	5.9	5.8	URS00008BBBD0+++URS0000EA715B+++URS0001BE71DB+++NM_001320663+++NM_001320664+++NM_001649+++XM_005274500+++XM_011545506+++XM_017029492+++XM_017029493+++XM_017029494	NC_000023.11
55096	55096	EBLN2	1.12	1.66	0.85	1.38	1.34	0.99	1.14	1.32	1.31	1.08	1.23	1.5	NM_018029	NC_000003.12
285525	285525	YIPF7	0.02	0	0	0	0	0.02	0	0	0	0	0	0	URS00008B631D+++URS00008B728E+++NM_001387382+++NM_182592+++XM_011513679	NC_000004.12
6035	6035	RNASE1	0	0.1	0.2	0.29	0.1	0.2	0.21	0	0.3	0.1	0.4	0.51	NM_002933+++NM_198232+++NM_198234+++NM_198235	NC_000014.9
29896	29896	TRA2A	47.92	43.91	44.32	39	34.39	32.24	35.51	35.84	31.9	30.87	36.52	35.34	URS00008C3271+++URS0000D6D54C+++URS0000D6D62B+++URS0000D6DA50+++URS0000D6E7F0+++URS0000D6E900+++URS0000D6EA12+++URS0000EBCB9B+++URS0001BCC096+++URS0001BCC59C+++URS0001BD0736+++URS0001BD238A+++URS0001BD4CE7+++URS0001BE425B+++URS0001BF1E58+++NM_001282757+++NM_001282758+++NM_001282759+++NM_001362759+++NM_001362760+++NM_001362761+++NM_013293+++XM_017012090	NC_000007.14
5192	5192	PEX10	11.87	13.1	19.79	18.49	19.85	18.92	18.82	17.64	18.76	16.99	18.75	18.42	NR_164636+++URS00008C17C8+++URS00009B6B62+++URS0001BCB257+++URS0001BCCAF8+++URS0001BE3410+++XR_946666+++NM_001374425+++NM_001374426+++NM_001374427+++NM_002617+++NM_153818+++XM_011541576	NC_000001.11
154091	154091	SLC2A12	3.89	4.14	1.66	2.07	1.96	2.19	1.83	1.02	2.56	1.41	1.56	1.25	NM_145176+++XM_006715349+++XM_017010311	NC_000006.12
402117	402117	VWC2L	0	0	0	0.01	0	0	0	0	0	0	0	0	NR_159945+++NM_001080500+++NM_001345929	NC_000002.12
257068	257068	PLCXD2	0.39	0.29	0.24	0.24	0.21	0.32	0.28	0.21	0.14	0.42	0.21	0.46	URS0001BCF6D0+++URS0001BDB763+++NM_001185106+++NM_153268	NC_000003.12
122618	122618	PLD4	0.1	0.08	0.01	0	0.05	0.02	0	0.07	0.05	0.05	0.03	0	URS00008B5FDE+++URS00008B8BE2+++URS00008BEEBE+++URS00008BFF6C+++URS00009C47DD+++NM_001308174+++NM_138790+++XM_011536411+++XM_017020965+++XM_024449469+++XM_024449470	NC_000014.9
126382	126382	NR2C2AP	23.88	21.75	24.88	22.31	20.94	20.24	21.05	20.25	20.46	17.89	22.93	21.34	URS00008B4CD0+++URS00008C0A12+++URS00008C1E45+++URS0001BEDA6F+++NM_001300945+++NM_176880	NC_000019.10
7621	7621	ZNF70	1.89	1.69	1.6	1.74	1.68	1.97	2.07	1.77	1.82	1.78	1.75	1.81	URS000013909A+++URS0001BEEC6F+++URS0001BF13E6+++URS0001BF45E8+++NM_021916+++XM_024452269+++XM_024452270+++XM_024452271	NC_000022.11
26974	26974	ZNF285	1.28	1.35	1.11	1.09	1.1	1.04	1.08	1.01	1.28	1.41	1.02	1.08	URS0001BDC23C+++NM_001291488+++NM_001291489+++NM_001291490+++NM_001291491+++NM_152354	NC_000019.10
79969	79969	ATAT1	6.72	6.21	7.25	6.67	5.94	4.88	5.41	6.16	4.82	5.12	5.81	5.86	NR_033823+++URS00008C0EEC+++URS00008C124C+++URS00008C26DB+++URS00008C34B6+++URS00008C35C7+++URS00009B9C54+++URS00009BEF47+++URS0000EAADCF+++URS0001BDA016+++URS0001BE9825+++URS0001BF7FDD+++URS0001BF80BE+++URS0001BFA42F+++rna-NR_033823.3-2+++rna-NR_033823.3-3+++rna-NR_033823.3-4+++rna-NR_033823.3-5+++rna-NR_033823.3-6+++rna-NR_033823.3-7+++NM_001031722+++NM_001190724+++NM_001254952+++NM_001318762++…	NT_167249.2
5514	5514	PPP1R10	54.99	54.18	45.26	42.73	44.77	43.39	40.92	41.49	38.24	39.23	44.9	44.07	NR_072994+++NR_164780+++NR_164781+++URS00008B825A+++URS00008BD108+++URS00008C1C15+++URS00009B7FAE+++URS0001BF0E3C+++rna-NR_072994.2-2+++rna-NR_072994.2-3+++rna-NR_072994.2-4+++rna-NR_072994.2-5+++rna-NR_072994.2-6+++rna-NR_072994.2-7+++rna-NR_164780.1-2+++rna-NR_164780.1-3+++rna-NR_164780.1-4+++rna-NR_164780.1-5+++rna-NR_164780.1-6+++rna-NR_164780.1-7+++rna-NR_164781.1-2+++rna-NR_164781.1-3+++rna…	NT_167249.2
8874	8874	ARHGEF7	7.93	8.04	7.01	7.4	8.57	8.7	9.15	7.65	9.55	9.85	8.43	8.64	URS000043569B+++URS00008B22D6+++URS00008B704A+++URS00008B71AF+++URS00008B885B+++URS00008BDCE1+++URS00008BF3A3+++URS00009B1F52+++URS0000E9628B+++URS0000EB693D+++URS0001BD2EC2+++URS0001BD3718+++URS0001BED7B8+++URS0001BF980C+++XR_001749712+++XR_002957481+++NM_001113511+++NM_001113512+++NM_001113513+++NM_001320851+++NM_001320852+++NM_001320853+++NM_001320854+++NM_001330597+++NM_001330598+++NM_0013540…	NC_000013.11
25854	25854	FAM149A	1.47	1.44	0.77	0.94	1.1	1.47	1.58	1.59	1.65	1.48	1.43	1.21	URS00008C1168+++URS00009B46A3+++URS00009B83E5+++URS0000EC06F9+++URS0001BD0B09+++URS0001BD2119+++URS0001BDD1E2+++URS0001BEA819+++URS0001BEEDE4+++URS0001BF8357+++NM_001006655+++NM_001350178+++NM_001350179+++NM_001367768+++NM_015398	NC_000004.12
7105	7105	TSPAN6	18.03	18.09	16.46	16.2	13.78	14.87	13.77	13.62	13.94	13.29	15.51	12.59	URS0000D6E555+++URS0000E9BD10+++NM_001278740+++NM_001278741+++NM_001278742+++NM_001278743+++NM_003270+++XM_011531018	NC_000023.11
729873	729873	TBC1D3	0	0	0	0	0.22	0.24	0.33	0	0	0.06	0	0	URS0001BDE753+++NM_001123391+++rna-NM_001123391.4-2	NT_187614.1
28232	28232	SLCO3A1	2.11	1.75	1.48	1.56	0.77	0.66	0.6	0.59	0.63	0.69	1.02	0.84	NR_135775+++URS00001A3EAA+++URS00008B4BE9+++URS0000E9F89E+++URS0000E9FFDE+++URS0000EAE742+++URS0000EC0AA3+++URS0001A103B2+++URS0001BCFE3A+++URS0001BD6779+++URS0001BDEB85+++URS0001BE43AC+++URS0001BF792C+++XR_931795+++XR_931796+++NM_001145044+++NM_013272+++XM_005254889+++XM_005254891+++XM_011521456	NC_000015.10
100132015	100132015	TEX13D	0	0	0	0.03	0	0.02	0	0	0	0.02	0	0	NM_001355534	NC_000023.11
143662	143662	MUC15	0.04	0	0	0	0	0.02	0.06	0.02	0.02	0.08	0	0	URS0000E9180A+++URS0001BECD16+++NM_001135091+++NM_001135092+++NM_145650	NC_000011.10
9926	9926	LPGAT1	15.18	14.56	14.39	14.69	16.93	16.38	16.59	16.96	17.83	17.45	14.26	15.7	URS00008B4AE4+++URS00009B082C+++URS0000D6D750+++URS0000D6E54D+++NM_001320808+++NM_001375841+++NM_001375842+++NM_001375844+++NM_001375845+++NM_014873+++XM_011510229+++XM_017003004	NC_000001.11
15	15	AANAT	0.22	0.09	0.3	0.17	0.14	0.14	0.1	0.08	0.08	0.17	0.17	0.09	NR_110548+++URS00009B4841+++URS0001BED835+++NM_001088+++NM_001166579+++XM_017024259	NC_000017.11
79741	79741	CCDC7	0.78	0.84	0.57	0.8	0.83	0.94	0.63	0.55	0.85	0.89	0.57	0.79	NR_109826+++NR_109827+++URS00008B1FD7+++URS00008B2AB4+++URS00008BCDCA+++URS0000EA5496+++URS0001A0A42E+++URS0001BCAA72+++URS0001BE0F0D+++URS0001BE1219+++URS0001BEFA7C+++URS0001BF3AA3+++URS0001BF9647+++NM_001026383+++NM_001321115+++NM_145023+++XM_005252593+++XM_006717505+++XM_006717506+++XM_011519663+++XM_011519664+++XM_011519666+++XM_011519667+++XM_011519668+++XM_011519669+++XM_011519670+++XM_0115…	NC_000010.11
57162	57162	PELI1	3.24	2.25	1.65	1.64	1.37	1.5	1.55	1.59	2.08	1.91	1.32	1.79	URS00008B3F66+++URS00008BE598+++URS00008BEC16+++URS0000E95150+++URS0000EB4E6B+++URS0000EBF24A+++NM_020651+++XM_005264437+++XM_011532994+++XM_011532996+++XM_011532997+++XM_017004520+++XM_017004521	NC_000002.12
9524	9524	TECR	104.34	99.88	82.04	79.63	76.72	78.31	78.75	77.3	78.94	78.02	76.64	79.28	NR_038103+++NR_038104+++URS0000D57FE3+++NM_001321170+++NM_138501+++XM_006722945+++XM_011528442+++XM_024451790+++XM_024451791+++XM_024451792+++XM_024451793+++XM_024451794+++XM_024451795+++XM_024451796+++XM_024451797+++XM_024451798+++XM_024451799+++XM_024451800	NC_000019.10
5230	5230	PGK1	132.48	123.05	150.03	158.86	96.31	92.36	98.39	96.7	84.17	81.84	99.81	101.75	URS00009B5105+++URS0000E9F8EC+++URS0001BD457D+++NM_000291	NC_000023.11
4313	4313	MMP2	0	0	0	0	0	0	0	0.02	0	0	0	0	URS00008BA780+++URS0001BCF07D+++URS0001BEB255+++NM_001127891+++NM_001302508+++NM_001302509+++NM_001302510+++NM_004530	NC_000016.10
6662	6662	SOX9	0.73	0.69	2.57	2.96	2.94	3.52	3.4	3.32	2.41	2.52	3.26	3.83	NM_000346	NC_000017.11
23239	23239	PHLPP1	6.57	7.45	6.5	6.14	6.04	5.37	5.58	5.86	6.03	6.01	6.79	5.59	URS00008B5BDC+++URS0001BD88F2+++URS0001BDE6CA+++URS0001BE15F3+++URS0001BE704C+++URS0001BEA128+++URS0001BF8578+++URS0001BF8B7D+++NM_194449+++XM_011525886+++XM_024451105	NC_000018.10
387601	387601	SLC22A25	0	0.01	0.05	0	0	0	0.01	0.02	0	0	0.02	0.02	URS00008C31C5+++URS00008C3C59+++URS0000EA3DD1+++XR_001747862+++XR_001747863+++XR_001747864+++NM_001394058+++NM_001394059+++NM_199352+++XM_017017684+++XM_017017685+++XM_017017686+++XM_017017687+++XM_017017688+++XM_017017689+++XM_017017690+++XM_017017691+++XM_017017692+++XM_017017693+++XM_017017694+++XM_017017695+++XM_017017696	NC_000011.10
54331	54331	GNG2	0	0	0	0	0	0	0	0.02	0.02	0.02	0.02	0.02	URS00005708B3+++URS00008B313B+++URS00008B685A+++URS00008B72BA+++URS00008B96E7+++URS00008BA3FE+++URS00008C28DA+++URS00009B0024+++URS00009C3233+++URS0001BCB109+++URS0001BCE140+++URS0001BCE53D+++URS0001BDFCFA+++URS0001BE3590+++NM_001243773+++NM_001243774+++NM_001389707+++NM_001389708+++NM_001389709+++NM_001389710+++NM_053064+++XM_017021376+++XM_017021377+++XM_024449629+++XM_024449630+++XM_024449631+…	NC_000014.9
752014	752014	CEMP1	4.59	2.07	0.86	2.74	1.79	2.5	0	1.16	0.9	1.59	1.61	2.48	URS0001BE9C2E+++NM_001048212	NC_000016.10
143888	143888	POGLUT3	0.45	0.48	0.14	0.26	0.41	0.25	0.3	0.27	0.45	0.48	0.32	0.27	URS0001BECCFC+++NM_001363502+++NM_001363503+++NM_153705+++XM_011542621	NC_000011.10
51449	51449	PCYOX1	13.33	14.64	16.1	17.45	13.27	13.78	14.07	14.16	13.65	12.05	14.24	14.09	URS00008BF9AB+++URS0001BDC160+++URS0001BEA273+++URS0001C00BD0+++NM_016297	NC_000002.12
3855	3855	KRT7	0.29	0.27	0.18	0.3	0.64	0.78	0.58	0.73	0.57	0.99	0.37	0.42	URS00009BB1D7+++URS0001BCE42C+++URS0001BDFF7F+++URS0001BF0CF2+++XR_001748699+++XR_001748700+++NM_005556+++XM_011538325+++XM_017019294	NC_000012.12
1580	1580	CYP4B1	0.7	0.87	0.27	0.21	0.11	0.33	0.21	0.26	0.18	0.26	0.27	0.19	NR_135003+++XR_946559+++NM_000779+++NM_001099772+++NM_001319161+++NM_001319162+++NM_001319163+++XM_011540832+++XM_011540833+++XM_017000466	NC_000001.11
22950	22950	SLC4A1AP	16	16.16	16.38	17.38	20.07	20.97	19.32	20.74	22.84	23.18	18.99	18.92	URS0001BCDB4B+++URS0001BD92C5+++NM_018158	NC_000002.12
55229	55229	PANK4	8.66	8.66	8.45	7.74	9.62	10.26	9.27	9.45	10.92	11.38	9.54	9.58	URS00008C09A5+++URS0000D6E976+++URS0000E9699D+++URS0000EADD1E+++URS0001A09662+++URS0001BDE747+++XR_241034+++NM_018216+++XM_011541708+++rna-NM_018216.4-2	NT_187515.1
79094	79094	CHAC1	57.46	13.65	1.67	0.98	8.58	5.33	8.45	12.12	14.24	18.73	4.03	5.36	URS00008B6142+++URS00008BD849+++URS0000EB999C+++URS0001BCBA1C+++URS0001BE1CFA+++URS0001BEE2AE+++URS0001BF7676+++NM_001142776+++NM_024111+++XM_024450045+++XM_024450046+++XM_024450047	NC_000015.10
23304	23304	UBR2	8.54	8.98	8.28	7.55	12.28	11.9	11.65	11.04	12.31	11.58	12.27	12.3	XR_001743284+++XR_001743285+++NM_001184801+++NM_001363705+++NM_015255+++XM_005248966+++XM_011514438+++XM_011514439+++XM_011514440+++XM_011514441+++XM_017010594+++XM_017010595+++XM_017010596+++XM_017010597	NC_000006.12
79649	79649	MAP7D3	5.44	6.21	4.88	5.46	6.33	5.55	5.63	5.68	6.01	6.17	6.24	5.86	URS00008B2DAF+++URS00008C0574+++NM_001173516+++NM_001173517+++NM_024597+++XM_005262472+++XM_017029843+++XM_024452448	NC_000023.11
55114	55114	ARHGAP17	9.82	10.83	10.58	9.78	9.82	10.52	11.11	10.31	11.25	10.84	10.56	9.81	URS00008B8A51+++URS00008B8FED+++URS00009B3310+++URS0000D6E0B4+++URS0000D6E117+++URS0000D6E7A9+++URS0000D6E9FE+++URS0000D6EC87+++URS0001BCFE3B+++URS0001BD6D80+++URS0001BD7EF9+++URS0001BDB2D1+++URS0001BF1F5D+++XR_950809+++XR_950810+++XR_950811+++NM_001006634+++NM_018054+++XM_011545873+++XM_011545874+++XM_011545875+++XM_011545876+++XM_011545877+++XM_011545878+++XM_017023390+++XM_024450336+++rna-NM_0…	NW_021160019.1
1634	1634	DCN	0	0	0	0	0.02	0.01	0.02	0	0.01	0.01	0.01	0.02	URS00008B9837+++URS0000E96AE2+++URS0000EA50C3+++URS0000EBA26C+++URS00019F1ABC+++URS0001BCBC7F+++URS0001BD15CF+++URS0001BD48A3+++URS0001BE070E+++NM_001920+++NM_133503+++NM_133504+++NM_133505+++NM_133506+++NM_133507	NC_000012.12
165631	165631	PARP15	8.23	9.18	7.66	7.81	9.69	9.44	8.37	8.99	9.16	8.55	9.77	9.03	URS0001BCD4BF+++URS0001BD1581+++URS0001BD7F8E+++URS0001BDDCA2+++URS0001BE8FD3+++NM_001113523+++NM_001308320+++NM_001308321+++NM_152615+++XM_005247159+++XM_005247160+++XM_011512475+++XM_011512476+++XM_011512477+++XM_011512478+++XM_011512479+++XM_011512480+++XM_017005791+++XM_017005792	NC_000003.12
91975	91975	ZNF300	15.13	15.27	11.71	12.63	13.14	12.05	12.77	11.32	12.4	12.04	11.9	12.16	NM_001172831+++NM_001172832+++NM_052860+++XM_011537702	NC_000005.10
57464	57464	STRIP2	7.87	7.32	6.1	6.58	5.51	6.15	5.93	6.13	5.06	5.12	6.18	6.4	URS00008B313A+++URS0001BCCFC3+++URS0001BE5AC8+++XR_001744839+++XR_001744840+++XR_001744841+++XR_927493+++NM_001134336+++NM_020704+++XM_006716069+++XM_011516432+++XM_011516435+++XM_017012470+++XM_017012471+++XM_017012472	NC_000007.14
4917	4917	NTN3	0.43	0.13	0.33	0.13	0.26	0.1	0.1	0.23	0.1	0.13	0.26	0.3	NM_006181	NC_000016.10
121227	121227	LRIG3	5.41	5.09	3.23	3.21	2.66	2.08	1.91	2.37	1.92	2.18	2.15	2.24	URS0000D6D490+++URS0000D6E544+++URS0001BEA45C+++NM_001136051+++NM_153377+++XM_017018790	NC_000012.12
8359	8359	H4C1	0	1.16	0.61	0	0.58	0.58	0	0	0	0	0.58	1.2	URS00008B3FE7+++NM_003538	NC_000006.12
6574	6574	SLC20A1	19.34	20.76	21.49	21.2	22.77	24.32	24	24.58	25.38	23.93	21.96	23.95	URS00008BAAFD+++URS0000EA12F8+++URS0000EA3F37+++URS0001BF7805+++NM_005415+++XM_017004770+++XM_017004771+++XM_024453052	NC_000002.12
126147	126147	NTN5	0.17	0.1	0	0.13	0.33	0.37	0.19	0.14	0.35	0.25	0.18	0.14	URS0000D6E503+++NM_145807+++XM_011526443+++XM_017026274	NC_000019.10
26063	26063	DECR2	20.56	22.71	23.13	26.1	27.61	29.67	28.58	30.29	28.25	29.84	29.85	28.63	URS0000E91C6D+++URS0001BEF3F5+++URS0001BF2FF2+++URS0001BF97AE+++NM_020664+++rna-NM_020664.4-2	NT_187610.1
389336	389336	C5orf46	0	0	0	0	0.01	0	0	0	0.04	0.59	0	0	URS000018CF76+++URS00005F8E98+++URS00008B9E1C+++URS00008C3140+++URS0000E9C4C0+++URS0001BCB4FC+++URS0001BD1942+++URS0001BD7C2E+++URS0001BE4DAD+++URS0001BEA1B8+++URS0001BF3B03+++NM_206966+++XM_005268446+++XM_017009459	NC_000005.10
280636	280636	SELENOH	42.87	42.12	35.76	35.03	33.27	33.34	34.82	33	33.28	33.78	34.13	33.06	URS0001BE2E3C+++NM_001321335+++NM_170746	NC_000011.10
26353	26353	HSPB8	4.8	4.67	10.21	10.94	23.96	26.25	29.15	28.62	44.12	43.62	19.44	18.65	URS00009BB4FA+++URS00009BDBD2+++URS0001BF60EE+++NM_014365	NC_000012.12
345462	345462	ZNF879	3.58	2.6	2.53	2.49	2.66	2.72	2.69	3.32	4.13	4.16	2.74	2.94	URS0000EB41B2+++NM_001136116+++NM_001353372+++NM_001353373+++NM_001353374+++XM_011534551	NC_000005.10
29119	29119	CTNNA3	0	0	0	0	0.01	0	0	0	0	0	0	0	URS00001888DD+++URS00008BAC2B+++URS00008C39BB+++URS0000CF3D3B+++URS0000E97B2C+++URS0000EA1288+++URS0001BCD156+++URS0001BDBD0C+++URS0001BDF4D6+++URS0001BE4B2C+++URS0001BEB20E+++URS0001BF8E35+++NM_001127384+++NM_001291133+++NM_013266+++XM_017016151+++XM_017016152+++XM_017016153+++XM_017016154+++XM_017016155+++XM_017016156+++XM_017016157+++XM_017016158	NC_000010.11
54974	54974	THG1L	5.75	5.82	5.56	5.26	6.35	6.13	5.63	6	6.15	6.24	5.8	6.91	URS0000D5B8C6+++URS0000D5CF76+++URS0000D5DC16+++URS0000EB7F25+++URS0001BF451C+++NM_001317824+++NM_001317825+++NM_001317826+++NM_017872+++XM_017009603	NC_000005.10
64805	64805	P2RY12	0.03	0.03	0	0	0.03	0	0	0	0	0	0	0	NM_022788+++NM_176876	NC_000003.12
10962	10962	MLLT11	1.81	1.6	1.38	1.58	1.55	1.67	1.49	1.57	1.59	1.37	1.47	1.32	NM_006818	NC_000001.11
79573	79573	TTC13	11.89	11.71	11.43	11.88	9.72	10.09	8.83	9.44	8.08	6.97	10.31	10.94	URS0000D6E510+++URS0000EB456A+++URS0001BD9300+++URS0001BE93B3+++URS0001BF3E45+++URS0001BF8E09+++XR_001737405+++NM_001122835+++NM_001376507+++NM_001376508+++NM_001376509+++NM_001376510+++NM_001376511+++NM_001376512+++NM_001376513+++NM_001376514+++NM_024525+++XM_005273264+++XM_006711814+++XM_006711815+++XM_011544276+++XM_017002325	NC_000001.11
3716	3716	JAK1	2.32	1.85	1.6	1.78	3.15	3.89	3.39	3.5	3.27	3.56	2.88	3.17	URS000040DDA1+++URS0000460F13+++URS00008B84D0+++URS00008BA04A+++URS00008BC763+++URS00008BCF6C+++URS00008BED9D+++URS00008C02E1+++URS00009C1F9C+++URS0000D59EB1+++URS0000D5D47D+++URS00019AE01B+++URS00019C639A+++URS00019DC025+++URS0001BCB2AF+++URS0001BCB5A8+++URS0001BD009F+++URS0001BD080A+++URS0001BD0CAF+++URS0001BD2E8A+++URS0001BD4378+++URS0001BDAC34+++URS0001BDC60B+++URS0001BDDDE1+++URS0001BF7215++…	NC_000001.11
4750	4750	NEK1	7.69	7.22	5.59	5.85	6.06	5.7	5.83	6.07	6.68	5.81	6.04	5.99	NR_164630+++NR_164631+++URS0000D6E116+++URS0000EEFCB2+++URS0001BEAE0A+++XR_001741233+++XR_001741234+++NM_001199397+++NM_001199398+++NM_001199399+++NM_001199400+++NM_001374418+++NM_001374419+++NM_001374420+++NM_001374421+++NM_001374422+++NM_001374423+++NM_012224+++XM_006714228+++XM_011532004+++XM_011532005+++XM_017008249+++XM_017008251+++XM_017008252+++XM_017008253+++XM_017008254+++XM_024454065	NC_000004.12
195827	195827	PRXL2C	7.96	7.36	5.69	6.9	7.7	7.72	9.41	7.78	9.75	11.8	5.64	8.32	URS00008B8C44+++URS0000D57862+++NM_153698+++XM_005251783+++XM_005251784	NC_000009.12
818	818	CAMK2G	14.42	13.6	12.8	12.82	13.48	14.28	13.76	13.5	15.48	14.25	14.93	13.39	NR_160040+++NR_160041+++NR_160042+++NR_160044+++NR_160045+++NR_160046+++NR_160047+++NR_160263+++URS000003B688+++URS0000157F9B+++URS00008120AE+++URS00008B66CC+++URS00008B79D4+++URS00008BA6CB+++URS00008BB54C+++URS00009BAE66+++URS0000D59658+++URS0000D6E016+++URS0000D6E94B+++URS0000EA0B5A+++URS0001BCF5AC+++URS0001BCFA40+++URS0001BEC2F1+++URS0001BF9064+++XR_001747218+++XR_001747219+++XR_945821+++XR_94…	NC_000010.11
79148	79148	MMP28	0	0	0	0	0	0.09	0	0	0	0	0	0	NR_111988+++URS00008B37E8+++URS00008B40CF+++URS00008BFC4A+++URS0000D6D657+++URS0000E9208B+++URS0000E9FF41+++URS0000EAAEB4+++URS0000EB9EEF+++URS0001BDB31F+++URS0001BDE938+++URS0001BF663C+++URS0001BF7518+++URS0001BF9045+++rna-NR_111988.2-2+++NM_001032278+++NM_024302+++NM_032950+++XM_011525225+++XM_011525226+++XM_011525227+++XM_011525228+++XM_011525229+++XM_011525230+++XM_011525231+++XM_011525232+++…	NT_187614.1
162989	162989	DEDD2	2.64	2.13	1.92	2.01	2.46	2.07	2.06	2.09	2.16	2.57	2.2	1.89	NR_073046+++NR_073047+++NR_073048+++NR_073049+++NR_073050+++NR_073051+++NR_073052+++URS00008C22A3+++URS0000D6E627+++URS0000D6E951+++URS0001BD7086+++URS0001BDB8A0+++URS0001BE4A4F+++URS0001BFA32F+++XR_935758+++NM_001270614+++NM_001270615+++NM_133328+++XM_011526569+++XM_011526571+++XM_011526572+++XM_017026402+++XM_017026403+++XM_024451400	NC_000019.10
51108	51108	METTL9	20.49	21.6	21.59	20.31	19.66	20.24	19.89	21.28	20.6	20.79	19.97	20.6	URS000040955E+++URS000077D409+++URS0000EA45B3+++URS0001BD1410+++URS0001BD32AC+++URS0001BE5F13+++NM_001077180+++NM_001288659+++NM_001288660+++NM_016025+++XM_017023269+++XM_024450293+++rna-NM_001077180.3-2+++rna-NM_001288659.2-2+++rna-NM_001288660.2-2+++rna-NM_016025.5-2	NW_017852933.1
29099	29099	COMMD9	12.23	12.16	12.8	13.03	14.73	15.18	13.51	14.09	16.42	15.58	15.96	13.01	URS00008B2508+++URS00008BF448+++URS0000D6DC68+++URS0000D6EC09+++URS0001BEB3A5+++NM_001101653+++NM_001307932+++NM_001307937+++NM_014186+++XM_017017625	NC_000011.10
94	94	ACVRL1	0.04	0	0	0.1	0.02	0.15	0.16	0.15	0.16	0.15	0.05	0.12	URS00008B92DC+++URS00008BAD18+++URS00019D4181+++URS0001A0AB6E+++URS0001BCD3DB+++URS0001BE9F5C+++NM_000020+++NM_001077401+++XM_005269235+++XM_011539008+++XM_024449279	NC_000012.12
374	374	AREG	0.13	0.19	0.13	0	0.2	0.27	0.13	0.34	0.45	0.32	0.26	0.2	URS0001BF7A95+++NM_001657	NC_000004.12
10427	10427	SEC24B	15.02	14.3	15.05	14.39	21.03	20.55	20.8	19.04	23.04	22.88	19.21	19.95	URS00008BA0C4+++URS0000EA965C+++URS0001BE9CEE+++NM_001042734+++NM_001300813+++NM_001318085+++NM_001318086+++NM_006323+++XM_005262688+++XM_005262691+++XM_011531535+++XM_011531536+++XM_011531537+++XM_011531539+++XM_011531540+++XM_017007652	NC_000004.12
8336	8336	H2AC17	22.59	14.92	26.55	16.94	28.8	29.42	27.82	28.31	28.93	31.13	31.09	34.4	NM_003514	NC_000006.12
91179	91179	SCARF2	3.54	3.03	4.38	3.85	4.4	4.33	4.24	4.32	3.91	4.15	4.29	4.56	URS0001BD710A+++NM_153334+++NM_182895+++XM_017029065	NC_000022.11
5076	5076	PAX2	0.07	0.14	0.03	0.02	0	0.03	0	0.02	0.02	0.02	0.02	0.03	URS00008B8B3F+++URS00008BAC15+++URS00008BF045+++URS00008BF901+++URS0001BCF649+++URS0001BD1D8F+++URS0001BE8003+++URS0001BEBCC6+++URS0001BF9CF6+++NM_000278+++NM_001304569+++NM_001374303+++NM_003987+++NM_003988+++NM_003989+++NM_003990	NC_000010.11
1629	1629	DBT	54.18	50.95	64.85	67.02	49.37	48.13	48.04	48.29	41.5	41.62	49.06	55.34	URS00008B5D83+++URS00008BC69C+++URS0000DBB2D5+++URS0001BDC9D0+++URS0001BE3D5B+++URS0001BF941C+++XR_946560+++NM_001918+++XM_005270545+++XM_017000468+++XM_017000469	NC_000001.11
102723655	102723655	LOC102723655	1.27	0.88	0.87	0.9	0.69	0.37	0.56	0.63	0.89	0.82	0.5	0.68	URS00008B36DD+++URS00009B04A8+++URS0000D6E0C9+++URS0001BCAEC3+++URS0001BD1F3F+++URS0001BE54BD+++NM_001368237+++XM_006724904+++XM_017030123+++XM_017030124	NT_187383.1
5797	5797	PTPRM	2.27	2.71	4.03	3.89	4.81	5.65	5.04	5.13	6.44	6.3	5.23	4.99	URS0000025100+++URS0000058157+++URS00000E94A0+++URS0000140632+++URS00001562BD+++URS00005FCA87+++URS00008B22DF+++URS00008B875C+++URS00009B2C31+++URS0000E99A15+++URS0000EF1177+++URS0001BCD8F7+++URS0001BD30D9+++URS0001BD3FE3+++URS0001BD4749+++URS0001BDB809+++URS0001BE8275+++URS0001BEACBA+++URS0001BF7EA1+++XR_001753258+++NM_001105244+++NM_001378142+++NM_001378143+++NM_001378144+++NM_001378145+++NM_00…	NC_000018.10
10156	10156	RASA4	0.71	0.55	0.52	0.65	0.5	0.56	0.52	0.55	0.43	0.63	0.54	0.75	URS0000AA631F+++URS0000D6DEFE+++URS0000D6E866+++URS00019C0926+++URS00019E1ADC+++URS0001BD0B08+++URS0001BD2005+++URS0001BE62F0+++URS0001BEEC0A+++XR_001744508+++XR_001744509+++XR_001744510+++XR_001744511+++XR_001744512+++XR_002956404+++XR_428164+++NM_001079877+++NM_006989+++XM_011515723+++XM_017011661+++XM_017011662	NC_000007.14
54836	54836	BSPRY	11.97	10.69	9.78	7.82	10.14	11.89	10.89	11.12	13.81	15.1	10.14	9.53	URS00008B6FFC+++URS0001BD9ACF+++URS0001BDA7B4+++NM_001317943+++NM_001317944+++NM_017688+++XM_006717149	NC_000009.12
51131	51131	PHF11	8.71	8.37	9.69	9.43	12.56	12.25	12.27	13.76	14.42	12.52	11.35	10.48	NR_135322+++NR_135323+++NM_001040443+++NM_001040444	NC_000013.11
153579	153579	BTNL9	3.78	4.35	4.42	3.86	4.95	4.34	4.29	4.76	4.57	4.65	4.53	4.98	URS00008B6113+++URS00008BFA6E+++URS00008C3765+++URS0000EA57E5+++URS0001BE038D+++URS0001BE1458+++URS0001BE1D42+++URS0001BE4BCF+++URS0001BE88AF+++URS0001BE8C9A+++URS0001BEDFD8+++URS0001BEEE87+++URS0001BF565D+++URS0001BF56BD+++URS0001BF6B3C+++XR_001742017+++NM_001308245+++NM_152547+++XM_006714823+++XM_006714824+++XM_006714825+++XM_011534444+++XM_017009113+++XM_017009114+++XM_017009115+++XM_017009116…	NC_000005.10
129685	129685	TAF8	9.56	7.77	9.43	8.76	8.74	9.89	9.43	9.01	8.53	7.76	10.81	10.8	URS0000EA3AAB+++URS0001BF111E+++NM_138572+++XM_005248849+++XM_011514296+++XM_017010241+++XM_017010242+++XM_017010243+++XM_017010244+++XM_017010245	NC_000006.12
144193	144193	AMDHD1	0.06	0.12	0	0	0	0.03	0.03	0	0.12	0	0	0.07	NM_152435	NC_000012.12
56163	56163	RNF17	0.66	0.75	0.49	0.4	0.52	0.43	0.41	0.4	0.51	0.49	0.35	0.44	URS00008B7881+++URS00008C33FD+++URS00009BCF78+++URS00009C29EC+++URS0000D5981E+++URS0000D5A027+++URS0000EF018D+++URS0001BCFE87+++URS0001BD0970+++URS0001BD3C74+++URS0001BD50C4+++URS0001BD8B72+++URS0001BDA72D+++URS0001BDBC87+++URS0001BDEAE5+++URS0001BE6243+++URS0001BF86DE+++NM_001184993+++NM_031277+++XM_006719846+++XM_006719849+++XM_006719852+++XM_011535152+++XM_011535155+++XM_011535156+++XM_0115351…	NC_000013.11
10142	10142	AKAP9	9.32	9.89	7.46	8.07	9.69	9.38	8.97	10.09	10.39	9.98	10.34	10.14	URS00008B4BBA+++URS00009B420D+++URS0000EACF78+++URS0001BD441D+++URS0001BD4891+++URS0001BE05D9+++URS0001BF6EA8+++NM_001379277+++NM_005751+++NM_147185	NC_000007.14
81855	81855	SFXN3	6.34	5.26	7.7	7.8	8.43	8.54	9.26	8.57	10.5	8.81	8.02	7.89	NR_157572+++NR_170874+++NR_170875+++NR_170876+++NR_170877+++NR_170878+++NR_170879+++NR_170880+++URS0001BD047B+++XR_945825+++NM_001388027+++NM_001388028+++NM_001388029+++NM_001388030+++NM_001388031+++NM_001388032+++NM_001388033+++NM_001388034+++NM_001388035+++NM_030971	NC_000010.11
6049	6049	RNF6	136.63	120.55	106.17	127.01	154.86	143.05	145.37	147.05	163.81	172.95	145.29	142.66	URS000077F8E6+++URS00008B2A07+++URS00008B7C39+++URS00008BF108+++URS00008C0957+++URS0000D5744D+++URS0001BD2FA6+++URS0001BD7A58+++URS0001BDC9B0+++URS0001BE9EB8+++NM_005977+++NM_183043+++NM_183044+++NM_183045+++XM_005266485+++XM_005266486+++XM_011535177+++XM_011535178+++XM_017020685+++XM_017020686+++XM_017020687+++XM_024449390+++XM_024449391+++XM_024449392	NC_000013.11
208	208	AKT2	59.79	59.63	61.95	62.79	60.05	61.86	60.76	62.86	65.95	69.81	62.98	60.77	URS0000207B5A+++URS00008B2DF9+++URS00008B4198+++URS00008BD9E2+++URS00008BF130+++URS00008C1521+++URS0001BCFD3E+++URS0001BD67D7+++URS0001BE983E+++NM_001243027+++NM_001243028+++NM_001330511+++NM_001626+++XM_011526614+++XM_011526615+++XM_011526616+++XM_011526618+++XM_011526619+++XM_011526620+++XM_011526622+++XM_017026470+++XM_024451416+++XM_024451417	NC_000019.10
401251	401251	SAPCD1	10.15	10.27	8.4	6.92	3.72	4.13	5.65	3.17	3.47	2.62	4.36	4.52	NM_001039651+++rna-NM_001039651.1-2+++rna-NM_001039651.1-3+++rna-NM_001039651.1-4+++rna-NM_001039651.1-5+++rna-NM_001039651.1-6	NT_167249.2
6744	6744	ITPRID2	285.25	273.63	239.28	258.21	233.26	229.27	229.25	228.81	252.34	239.01	222.53	228.41	NR_109843+++URS00008BB55D+++URS0000D56E29+++URS0000D57C29+++URS0001BD5853+++XR_001738905+++XR_001738906+++XR_001738907+++XR_001738908+++XR_001738909+++XR_001738910+++XR_001738911+++XR_001738912+++XR_001738913+++XR_002959326+++XR_923000+++NM_001130445+++NM_001287503+++NM_001287504+++NM_001287505+++NM_006751+++XM_005246812+++XM_005246813+++XM_011511701+++XM_011511702+++XM_017004782	NC_000002.12
10287	10287	RGS19	2.23	1.52	1.1	1.83	1.03	1.32	1.13	1.42	0.99	1.8	1.51	1.57	URS00008BFAA2+++URS0000D32B1B+++URS0000D6E61C+++NM_001039467+++NM_005873+++XM_005260182+++XM_005260183+++XM_011528484+++XM_011528485+++XM_011528486	NC_000020.11
142686	142686	ASB14	0.86	0.97	0.51	0.53	1.06	0.79	0.87	0.57	0.74	0.73	0.66	0.61	URS0000EB56B4+++NM_001142733+++NM_130387+++XM_017005736+++XM_017005737+++XM_024453355	NC_000003.12
3491	3491	CCN1	3.25	2.8	3.08	2.07	4.01	5.34	9.6	9.61	4.81	6.05	3.92	3.83	URS00008B4DF3+++URS0000E920C9+++URS0000EA22E1+++URS00019E6655+++NM_001554	NC_000001.11
27190	27190	IL17B	0.15	0	0	0	0	0	0	0.15	0	0	0	0	URS00004BC594+++URS00008B72CF+++URS00008B892D+++URS00008B8F52+++URS00009B755E+++URS0001BDA457+++URS0001BDF0A9+++URS0001BF81D6+++NM_001317987+++NM_014443+++XM_011537622+++XM_017009346+++XM_017009347+++XM_017009348	NC_000005.10
78994	78994	PRR14	19.96	18.04	16.75	16.87	13.95	15.13	14.75	13.3	16.1	14.18	15.66	12.59	URS00009B4D95+++URS0000EA6F68+++URS0000EAB8C8+++URS0001BCF7C2+++NM_001320464+++NM_024031	NC_000016.10
9064	9064	MAP3K6	4.81	4.93	6.09	5.28	4.54	4.81	4.89	5.57	5.28	5.13	5.3	5.38	URS0000D6DAC7+++URS0000D6E3F1+++URS0000EA2745+++URS0000EB57DD+++URS0001BD7FEA+++XR_946794+++XR_946795+++NM_001297609+++NM_004672+++XM_017002771+++XM_017002772	NC_000001.11
7099	7099	TLR4	0	0	0	0	0.01	0	0.01	0	0	0	0	0	URS00019F4D25+++URS0001BCB416+++URS0001BEE1FC+++URS0001BF6417+++NM_003266+++NM_138554+++NM_138557	NC_000009.12
5495	5495	PPM1B	13.39	12.09	11.47	12.48	11.1	11.37	11.62	10.79	11.86	12.18	9.49	11.18	URS00008BDD16+++URS0000EA1EF4+++URS0001BE6A32+++XR_001738794+++NM_001033557+++NM_002706+++NM_177968+++NM_177969+++XM_011532936+++XM_017004395+++XM_017004396+++XM_017004397	NC_000002.12
3786	3786	KCNQ3	0	0	0	0	0	0	0.01	0.01	0	0	0	0	URS00008B417C+++URS00008B628D+++URS0000EA448A+++URS0000EAB6BD+++URS0000EABF8E+++URS0001BCB444+++URS0001BCBBB0+++URS0001BCE383+++URS0001BDB4B8+++URS0001BE3727+++URS0001BE432E+++URS0001BE6B8B+++URS0001BE99D6+++URS0001BF7A0F+++NM_001204824+++NM_004519+++XM_005250914+++XM_006716555+++XM_011517026+++XM_017013400	NC_000008.11
4595	4595	MUTYH	15.34	12.97	12.45	10.53	12.12	10.57	11.39	9.68	10.29	11.68	10.2	10.43	NR_146882+++NR_146883+++URS00008B2F0F+++URS00008B43D1+++URS00008C082A+++URS00008C0DE2+++URS00008C1620+++URS00008C2E16+++URS00008C2F52+++URS00008C33C6+++URS00008C3D6C+++URS0000D6D8B9+++URS0000E92602+++URS0000EB9DB4+++URS0000EC079D+++URS0001BCABE5+++URS0001BCD007+++URS0001BD3828+++URS0001BD8F59+++XR_001737190+++XR_001737192+++XR_002956643+++XR_002956644+++XR_946658+++NM_001048171+++NM_001048172+++N…	NC_000001.11
2936	2936	GSR	189.74	194.12	260.09	267.1	253.33	249.94	246.51	254.88	236.27	234.87	245.53	248	URS00008C02E0+++URS0001BE4BB2+++URS0001BF6958+++NM_000637+++NM_001195102+++NM_001195103+++NM_001195104	NC_000008.11
57595	57595	PDZD4	2.12	2.38	1.84	1.39	1.4	1.85	1.61	1.61	1.99	1.95	1.61	1.45	URS0000D6EC2E+++URS0001BCA782+++URS0001BEADF3+++NM_001303512+++NM_001303513+++NM_001303514+++NM_001303515+++NM_001303516+++NM_032512	NC_000023.11
583	583	BBS2	42.49	38.88	33.46	33.57	26.73	25.19	26.76	26.75	30.46	25.95	26.57	27.18	NR_165293+++NR_165294+++NR_165295+++NR_165296+++NR_165297+++URS0000D6D694+++URS0000D6E28A+++URS0000D6EBBF+++URS0000E99852+++URS0000E9D49F+++URS0000E9DEF4+++URS0000EB074E+++URS0000EB514A+++URS0000EB9232+++URS0000EB9639+++URS0001BDEE55+++URS0001BE7FFD+++URS0001BF493B+++XR_933379+++NM_001377456+++NM_031885	NC_000016.10
4192	4192	MDK	24.83	31	38.24	34.23	33.8	37.07	45.45	40.45	39.37	36.72	46.59	39.96	NR_073039+++NM_001012333+++NM_001012334+++NM_001270550+++NM_001270551+++NM_001270552+++NM_002391+++XM_011520116+++XM_017017764	NC_000011.10
168400	168400	DDX53	0	0	0	0	0	0	0	0	0.02	0	0	0	URS0001BD24C4+++NM_182699	NC_000023.11
11230	11230	PRAF2	8.8	5.86	9.99	10.7	9.76	11.03	10.23	11.11	14.02	14.57	10.88	9.31	URS0001BD7CEE+++NM_007213	NC_000023.11
8712	8712	PAGE1	423.49	441.11	420.18	409.42	368.7	393.86	384.47	405.89	341.26	342.25	393.77	415.24	NM_003785+++XM_011543998	NC_000023.11
3764	3764	KCNJ8	0	0.04	0	0	0	0	0	0	0	0	0	0	URS0000D58924+++URS0000D5AF04+++URS0000D5DD52+++URS0001BD2BBD+++URS0001BD77F1+++NM_004982+++XM_005253358+++XM_017019283+++XM_017019284	NC_000012.12
7486	7486	WRN	7.01	7.73	6.12	5.92	6.77	6.35	5.95	6.08	6.32	6.96	6.49	6.81	URS000023921F+++URS0000344935+++URS00008B8120+++URS00008BD46B+++URS00009BEEAA+++URS00009C3F27+++URS0000EAE1E7+++URS0001BDCDB0+++URS0001BE933F+++URS0001BEAED6+++URS0001BF7EA5+++XR_949470+++XR_949471+++XR_949472+++NM_000553+++XM_011544639+++XM_011544640+++XM_024447265	NC_000008.11
8227	8227	AKAP17A	8.75	9.33	9.23	9.55	8.64	8.96	9.48	9.2	9.13	8.09	10.07	8.64	NR_027383+++rna-NR_027383.2-2+++NM_005088+++rna-NM_005088.3-2	NC_000024.10
2045	2045	EPHA7	0.13	0.01	0.13	0.09	0.08	0.09	0.11	0.05	0.06	0.11	0.04	0.04	NR_164810+++URS0000E91B3F+++URS0000E9E874+++URS0000EA6F55+++URS0001BE727C+++XR_001743218+++NM_001288629+++NM_001288630+++NM_001376465+++NM_001376466+++NM_001376467+++NM_001376468+++NM_001376469+++NM_001376470+++NM_001376471+++NM_004440+++XM_017010366	NC_000006.12
158866	158866	ZDHHC15	2.83	2.69	1.64	1.85	2.19	0.93	2.57	1.65	1.46	1.82	1.49	1.51	URS00008B4366+++URS0000D6DC28+++URS0001BDC2F3+++URS0001BE3C26+++XR_001755658+++XR_002958764+++XR_938393+++NM_001146256+++NM_001146257+++NM_144969+++XM_006724624+++XM_017029296+++XM_017029297+++XM_017029298+++XM_024452342	NC_000023.11
347733	347733	TUBB2B	0	0	0	0	0	0	0	0.05	0	0	0	0	URS00009B14F2+++NM_178012	NC_000006.12
5739	5739	PTGIR	0	0	0	0	0	0.02	0	0	0	0	0	0	URS00005C328F+++URS00008B6B94+++URS00008BA914+++URS00008BFA66+++URS00009BABCE+++URS0001BD2B19+++URS0001BE4A00+++XR_243945+++XR_430206+++XR_935844+++NM_000960+++XM_005259093+++XM_005259095	NC_000019.10
92949	92949	ADAMTSL1	0.01	0.01	0	0	0.04	0.04	0.04	0	0.03	0.04	0.02	0.01	URS00006BB693+++URS00008B510F+++URS00008BEA07+++URS0000E960FD+++URS0000E974AB+++URS0000E99CA2+++URS0000E99F0D+++URS0000E9C119+++URS0000EA199D+++URS0000EACA3B+++URS0000EADB68+++URS0000EB1C43+++URS0000EB424F+++URS0000EB47BA+++URS0000EB6E73+++URS0001BCA733+++URS0001BCC551+++URS0001BCC852+++URS0001BCDBD4+++URS0001BCF73A+++URS0001BD1214+++URS0001BD7F9D+++URS0001BD8F70+++URS0001BDCF70+++URS0001BE12BC++…	NC_000009.12
79623	79623	GALNT14	2.96	3.66	1.83	1.64	0.92	0.75	0.99	1.12	0.46	1.1	1.11	1.01	URS00002512D1+++URS00008B2DF8+++URS00008B2E52+++URS00008B3C0C+++URS00008B5AF8+++URS00009AF8DA+++URS0000D5C7BF+++URS0000D6D830+++URS0000DBB4E1+++URS0000E9B8C5+++URS0001BDD0D7+++URS0001BEE6E9+++URS0001BF0150+++URS0001BF2CC7+++XR_001738941+++XR_001738942+++XR_001738943+++NM_001253826+++NM_001253827+++NM_001329095+++NM_001329096+++NM_001329097+++NM_024572+++XM_017004906+++XM_017004907	NC_000002.12
148223	148223	C19orf25	12.92	10.12	11.69	11.59	11.76	11.8	12.83	12.38	11.92	12.7	12.05	12.1	URS00008C3EE7+++URS0000D6EA60+++URS0001BE3E3F+++NM_152482+++XM_005259506+++XM_006722653	NC_000019.10
4719	4719	NDUFS1	19.91	19.42	18.68	19.67	17.33	16.63	16.1	17.26	16.01	16.2	16.35	17.55	URS000016C8BC+++URS00008BCF4A+++URS00009B937D+++URS0001BCC157+++URS0001BCF247+++URS0001BCF753+++URS0001BD2FFD+++URS0001BE4572+++URS0001BEB4CF+++URS0001BF90A5+++NM_001199981+++NM_001199982+++NM_001199983+++NM_001199984+++NM_005006+++rna-NM_001199981.2-2+++rna-NM_001199982.2-2+++rna-NM_001199983.2-2+++rna-NM_001199984.2-2+++rna-NM_005006.7-2	NW_015495299.1
147650	147650	SPACA6	0.58	0.59	0.29	0.73	0.3	0.43	0.17	0.51	0.25	0.32	0.76	0.4	NR_024330+++URS00008C06F4+++URS00008C1304+++URS00008C1AE1+++URS00008C2995+++URS00008C3386+++URS00008C339B+++URS00009B0C6E+++URS00009B389B+++URS0000D587CB+++URS0000D5D289+++URS0000E95E60+++URS0001BCDA8E+++URS0001BD76B7+++URS0001BE8EBB+++URS0001BF04A8+++URS0001BF118A+++URS0001BF1E5A+++NM_001316972+++NM_001316994+++XM_017026299+++XM_017026300+++XM_017026301	NC_000019.10
11321	11321	GPN1	15.4	15.3	16.21	15.8	16.99	17.8	18.44	16.31	17.42	19.28	16.44	16.89	NR_026735+++NM_001145047+++NM_001145048+++NM_001145049+++NM_007266	NC_000002.12
9227	9227	LRAT	0.03	0.07	0	0	0.01	0.01	0.01	0	0.01	0.03	0	0.01	URS00008B4267+++URS0001BD45D2+++URS0001BDD253+++XR_938793+++NM_001301645+++NM_004744	NC_000004.12
125893	125893	ZNF816	4.13	5.01	3.83	4.05	4.91	5.67	4.03	4.69	5.9	4.31	4.66	4.28	URS00008B92DF+++URS0001BDB7D3+++URS0001BF8B12+++NM_001031665+++NM_001202456+++NM_001202457	NC_000019.10
10616	10616	RBCK1	51.23	45.95	44.93	47.23	61.23	64.7	65.7	64.98	79.97	88.69	58.09	52.94	NR_136659+++URS00008BE157+++URS0001BCC43B+++URS0001BCE5C9+++URS0001BD299F+++URS0001BD3427+++URS0001BEC77C+++XR_001754130+++XR_001754131+++XR_937029+++NM_001323956+++NM_001323958+++NM_001323960+++NM_006462+++NM_031229+++XM_005260645+++XM_011529137+++XM_011529138+++XM_011529139+++XM_011529140+++XM_017027594+++XM_017027595	NC_000020.11
54664	54664	TMEM106B	4.37	3.27	4.32	4.97	9.89	8.28	8	8.63	12.72	13.04	6.18	7.68	URS0000EA4044+++URS0000EA8AEE+++URS0001BCD0CC+++URS0001BE61BE+++NM_001134232+++NM_018374+++XM_005249789	NC_000007.14
129530	129530	LYG1	1.06	1.21	1.21	1.3	1.42	1.7	1.52	1.14	1.45	1.96	1.67	1.12	NM_001371380+++NM_174898+++XM_005263870+++XM_005263871+++XM_011510580+++XM_017003311+++XM_017003312+++XM_017003313	NC_000002.12
81887	81887	LAS1L	41.35	47.33	45.92	43.34	39.29	41.29	40.9	39.46	37.69	36.51	44.2	43.33	NR_164681+++URS00008BAFFE+++XR_001755730+++XR_001755731+++XR_001755732+++XR_001755733+++XR_430522+++XR_938412+++NM_001170649+++NM_001170650+++NM_001375328+++NM_001375329+++NM_001375330+++NM_001375331+++NM_001375332+++NM_001375333+++NM_001375334+++NM_001375335+++NM_001375336+++NM_001375337+++NM_031206+++XM_005262306+++XM_011531045+++XM_011531046+++XM_017029879	NC_000023.11
374393	374393	FAM111B	44.89	68.37	70.33	66.07	81.56	70.11	83.14	79.41	61.2	58.42	78.57	84.54	URS0001BE0935+++NM_001142703+++NM_001142704+++NM_198947	NC_000011.10
828	828	CAPS	1.11	1.32	1.65	1.75	1.66	1.61	1.67	1.44	1.38	1.26	1.38	1.23	NM_004058+++NM_080590	NC_000019.10
5440	5440	POLR2K	92.02	89.88	80.55	92.98	107.54	97.1	97.65	97.87	100.14	112.36	78.72	96.4	URS0001BD835C+++URS0001BDE489+++NM_005034	NC_000008.11
10396	10396	ATP8A1	0.38	0.36	0.26	0.32	0.73	0.58	0.62	0.4	0.5	0.61	0.42	0.5	URS00008B76D2+++URS0000D6E905+++URS0000D6EBEE+++URS0000E91757+++URS0000E93AD6+++URS0000E9AE27+++URS0000EC067A+++URS0001BCB306+++URS0001BF6C1F+++XR_001741094+++XR_925117+++XR_925118+++NM_001105529+++NM_006095+++XM_005248043+++XM_011513615+++XM_011513616+++XM_011513618+++XM_017007645+++XM_017007646+++XM_017007647	NC_000004.12
79083	79083	MLPH	42.96	42.84	58.51	52.1	90.77	93.77	91.4	88.27	93.85	89.46	89.85	85.98	NR_104019+++URS00008BAA7D+++URS00008BF924+++URS00008BFDA9+++URS00008C0C7E+++URS0000EB13E1+++URS0001BCC028+++URS0001BCEE00+++URS0001BD8A5B+++URS0001BD9685+++URS0001BE2410+++URS0001BE9584+++URS0001BEA8D0+++URS0001BF415F+++URS0001BF77ED+++NM_001042467+++NM_001281473+++NM_001281474+++NM_024101+++XM_006712737+++XM_006712739+++XM_006712740+++XM_011511812+++XM_017004893+++XM_017004894	NC_000002.12
5132	5132	PDC	0.14	0	0	0	0	0.07	0.07	0.03	0.2	0.03	0.08	0.03	NM_002597+++NM_022576+++XM_011509603	NC_000001.11
107987004	107987004	LOC107987004	1.22	1.1	0.94	1.21	1.48	1.97	1.46	1.91	1.35	1.18	1.8	1.74	URS00008BF858+++XM_024447725	NC_000009.12
11167	11167	FSTL1	3.29	3.28	1.83	1.94	1.53	1.48	1.39	1.75	1.57	1.45	1.79	1.73	URS00008B547A+++URS00008C07FF+++URS0000D6D916+++URS0000D6D984+++URS0000D6EA98+++URS0000D6EB92+++URS0000EA8BF0+++URS0001BCCE5B+++URS0001BD06AF+++URS0001BF882D+++NM_007085+++XM_024453327	NC_000003.12
401024	401024	FSIP2	0.07	0.11	0.02	0.04	0.05	0.04	0.04	0.07	0.04	0.12	0.05	0.05	URS00008B2C6F+++NM_173651+++XM_024452886	NC_000002.12
80301	80301	PLEKHO2	2.71	2.94	2.79	2.42	2.52	2.06	2.51	2.41	2.21	2.61	2.71	2.4	URS00019F43E9+++NM_001195059+++NM_025201	NC_000015.10
3550	3550	IK	83.92	94.48	101.74	94.89	112.02	116.42	109.71	110.03	121.23	117.88	112.09	110.9	URS00008BD15B+++URS00009B48C9+++URS00009BBDE1+++URS0001BD8817+++URS0001BDE831+++URS0001BE6887+++XR_002956156+++NM_006083	NC_000005.10
9922	9922	IQSEC1	8.52	8.67	9.07	9.39	8.29	8.86	8.62	8.2	9	8.74	8.69	8.49	URS00008B2476+++URS00008B8E29+++URS00008BAA1E+++URS00008BD8C9+++URS0000D57475+++URS0000D5AF4D+++URS0000D5CDC9+++URS0000D5D6DC+++URS0000D5DA65+++URS0000D6D536+++URS0000E93192+++URS0000E9AA11+++URS0001BD3578+++URS0001BD55B8+++URS0001BD5F2B+++URS0001BD81F8+++URS0001BDB5FC+++NM_001134382+++NM_001330619+++NM_001376938+++NM_014869+++XM_011534305+++XM_011534306+++XM_011534307+++XM_011534308+++XM_0115343…	NC_000003.12
84310	84310	C7orf50	37.62	35.78	34	33.12	39.16	39.53	41.57	40	46.44	45.11	38.2	36.13	NR_134537+++NR_134538+++NR_146964+++NR_146965+++NR_146966+++NR_146967+++NR_156697+++URS000023AEE7+++URS00008B874E+++URS00008C31C0+++URS0000D57BD4+++URS0000D5B427+++URS0000D5BB09+++URS0000EB04AE+++URS0000EB2F8E+++URS00019BC8D2+++URS0001BD605B+++URS0001BDEE5A+++URS0001BE102A+++URS0001BE1ECA+++URS0001BEDD47+++URS0001BEF93D+++URS0001BF26F6+++NM_001134395+++NM_001134396+++NM_001318252+++NM_001350968++…	NC_000007.14
126353	126353	MISP	0.07	0.02	0.05	0.07	0.05	0.1	0.05	0.05	0.02	0.07	0.02	0.07	NR_135168+++URS00008BA89C+++URS0000EBD95C+++URS0001BCC087+++URS0001BE0E70+++NM_173481+++XM_011527685+++XM_011527686	NC_000019.10
80723	80723	SLC35G2	0.05	0.06	0.1	0.14	0.05	0.1	0.1	0.05	0.04	0.02	0.07	0.06	URS000022F697+++URS00008BE88D+++URS0000D5738F+++NM_001097599+++NM_001097600+++NM_025246+++XM_006713773+++XM_011513214+++XM_017007289+++XM_017007290+++XM_017007291	NC_000003.12
5343	5343	PLGLB1	0.18	0.33	0.05	0.11	0.09	0.12	0	0.1	0.14	0	0.09	0.19	URS00008BDF84+++URS00008C3262+++NM_001032392	NC_000002.12
2639	2639	GCDH	17.32	15.39	18.06	18.68	15.34	14.59	14.67	13.87	11.16	12.76	15.8	15.68	NR_102316+++NR_102317+++URS00008B5E3F+++URS0000E9F49D+++NM_000159+++NM_013976	NC_000019.10
3486	3486	IGFBP3	41.65	31.04	50.66	42.83	126.7	143.2	144.42	143.35	182.84	172.81	115.69	123.33	URS0000D6D941+++URS0001BEF89A+++NM_000598+++NM_001013398	NC_000007.14
342933	342933	ZSCAN5B	0	0	0	0	0.15	0.17	0	0.12	0	0.07	0.12	0.12	NM_001080456+++NM_001385638	NC_000019.10
5241	5241	PGR	0.36	0.3	0.03	0.04	0.02	0	0.04	0.03	0.02	0.02	0.02	0.02	NR_073141+++NR_073142+++NR_073143+++URS0000004364+++URS00001C2337+++URS000075D343+++URS00008B7FD2+++URS00008BA2EE+++URS00009B0309+++URS0000D6E274+++URS0001BDE0ED+++URS0001BE4DAA+++URS0001BEF81A+++URS0001BF2B2A+++URS0001BF5D03+++NM_000926+++NM_001202474+++NM_001271161+++NM_001271162+++XM_006718858+++XM_011542869	NC_000011.10
51616	51616	TAF9B	26.23	28.21	26.08	27.68	29.53	28.27	28.18	27.86	28.35	29.38	27.2	28.84	URS00008BE8A2+++URS00019F81FA+++URS0001BCC3B5+++URS0001BEDF71+++NM_015975	NC_000023.11
7248	7248	TSC1	6.1	6.34	4.99	4.7	7.49	7.71	7.14	6.95	9	8.68	7.08	6.98	URS00008B7C29+++URS0000D6D91C+++URS0001BDEE26+++NM_000368+++NM_001162426+++NM_001162427+++NM_001362177+++XM_005272211+++XM_006717271+++XM_011518979+++XM_017015096+++XM_017015097+++XM_017015098+++XM_017015100+++XM_017015101	NC_000009.12
24137	24137	KIF4A	13.44	16.18	15.74	13.49	10.55	8.06	10.09	9.89	5.9	7.16	8.85	10.64	URS00008B3DE4+++NM_012310	NC_000023.11
10392	10392	NOD1	0.45	0.52	0.31	0.24	0.45	0.56	0.52	0.65	0.5	0.48	0.39	0.39	NR_149002+++URS00005DDE0A+++URS00008B9836+++URS00008BCA81+++URS0000D6D8B0+++URS0001BCB5DC+++URS0001BCBB97+++XR_001744529+++XR_001744530+++XR_002956406+++XR_926908+++XR_926909+++XR_926910+++NM_001354849+++NM_006092+++XM_005249568+++XM_005249572+++XM_005249576+++XM_006715633+++XM_011515079+++XM_011515080+++XM_011515081+++XM_011515083+++XM_011515084+++XM_011515085+++XM_011515087+++XM_011515088+++XM_…	NC_000007.14
374928	374928	ZNF773	6.2	4.5	3.2	2.77	4.5	4.06	4.41	5.22	5.12	4.42	4.25	3.22	NR_130705+++URS00008B2D30+++URS00009B02DA+++URS00009C1A10+++URS0001BE4B6A+++NM_001304334+++NM_001304335+++NM_001304336+++NM_001304337+++NM_198542	NC_000019.10
6947	6947	TCN1	0	0.05	0.21	0.05	0.05	0.05	0.11	0	0	0	0.05	0.16	URS00008B2058+++URS00019EE7D9+++NM_001062	NC_000011.10
55770	55770	EXOC2	7.09	7.44	6.55	6.19	9.03	10.09	8.69	8.55	10.8	11	8.35	8.15	NR_073064+++URS0000589DD2+++URS00008B2941+++URS00008B87D4+++URS00008BDFEC+++URS0000D59734+++URS0000D5A0AA+++URS0000D5D160+++URS0000E9DDB0+++URS0000EBBEF0+++URS0000EF6858+++URS0001BD7868+++URS0001BE0D46+++URS0001BE7CE0+++URS0001BEFFD4+++URS0001BF52CC+++URS0001BF757D+++NM_018303+++XM_017011018+++XM_017011019+++XM_017011020+++XM_017011021+++XM_017011022+++XM_017011023+++XM_017011024+++XM_017011025++…	NC_000006.12
51491	51491	NOP16	83.6	101.76	119.87	112.03	108.37	110.08	108.67	108.83	98.04	97.25	118.35	110.91	NR_134316+++NR_134318+++URS00008C0F23+++URS0001BDD6A5+++NM_001256539+++NM_001256540+++NM_001291305+++NM_001291307+++NM_001291308+++NM_001317975+++NM_016391+++XM_011534567	NC_000005.10
23476	23476	BRD4	21.8	20.38	19.96	19.81	21.69	22.52	21.83	20.5	23.67	21.95	21.98	21.48	URS000008CCF4+++URS00008B71B0+++URS00008BA334+++URS00008BBC91+++URS00008BCF73+++URS0000D6E822+++URS0000D6EAB3+++URS0001BD7E7F+++URS0001BD914C+++URS0001BDED95+++NM_001330384+++NM_001379291+++NM_001379292+++NM_014299+++NM_058243	NC_000019.10
79718	79718	TBL1XR1	81.44	72.64	76	88.49	91.18	85.59	85.44	84.72	94.82	92.95	76.44	86.64	URS00000A5633+++URS000077CB9C+++URS00008B264E+++URS00008C15E3+++URS00009AF266+++URS00009BD4C8+++URS0000D6E8EA+++URS0001BD527C+++URS0001BE0DF0+++URS0001BE7E9C+++URS0001BEBEEF+++URS0001BEDDF8+++URS0001BF16CB+++URS000223167D+++NM_001321193+++NM_001321194+++NM_001321195+++NM_001374327+++NM_001374328+++NM_001374329+++NM_001374330+++NM_024665+++XM_006713746+++XM_011513141+++XM_011513142+++XM_011513143+…	NC_000003.12
++MIR92A_3P///Genes predicted to be targets of miRBase v22 microRNA hsa-miR-92a-3p in miRDB v6.0 with MirTarget v4 prediction scores &gt; 80 (high confidence targets).+++MIR92B_3P///Genes predicted to be targets of miRBase v22 microRNA hsa-miR-92b-3p in miRDB v6.0 with MirTarget v4 prediction scores &gt; 80 (high confidence targets).+++MIR93_3P///Genes predicted to be targets of miRBase v22 micro…	ARID5B_TARGET_GENES///Genes containing one or more binding sites for UniProt:Q14865 (ARID5B) in their promoter regions (TSS -1000,+100 bp) as identified by GTRD version 20.06 ChIP-seq harmonization.+++ATXN7L3_TARGET_GENES///Genes containing one or more binding sites for UniProt:Q14CW9 (ATXN7L3) in their promoter regions (TSS -1000,+100 bp) as identified by GTRD version 20.06 ChIP-seq harmonizatio…	AP3_Q6///Genes having at least one occurence of the transcription factor binding site V$AP3_Q6 (v7.4 TRANSFAC) in the regions spanning up to 4 kb around their transcription starting sites.+++CATTGTYY_SOX9_B1///Genes having at least one occurence of the highly conserved motif M49 CATTGTYY sites. The motif matches transcription factor binding site V$SOX9_B1 (v7.4 TRANSFAC).+++CDX2_Q5///Genes having…	NA	NA	EGFR_UP.V1_DN///Genes down-regulated in MCF-7 cells (breast cancer) positive for ESR1 [Gene ID=2099] and engineered to express ligand-activatable EGFR [Gene ID=1956].+++HOXA9_DN.V1_DN///Genes down-regulated in MOLM-14 cells (AML) with knockdown of HOXA9 [Gene ID=3205] gene by RNAi vs controls.	ERWIN_COHEN_BLOOD_LIVE_VACCINE_TC_83_AGE_23_48YO_VACCINATED_VS_CONTROL_14DY_UP///Genes up-regulated in blood vaccinated vs control in adults (23-48) after exposure to Live attenuated vaccine TC-83 , time point 14D+++GSE10240_CTRL_VS_IL22_STIM_PRIMARY_BRONCHIAL_EPITHELIAL_CELLS_UP///Genes up-regulated in primary bronchial epithelial cells: control versus stimulated with IL22 [GeneID=50616].+++GSE1…	NA	PF00400///WD domain, G-beta repeat+++PF08513///LisH	R-HSA-1266738///Developmental Biology+++R-HSA-1368082///RORA activates gene expression+++R-HSA-1368108///BMAL1:CLOCK,NPAS2 activates circadian gene expression+++R-HSA-1430728///Metabolism+++R-HSA-157118///Signaling by NOTCH+++R-HSA-1592230///Mitochondrial biogenesis+++R-HSA-162582///Signal Transduction+++R-HSA-1643685///Disease+++R-HSA-1655829///Regulation of cholesterol biosynthesis by SREBP (SR…	NA	Transducin///Transducin	[TBL1R_HUMAN|Reviewed]RecName: Full=F-box-like/WD repeat-containing protein TBL1XR1; AltName: Full=Nuclear receptor corepressor/HDAC3 complex subunit TBLR1; AltName: Full=TBL1-related protein 1; AltName: Full=Transducin beta-like 1X-related protein 1;
9586	9586	CREB5	0.01	0	0	0	0.04	0.03	0.05	0.04	0.05	0.05	0	0.02	URS00008B6939+++URS00008B6E1A+++URS00008B8F22+++URS00008BE307+++URS00008BEFD3+++URS0000EA43C5+++URS0000EA66B3+++URS0000EAD34B+++URS0000EB19FE+++URS0000EB84D2+++URS0001BCC5F1+++URS0001BCE362+++URS0001BCF005+++URS0001BD14AE+++URS0001BD2623+++URS0001BDBBED+++URS0001BDEF81+++URS0001BDEF9F+++URS0001BE5804+++URS0001BE7FBD+++URS0001BEC3BC+++URS0001BECBB2+++URS0001BED3A8+++URS0001BEDAA9+++URS0001BF109A++…	NC_000007.14
1469	1469	CST1	0	0	0	0	0	0.14	0	0	0.14	0	0	0	URS00008B23E1+++URS0001BF4782+++NM_001898	NC_000020.11
7341	7341	SUMO1	102.79	93.89	88.35	89.88	82.68	81.96	84.59	85.44	81.52	90.16	74.01	80.56	NR_163943+++URS0000E98AC9+++NM_001005781+++NM_001005782+++NM_001371392+++NM_001371393+++NM_001371394+++NM_003352	NC_000002.12
26595	26595	OR8B2	0	0	0	0	0	0.16	0.08	0	0.08	0.08	0	0	NM_001005468+++XM_017017535+++XM_017017536	NC_000011.10
57547	57547	ZNF624	1.11	0.96	0.56	0.72	1.28	1.1	0.95	1.33	1.95	2.08	1.15	1.05	URS0000403701+++URS00008B907E+++URS00009B57F2+++URS0001BE8190+++URS0001BEB90A+++URS0001BEEB06+++NM_020787+++XM_006721562+++XM_011523970	NC_000017.11
111089941	111089941	MMP24-AS1-EDEM2	0	0.1	0	0	0.2	0.6	0.29	0.39	0.2	0.29	0.09	0.2	URS00000D796F+++URS0000133ED4+++URS00002A1004+++URS00002D877C+++URS000038FEE9+++URS00003CBA2C+++URS00005060BC+++URS00005BB5E7+++URS00008B38C2+++URS00008B5BDD+++URS00008B7BF9+++URS00008BBB2B+++URS00008BD8AA+++URS00008BFF41+++URS00009C08BA+++URS0001BCE4B5+++URS0001BCE630+++URS0001BD02CA+++URS0001BD2649+++URS0001BD26E7+++URS0001BE948F+++URS0001BF083F+++NM_001355008	NC_000020.11
4700	4700	NDUFA6	73.63	72.81	74.05	72.36	73.2	70.68	76.13	80.42	74.53	73.15	78.16	75.24	URS00000EA01C+++URS0001BDB5BB+++NM_002490+++rna-NM_002490.6-2+++rna-NM_002490.6-3+++rna-NM_002490.6-4+++rna-NM_002490.6-5	NT_187682.1
57649	57649	PHF12	38.37	38.34	34.39	35.52	29.51	31.3	30.43	28.85	29.28	26.03	33.23	30.74	URS00000C649C+++URS00003A5DBC+++URS00008C2AEB+++URS0000D6E8B8+++URS0001BCB9D6+++URS0001BF2CC0+++URS0001BF43AA+++NM_001033561+++NM_001290131+++NM_020889+++XM_005258015+++XM_005258016+++XM_011525078+++XM_011525082+++XM_011525083+++XM_017024904	NC_000017.11
6934	6934	TCF7L2	3.61	4	2.19	3.04	1.94	2.38	1.94	2.19	2.22	2.57	2.17	2.51	URS00002D4DD7+++URS00008B304E+++URS00008B722A+++URS00008B9644+++URS00009B0AC6+++URS00009B832E+++URS00009C436D+++URS0000D5B8D2+++URS0000EA2362+++URS0000EB1367+++URS0000EB990A+++URS0001BCB255+++URS0001BCB302+++URS0001BD32C9+++URS0001BDE0FF+++URS0001BDFA84+++URS0001BE075C+++URS0001BE4084+++URS0001BE8454+++URS0001BF3D30+++URS0001BF6162+++URS0001BF93E8+++URS0001BFA4B9+++NM_001146274+++NM_001146283+++N…	NC_000010.11
283298	283298	OLFML1	0.27	0.33	0.33	0.09	0.21	0.2	0.06	0.06	0.09	0.16	0.26	0.23	URS0001BF7403+++URS0002221F5C+++NM_001370498+++NM_001370499+++NM_001370500+++NM_001370501+++NM_198474	NC_000011.10
55780	55780	ERMARD	12.41	12.8	10.84	12.48	14.9	16.47	14.16	15.1	15.89	17.09	14.43	15.02	URS00004DBD55+++URS0000E9B338+++URS0000E9F379+++URS0000EAD2B3+++URS0000EAD600+++URS0001BD1282+++URS0001BDF756+++URS0001BDFD76+++URS0001BE9C8A+++URS0001BEAD1C+++URS0001BF465A+++URS0001BF7085+++XR_942506+++XR_942508+++NM_001278531+++NM_001278532+++NM_001278533+++NM_018341+++XM_011535938+++XM_011535939+++XM_011535940+++XM_017011027+++XM_017011028+++XM_017011029+++XM_017011030+++XM_017011031+++XM_017…	NT_187552.1
10811	10811	NOXA1	0.81	1.07	0.74	1.15	0.72	1.04	1.27	0.48	0.95	1.17	0.64	0.69	URS0000E9A609+++URS0000E9E6C3+++URS0001BD241B+++XR_001746169+++NM_001256067+++NM_001256068+++NM_006647+++XM_011518158+++XM_011518159+++XM_011518160+++XM_017014220+++XM_024447388	NC_000009.12
9647	9647	PPM1F	6.14	6.17	8.31	8.35	7.37	6.81	7.18	7.46	6.54	6.51	8.26	8.2	URS0001BF1D02+++URS0001BF3992+++NM_014634+++XM_011530556+++XM_017029108	NC_000022.11
84912	84912	SLC35B4	12.57	13.19	13.51	13.31	11.11	10.12	10.72	9.81	10.04	8.94	10.77	10.88	URS00008C38CE+++URS0000EA9283+++URS0001BDE738+++URS0001BE6FC4+++XR_001744887+++XR_001744888+++XR_001744889+++XR_001744890+++NM_032826+++XM_011516645	NC_000007.14
653656	653656	MBD3L4	0.81	0.2	0	0.21	0.29	0	0.64	0	0	0.44	0.25	0	NM_001164419	NC_000019.10
164668	164668	APOBEC3H	0.6	0.5	0.4	0.33	2.46	2.69	0.94	1.38	1.84	1.89	1.48	1.75	URS0000EB4F48+++URS0001BCC1CE+++URS0001BF0371+++URS0001BF9E31+++NM_001166002+++NM_001166003+++NM_001166004+++NM_181773+++XM_011529990+++XM_011529991+++XM_011529992	NC_000022.11
1241	1241	LTB4R	2.21	2.41	2.59	2.35	2.11	2.35	1.65	2.04	1.1	1.41	1.93	2.37	URS0001BCD575+++URS0001BF2E3D+++NM_001143919+++NM_181657+++rna-NM_001143919.3-2+++rna-NM_181657.3-2	NW_018654722.1
130589	130589	GALM	0.03	0	0	0	0	0	0	0.03	0.03	0.03	0	0	URS000039BFE0+++URS0000811AF4+++URS0000811B7B+++URS0000811F49+++URS00008120AC+++URS0000E96D22+++URS0001BCC15C+++URS0001BCFAE5+++URS0001BCFD4E+++URS0001BE1161+++URS0001BE26E4+++URS0001BE758C+++URS0001BF9243+++URS00022190AF+++XR_244925+++NM_138801+++XM_011532540	NC_000002.12
286676	286676	ILDR1	1.98	1.75	1.7	1.08	2.51	2.73	2.73	2.02	3.08	3.02	2.56	2.44	NM_001199799+++NM_001199800+++NM_175924+++XM_005247389+++XM_011512738+++XM_011512739	NC_000003.12
80745	80745	THUMPD2	4.95	4.73	5.31	5.17	5.34	5.16	4.22	4.93	4.45	4.99	4.84	5.21	NR_028102+++NR_135659+++NR_135660+++NR_135661+++NR_135662+++NR_135663+++NR_135664+++URS0000D6E1F7+++URS0000D6EAC3+++URS0001BE7AD0+++URS0001BF924C+++XR_001738966+++XR_001738967+++XR_001738968+++NM_001321468+++NM_001321469+++NM_001321470+++NM_001321474+++NM_001321475+++NM_001321477+++NM_001321478+++NM_001321479+++NM_001321480+++NM_001321481+++NM_025264+++XM_011533119+++XM_017005050+++XM_017005051++…	NC_000002.12
3875	3875	KRT18	216.93	218.21	272.93	274.92	329.59	337.72	330.78	327.08	331.84	300.64	340.02	327.51	NM_000224+++NM_199187	NC_000012.12
90417	90417	KNSTRN	47.31	55.85	60.3	56.35	36.25	33.23	35.69	35.36	26.27	28.24	41.1	37.79	URS0001BF8917+++NM_001142761+++NM_001142762+++NM_033286	NC_000015.10
23682	23682	RAB38	0	0	0	0	0	0	0	0.11	0	0	0	0	URS00005AEBA6+++URS00008B572F+++URS00008B8FE1+++URS00009BB3F2+++URS00009C4ADE+++URS0000DBA812+++URS0001BCAC54+++URS0001BCC120+++URS0001BD946A+++URS0001BE1D99+++URS0001BE1ECD+++URS0001BE26EF+++URS0001BEF03E+++NM_022337+++XM_017017455+++XM_017017456+++rna-NM_022337.3-2	NW_021160003.1
898	898	CCNE1	8.76	12.97	15.15	12.65	12.3	11.37	11.82	11.57	10.52	9.52	13.73	11.96	URS0001BCD968+++URS0001BF341F+++NM_001238+++NM_001322259+++NM_001322261+++NM_001322262+++XM_011527440	NC_000019.10
256979	256979	SUN3	0	0	0	0	0	0.06	0.06	0.06	0	0.11	0	0	URS00008C1BD9+++URS0000D6E8D1+++URS0001BD09DE+++XR_002956417+++NM_001030019+++NM_001284350+++NM_152782+++XM_017011930	NC_000007.14
4756	4756	NEO1	12.42	11.99	10.57	10.62	11.13	11.04	11.52	10.47	11.1	10.74	11.13	11.05	URS000052DC96+++URS00008B669E+++URS00008BB8B3+++URS00008C1A1C+++URS0000D5D23B+++URS0000E9AEE0+++URS0001BE21CE+++URS0001BF321A+++URS0001BF7416+++NM_001172623+++NM_001172624+++NM_002499+++XM_005254408+++XM_011521628+++XM_011521629+++XM_011521630+++XM_011521632+++XM_011521633+++XM_017022231+++XM_017022232+++XM_017022233+++XM_017022234+++XM_017022235+++XM_017022236+++XM_017022237+++XM_017022238	NC_000015.10
149473	149473	CCDC24	4.45	5.41	5.3	5.34	5.61	6.75	5.32	5.89	7.69	8.48	5.8	7.18	NR_146064+++URS00008B9670+++URS0001BF8516+++NM_001349127+++NM_001349128+++NM_001349129+++NM_152499	NC_000001.11
80763	80763	SPX	0.25	0.03	0.09	0.09	0.93	0.72	0.44	0.66	0.94	1.33	0.37	0.47	NR_135187+++NR_135188+++URS0000E9D25D+++NM_030572	NC_000012.12
284485	284485	RIIAD1	0	0	0.34	0	0	0	0	0.17	0	0	0	0	URS00008BBA68+++URS00008BF54C+++URS0001BCBA03+++URS0001BF38DD+++NM_001144956	NC_000001.11
341116	341116	MS4A10	0.03	0	0	0	0	0	0	0	0	0	0	0	NM_206893+++XM_011544989+++XM_011544991	NC_000011.10
2180	2180	ACSL1	194.46	167.68	184.9	207.56	135	134.16	133.34	133.32	118.53	116.12	141.1	138.67	NR_167698+++NR_167702+++NR_167703+++NR_167704+++NR_167705+++NR_167706+++NR_167708+++NR_167709+++URS00007C1CF0+++URS00008B61C6+++URS0001BCDE55+++URS0001BE6F86+++URS0001BE7074+++URS0001BF4C9E+++NM_001286708+++NM_001286710+++NM_001286711+++NM_001381877+++NM_001381878+++NM_001381879+++NM_001381880+++NM_001381881+++NM_001381882+++NM_001381883+++NM_001381884+++NM_001381885+++NM_001381886+++NM_001381887…	NC_000004.12
57168	57168	ASPHD2	0.84	0.87	0.32	0.3	0.5	0.35	0.39	0.6	0.6	0.38	0.43	0.55	NM_020437	NC_000022.11
83932	83932	SPRTN	13.53	12.47	12.66	13.62	12.78	12.78	13.3	12.82	12.8	13.41	13.16	12.69	NM_001010984+++NM_001261462+++NM_032018+++XM_006711818+++XM_011544289	NC_000001.11
10317	10317	B3GALT5	0.02	0	0	0	0.01	0	0.01	0	0.01	0.01	0	0.01	URS00008B4A49+++URS0001BCC3AD+++URS0001BCFAC4+++URS0001BD1FE8+++URS0001BDB0B2+++URS0001BDF307+++URS0001BE12AF+++URS0001BE658B+++URS0001BF0915+++URS0001BF53CB+++NM_001278650+++NM_001356336+++NM_001356338+++NM_001356339+++NM_006057+++NM_033170+++NM_033171+++NM_033172	NC_000021.9
84280	84280	BTBD10	28.79	26.24	27.72	28.58	29.69	28.32	27.59	27.05	29.63	30.27	28.44	28.32	URS00008B3AB1+++URS0000EA2472+++URS0000EB1827+++XR_001748000+++XR_001748001+++XR_001748002+++NM_001297741+++NM_001297742+++NM_032320+++XM_017018405+++XM_017018406+++XM_017018409+++XM_017018410+++XM_017018411+++XM_024448712+++XM_024448713	NC_000011.10
84838	84838	ZNF496	4.5	4.14	3.04	2.88	3.45	3.15	3.23	3.44	3.39	3.31	3.02	3.27	URS0001BCDC97+++URS0001BD86DF+++URS0001BE1638+++NM_001329733+++NM_032752	NC_000001.11
56852	56852	RAD18	12.24	12.72	13.4	11.94	9.99	9.45	9.31	9.87	8.42	8.99	9.8	9.93	URS00008B40AA+++URS0000D5939C+++URS0000D6D494+++URS0000D6DBA6+++URS0000EA2679+++URS0001BCEBE6+++URS0001BE8F93+++URS0001BEE2FD+++NM_020165+++XM_017006873	NC_000003.12
79591	79591	ARMH3	11.46	12.37	12.4	12.86	12.59	11.69	13.85	13.06	14.27	13.37	12.8	12.53	URS0000D6D8FC+++URS0000EA190C+++URS00019E1191+++URS0001BEEEB3+++XR_001747199+++XR_001747200+++XR_001747201+++XR_001747202+++NM_024541+++XM_006717969+++XM_011540151+++XM_011540152+++XM_011540153+++XM_011540154+++XM_011540156+++XM_011540157+++XM_017016635+++XM_017016636	NC_000010.11
4007	4007	PRICKLE3	5.7	5.5	6.16	5.71	5.17	5.57	5.21	5.72	5.62	5.26	5.21	6.2	NM_001307979+++NM_006150	NC_000023.11
11101	11101	ATE1	15.31	15.55	13.9	15.5	16.97	17.04	14.9	16.34	18.16	17.46	14.43	15.23	NR_110006+++URS0000D6DE36+++URS0000D6E92B+++URS0001BCB27F+++URS0001BD0066+++URS0001BEE649+++URS0001BF1056+++NM_001001976+++NM_001288734+++NM_001288735+++NM_001288736+++NM_007041+++XM_005269458+++XM_005269459+++XM_017015597+++XM_017015598+++XM_017015599+++XM_017015600+++XM_017015601+++XM_017015602+++XM_017015603+++XM_017015604	NC_000010.11
3606	3606	IL18	0.08	0.08	0	0.07	0	0	0	0	0	0	0.22	0	URS00008B33AA+++URS00008BB799+++URS00008BE75B+++URS0001BE6227+++NM_001243211+++NM_001386420+++NM_001562+++XM_011542805	NC_000011.10
994	994	CDC25B	29.4	31.27	29.69	28.19	19.69	19.55	18.47	18.46	16.27	17.84	20.8	18.73	NR_136335+++NR_136336+++URS00008BD690+++URS0001BE337E+++XR_937181+++NM_001287516+++NM_001287517+++NM_001287518+++NM_001287519+++NM_001287520+++NM_001287522+++NM_001287524+++NM_004358+++NM_021872+++NM_021873	NC_000020.11
790955	790955	UQCC3	10.48	10.93	10.15	9.45	10.2	10.03	9.4	10.87	10.05	9.44	9.86	10.83	NM_001085372	NC_000011.10
7226	7226	TRPM2	19.18	20.65	26.27	20.27	22.81	25.89	22.95	21.15	21.19	22.34	24.68	24.82	NR_038257+++URS00008B3635+++URS00008B549C+++URS00008BA42A+++URS0000EA65F8+++URS0001BCE738+++URS0001BE98DA+++URS0001BEB729+++URS0001BF5A9C+++XR_001754900+++XR_001754901+++XR_001754902+++XR_002958631+++NM_001320350+++NM_001320351+++NM_001320352+++NM_003307+++XM_005261171+++XM_011529736+++XM_017028456+++XM_017028457	NC_000021.9
56171	56171	DNAH7	0.08	0.11	0.05	0.07	0.2	0.07	0.08	0.13	0.13	0.11	0.14	0.1	URS00008BDC48+++URS0000D6D567+++URS0000EB641F+++URS00019C1BC0+++URS0001BCC94B+++URS0001BE971B+++XR_922968+++NM_018897+++XM_011511488+++XM_011511489+++XM_011511490+++XM_011511491+++XM_011511492+++XM_011511493+++XM_011511494+++XM_011511495+++XM_011511497+++XM_017004504	NC_000002.12
647166	647166	C13orf42	0.08	0	0	0	0	0	0	0.03	0	0	0	0	NR_102431+++NR_102432+++URS00008B7B2F+++URS00008BA072+++URS00008C051B+++URS0000D6EC72+++URS0000E98F36+++URS0001BD53E5+++URS0001BD5D06+++URS0001BD6910+++URS0001BF13E3+++URS0001BF730F+++NM_001351589+++XM_024449398	NC_000013.11
881	881	CCIN	0	0	0.04	0	0.04	0	0.04	0	0	0.04	0	0	URS0001BD3A4C+++URS0002276862+++NM_005893	NC_000009.12
401387	401387	LRRD1	0	0.04	0.04	0.07	0.11	0.02	0.05	0.08	0.05	0.11	0.13	0.16	NM_001161528+++NM_001384932+++NM_001384933+++NM_001384934	NC_000007.14
9927	9927	MFN2	62.92	67.45	71.48	67.34	67.26	67.94	69.6	68.76	67.93	69.49	74.55	69.1	URS00009B1033+++URS00019AD621+++NM_001127660+++NM_014874+++XM_005263543+++XM_005263545+++XM_005263547+++XM_005263548+++XM_024451299	NC_000001.11
3294	3294	HSD17B2	0.05	0	0.16	0.26	0	0.16	0.11	0	0.05	0.16	0.16	0.17	XR_001751898+++NM_002153	NC_000016.10
647309	647309	GMNC	0.02	0.04	0.15	0.2	0.09	0.18	0.06	0.06	0.09	0.05	0.05	0.11	XR_924161+++NM_001146686	NC_000003.12
10492	10492	SYNCRIP	132.65	146.95	144.59	140.58	129.53	124.95	130.67	129.31	119.99	117.65	135.91	137.59	URS00001AA1B5+++URS00008B57AE+++URS0000D5A464+++URS0001BCEE2F+++URS0001BDCE7E+++URS0001BE3A90+++URS0001BE5517+++URS0001BF470C+++URS0001BF66D6+++NM_001159673+++NM_001159674+++NM_001159675+++NM_001159676+++NM_001159677+++NM_001253771+++NM_006372+++XM_005248635+++XM_005248636+++XM_005248637+++XM_017010176+++XM_017010177+++XM_017010178+++XM_017010179+++XM_017010180	NC_000006.12
165215	165215	FAM171B	0	0.01	0	0	0.06	0.03	0.03	0.13	0.15	0.07	0.03	0.01	URS0001BF2B41+++NM_177454	NC_000002.12
2201	2201	FBN2	0	0	0	0	0.01	0.01	0	0	0.01	0.01	0	0	URS00008B8DCD+++URS00008C244A+++URS00009C3AA5+++URS0000E9B384+++URS0000EB6B14+++URS0001BCF532+++URS0001BD61B9+++URS0001BDFCE8+++URS0001BE135E+++URS0001BED485+++URS0001BEF42F+++URS0001BF4318+++URS0001BF7459+++NM_001999+++XM_017009228	NC_000005.10
5721	5721	PSME2	115.21	107.69	103.2	105.87	98.34	87.52	110.13	96.77	95.25	99.49	102.31	103.35	URS0000D6D6FC+++URS0000D6D87E+++URS0000D6DB3D+++URS0000D6E1F9+++URS0000D6E5C0+++URS0000D6E723+++URS0001BCDFEB+++URS0001BE020F+++URS0001BE128E+++URS0001BEB943+++NM_002818+++XM_006720213+++rna-NM_002818.3-2	NW_018654722.1
140032	140032	RPS4Y2	1.6	1.22	1.71	1.97	1.58	1.81	1.5	1.5	1	1.42	1.89	1.5	NM_001039567	NC_000024.10
5908	5908	RAP1B	9.76	8.59	8.39	8.28	10.82	10.38	10.68	10.84	12.27	12.51	8.77	10.04	URS00008B6908+++URS00008B78CA+++URS00008BDBA2+++URS00008C26F9+++URS0001A098BE+++URS0001A0CACD+++URS0001BD39D6+++URS0001BD83B2+++URS0001BDB038+++URS0001BDC2B2+++URS0001BE8FEA+++URS0001BF88D4+++NM_001010942+++NM_001251917+++NM_001251918+++NM_001251921+++NM_001251922+++NM_015646	NC_000012.12
647310	647310	TEX22	0.4	0.36	0.08	0.31	0.17	0.27	0.11	0.29	0.21	0.39	0.13	0.15	URS0000E9EB4A+++URS0001BD295F+++NM_001195082+++XM_006720234	NC_000014.9
105372704	105372704	LOC105372704	0.09	0.18	0.09	0.26	0.09	0.09	0.32	0.05	0.09	0.17	0.09	0.23	XM_011529123+++XM_011546890	NT_187623.1
93034	93034	NT5C1B	0.03	0.08	0	0.02	0.03	0	0.05	0.11	0.03	0.03	0.08	0	NM_001002006+++NM_001199086+++NM_001199087+++NM_001199088+++NM_033253	NC_000002.12
7580	7580	ZNF32	62.65	64.82	57.63	62.15	57.43	57.02	58.96	55.81	61.35	62.99	58.67	55.91	URS0000D351C7+++NM_001005368+++NM_001324164+++NM_001324165+++NM_001324166+++NM_001324167+++NM_001324168+++NM_006973	NC_000010.11
100463487	100463487	MTRNR2L9	118.96	145.26	116.13	122.62	193.08	188.95	180.17	176.22	123.02	182.74	143.73	161.87	NM_001190706	NC_000006.12
25903	25903	OLFML2B	0.06	0.02	0.02	0	0.01	0	0.01	0	0.02	0.02	0	0	URS0001A09566+++URS0001BF14FE+++NM_001297713+++NM_001347700+++NM_015441+++XM_011509398+++XM_017000967	NC_000001.11
529	529	ATP6V1E1	117.58	133.99	152.58	143.82	168.74	173.15	168.26	171.47	188.61	191.02	165.03	161.39	URS00008B9522+++URS00009B4F54+++NM_001039366+++NM_001039367+++NM_001696	NC_000022.11
200373	200373	CFAP221	0.24	0.17	0.38	0.27	0.32	0.36	0.43	0.4	0.36	0.43	0.54	0.49	NR_073132+++NR_073133+++URS0000E9D68F+++URS0001BE19C8+++URS0001BEFD34+++URS0001BF5B98+++XR_001738664+++XR_001738665+++XR_922883+++NM_001271049+++XM_006712353+++XM_017003550+++XM_017003551+++XM_017003552+++XM_017003553+++XM_017003554+++XM_017003555+++XM_017003556+++XM_017003557+++XM_017003558+++XM_017003559	NC_000002.12
127064	127064	OR2T12	0.05	0.04	0.01	0.01	0.02	0	0.02	0.04	0.02	0	0.01	0.04	URS0001BE8A8C+++NM_001004692	NC_000001.11
343170	343170	OR14K1	0	0	0.1	0	0	0	0	0	0	0	0	0	URS0000508AA1+++URS0000D57296+++URS0000D59C7F+++URS0000EECCC7+++URS0000EED015+++URS0000EF0EF6+++URS0000EF17D9+++URS0000EF24E6+++URS0000EF3346+++URS0001BF3DF7+++NM_001004732	NC_000001.11
7410	7410	VAV2	12.68	12.81	12.2	11.26	11.29	11.45	11.27	10.72	10.08	10.27	11.95	11.87	URS00008B48D3+++URS00008B52BF+++URS00008BE708+++URS00008C1A1B+++URS0001BCDC95+++URS0001BD8689+++URS0001BEB466+++URS0001BEEE72+++NM_001134398+++NM_003371+++XM_005272213+++XM_017015108+++XM_017015109+++XM_017015110+++XM_017015111+++XM_017015112+++XM_017015113	NC_000009.12
64078	64078	SLC28A3	0.07	0.04	0.01	0.01	0.04	0.08	0.04	0.03	0.06	0.06	0.01	0.01	NR_037638+++URS00008BAE78+++XR_929832+++NM_001199633+++NM_022127+++XM_011518905+++XM_011518906+++XM_011518907+++XM_011518908+++XM_011518909+++XM_011518910	NC_000009.12
219749	219749	ZNF25	4.85	4.14	3.59	3.56	4.29	4.34	4.06	3.98	5.01	4.55	3.6	4.25	NR_138062+++NR_138063+++NR_138064+++NR_138065+++NR_138066+++NR_138067+++NR_138068+++NR_138069+++URS0000EA5AEF+++URS0001BE7D0C+++NM_001329647+++NM_001329648+++NM_001329649+++NM_001329650+++NM_001329651+++NM_001329652+++NM_001329653+++NM_001329654+++NM_001329655+++NM_001329656+++NM_001329657+++NM_001329658+++NM_001329659+++NM_001329660+++NM_001329661+++NM_001329662+++NM_001329663+++NM_001329664+++N…	NC_000010.11
196051	196051	PLPP4	1.66	0.47	0.12	0.13	0.04	0.11	0.19	0.11	0.02	0.09	0.22	0.23	NR_134516+++URS00008C1625+++URS0000EBF2FB+++URS0001BDC130+++URS0001BDCF8C+++NM_001030059+++NM_001318166+++NM_001318167+++NM_001318168+++NM_001318169+++XM_005269592+++XM_006717685+++XM_006717686+++XM_011539444+++XM_011539445+++XM_017015820+++XM_017015821+++XM_017015822+++XM_017015823+++XM_017015824+++XM_024447860+++XM_024447861+++XM_024447862	NC_000010.11
6171	6171	RPL41	4769.84	4985.9	4724.98	4562.99	4366.37	4492.95	4594.71	4673.51	4451.56	4581.21	4788.28	4434.85	URS00009AF65D+++URS00009C0B2D+++URS00009C5410+++NM_001035267+++NM_021104	NC_000012.12
25821	25821	MTO1	4.74	4	3.59	3.56	3.76	4.22	3.75	3.68	4.04	4.33	3.83	3.48	URS0000578C67+++URS00009ADCC9+++URS0000EB551C+++URS0001BD570C+++URS0001BDD2EA+++URS0001BEEAEA+++URS0001BFA05F+++NM_001123226+++NM_012123+++NM_133645	NC_000006.12
9425	9425	CDYL	21.69	19.63	18.94	17.97	21.15	20.31	21.31	21.77	26.31	26.65	19.15	19.36	URS00008B26B0+++URS00008B65E4+++URS00008B8AB8+++URS00008BA810+++URS00008BA9B2+++URS00008BDAD5+++URS0000D65342+++URS0000EABDD2+++URS0000EAF40E+++URS0001BCB80D+++URS0001BD20E4+++URS0001BD222D+++URS0001BD2699+++URS0001BD9C69+++URS0001BDA161+++URS0001BDD847+++URS0001BE543C+++URS0001BE89CE+++URS0001BE8E07+++URS0001BE9062+++URS0001BF8841+++URS0002228290+++NM_001143970+++NM_001143971+++NM_001368125+++NM…	NC_000006.12
388695	388695	LYSMD1	5.51	4.55	5.2	4.32	5.8	6.18	5.27	5.6	6.97	6.18	5.01	4.94	URS00008B9FC8+++URS0001A0CB15+++URS0001BE9012+++URS0001BED807+++XR_001737165+++XR_001737166+++XR_001737167+++NM_001136543+++NM_212551	NC_000001.11
5911	5911	RAP2A	6.97	7.39	7.9	8.16	6.95	6.72	6.79	7.26	6.77	7.03	5.9	6.89	URS00007730D1+++URS00007787DA+++URS0000EADB3D+++URS0001BD0353+++NM_021033	NC_000013.11
92840	92840	REEP6	28.85	24.21	30.55	29.93	25.23	23.18	24.8	23.78	23.48	22.67	25.01	25.63	NM_001329556+++NM_138393	NC_000019.10
5873	5873	RAB27A	3.47	3.31	4.9	5.56	5.3	4.37	5.44	4.93	5.47	6.11	4.52	4.93	URS0000779F30+++URS00008B64D4+++URS00008B9DC9+++URS0001BCD621+++NM_004580+++NM_183234+++NM_183235+++NM_183236+++XM_005254576+++XM_011521852+++XM_011521854+++XM_011521855+++XM_011521856+++XM_024450009	NC_000015.10
6642	6642	SNX1	16.45	15.61	14.08	14.94	14.66	15.62	15.49	14.64	16.76	16.98	15.96	15.11	URS0001BD3332+++URS0001BE3CEC+++URS0001BE7BAF+++URS0001BED2C5+++URS0001BEF118+++XR_001751380+++XR_001751381+++NM_001242933+++NM_003099+++NM_148955+++XM_005254611	NC_000015.10
27067	27067	STAU2	21.17	20.6	16.74	16.26	16.76	16.92	16.72	16.87	18.67	18.98	15.86	17.08	URS0000344E3B+++URS000057284D+++URS00008B326E+++URS00008B8266+++URS00008B9461+++URS00008BAB53+++URS00008BB70B+++URS00008BE85C+++URS00008C120C+++URS00008C3D04+++URS0000D6D98F+++URS0000D6E4FD+++URS0000D6EA84+++URS0000D6EC30+++URS0001BCF76F+++URS0001BD21B5+++URS0001BEF733+++URS0001BF0B4F+++URS0001BF8D2F+++URS0001BFA5C0+++NM_001164380+++NM_001164381+++NM_001164382+++NM_001164383+++NM_001164384+++NM_0…	NC_000008.11
5195	5195	PEX14	8.76	6.85	7.58	8.52	8.85	8.98	7.59	8.18	10.18	9.46	8.67	9.21	URS00008B2AD5+++URS00008B4BA9+++URS00008B7285+++URS00008B878F+++URS00008BA48B+++URS00008BEBC5+++URS00008BED60+++URS0000EEE8A0+++URS0001BDFEFE+++URS0001BE6823+++URS0001BE981C+++URS0001BEF04B+++URS0001BF74FA+++URS0001BFA7AE+++NM_004565+++XM_005263470+++XM_011541577+++XM_011541578+++XM_011541579+++XM_011541580+++XM_024447651	NC_000001.11
79668	79668	PARP8	2.82	2.62	0.88	1.09	1.23	1.02	1.68	1.4	1.58	1.41	1.19	1.39	URS0000E949BB+++URS0000EA5572+++URS0000EAFB20+++URS0000EB8905+++URS0001BCF1C6+++URS0001BE97F6+++XR_002956178+++NM_001178055+++NM_001178056+++NM_001331028+++NM_024615+++XM_005248596+++XM_011543631+++XM_011543632+++XM_011543633+++XM_011543634+++XM_011543635+++XM_011543636+++XM_011543640+++XM_011543641+++XM_011543642+++XM_011543643+++XM_017009851+++XM_024446206	NC_000005.10
126792	126792	B3GALT6	31.85	31	31.44	32.78	26.73	27.43	28.31	27.53	27.67	24.37	29.25	29.6	URS0001BCB56E+++URS0001BF2312+++NM_080605	NC_000001.11
59351	59351	PBOV1	0.06	0.05	0.11	0.08	0.17	0.34	0.23	0.11	0.08	0.24	0.14	0.09	NM_021635	NC_000006.12
7161	7161	TP73	0.41	0.45	0.35	0.61	0.44	0.32	0.35	0.34	0.4	0.29	0.48	0.33	URS00000D9E9B+++URS00009B6B4B+++URS0001BCB44A+++URS0001BD3041+++URS0001BF2FE4+++NM_001126240+++NM_001126241+++NM_001126242+++NM_001204184+++NM_001204185+++NM_001204186+++NM_001204187+++NM_001204188+++NM_001204189+++NM_001204190+++NM_001204191+++NM_001204192+++NM_005427	NC_000001.11
100507537	100507537	STRIT1	0.26	0	0.78	1	0.64	1.16	0.79	0.65	0.51	0.49	0.76	0.53	URS000038BB2C+++URS00008B7490+++URS00009BC4E7+++URS0001BD5F08+++URS0001BE00C4+++URS0001BEC091+++URS0001BF5124+++URS0001BF67CD+++NM_001352129	NC_000003.12
116369	116369	SLC26A8	0.02	0.02	0	0	0.02	0.02	0	0	0	0	0	0.02	XR_926055+++NM_001193476+++NM_052961+++NM_138718+++XM_011514294+++XM_017010235	NC_000006.12
84340	84340	GFM2	34.09	35.37	39.18	38.02	36.85	35.32	35.27	34.31	35.05	32.87	36.43	35.76	NR_104006+++URS00008BE444+++URS0000D6E1C6+++URS0000D6E352+++URS0001BCBCBB+++XR_002956185+++NM_001281302+++NM_032380+++NM_170681+++NM_170691+++XM_011543691+++XM_017009986	NC_000005.10
200558	200558	APLF	0.26	0.27	0.1	0.1	0.37	0.37	0.32	0.28	0.61	0.61	0.33	0.18	URS0001BD38B8+++URS0001BD9A65+++URS0001BF4398+++NM_173545	NC_000002.12
2491	2491	CENPI	11.63	12.36	11.2	11.52	7.34	7.31	7.97	6.92	4.42	4.73	8	7.95	URS0001BD7F79+++URS0001BDC053+++URS0001BE4CD6+++NM_001318521+++NM_001318523+++NM_001386188+++NM_006733+++XM_005262111+++XM_011530895+++XM_011530897+++XM_011530899+++XM_017029383	NC_000023.11
2843	2843	GPR20	0.1	0.05	0.15	0	0	0.1	0.1	0.1	0.1	0.19	0.1	0.1	URS00000A8D91+++URS0001BD1486+++URS0001BEE51D+++NM_005293+++rna-NM_005293.3-2	NT_187574.1
28971	28971	AAMDC	15.48	18.34	17.28	16.05	16.04	16.62	13.09	17.6	12.92	21.22	19.25	19.49	NR_133637+++NR_171640+++NR_171642+++NR_171643+++URS0000004B66+++URS00008B59C9+++URS0001BCE8E9+++URS0001BD90DD+++URS0001BDC244+++NM_001316957+++NM_001316958+++NM_001316960+++NM_001316961+++NM_001316962+++NM_001363564+++NM_001392031+++NM_001392032+++NM_001392033+++NM_001392034+++NM_001392035+++NM_001392036+++NM_001392037+++NM_001392038+++NM_001392068+++NM_024684+++XM_017017620	NC_000011.10
84318	84318	CCDC77	8.71	8.58	6.4	6.25	5.71	5.46	5.35	5.76	4.86	4.92	6.43	5.36	URS00008B66F2+++URS0000E98287+++URS0000EA2A12+++URS0000EAF72C+++URS0001BE2897+++URS0001BF80C5+++NM_001130146+++NM_001130147+++NM_001130148+++NM_032358	NC_000012.12
3096	3096	HIVEP1	4.72	4.47	3.82	3.56	5.52	4.95	5.39	5.89	6.35	5.91	5.22	5.03	URS00000EDBCB+++URS0000406906+++URS00008B2A42+++URS00008B4F58+++URS00008B79DB+++URS00008B9759+++URS00008BA689+++URS00008BF007+++URS00008BF347+++URS00009BB603+++URS00009C2B0C+++URS0000D58185+++URS0001BCD668+++URS0001BD0B8D+++URS0001BD0BF0+++URS0001BD3BFE+++URS0001BD57B7+++URS0001BD57D8+++URS0001BDCECA+++URS0001BF91A8+++XR_001743372+++NM_002114+++XM_011514546+++XM_011514547+++XM_011514548+++XM_0115…	NC_000006.12
64860	64860	ARMCX5	18.88	18.83	17.6	18.44	20.24	18.75	19	18.53	21.67	21.4	19.34	19.65	NM_001168478+++NM_001168479+++NM_001168480+++NM_001168482+++NM_001168485+++NM_022838	NC_000023.11
25925	25925	ZNF521	0	0	0.01	0	0	0	0	0	0	0	0	0	URS00005E7831+++URS0000770349+++URS00008B77A9+++URS00008BEC36+++URS00008C2C2D+++URS00008C2F0E+++URS0000D6E913+++URS0000DBAD96+++URS0000E9B40D+++URS0001BCF25E+++URS0001BDBC98+++URS0001BDC328+++URS0001BDF5F3+++URS0001BE752C+++URS0001BF4B97+++URS0001BF964C+++NM_001308225+++NM_015461+++XM_011525909+++XM_011525910+++XM_011525911+++XM_017025697+++XM_017025698+++XM_024451141+++XM_024451142	NC_000018.10
116447	116447	TOP1MT	17.88	16.59	19.64	17.53	16.26	16.44	17.14	17.43	16.87	16.51	18.15	17.98	URS00008B2246+++URS00008B6A8B+++URS00008B760F+++URS00008B89E8+++URS0000D6D9DB+++URS0001BCDBC3+++URS0001BD691A+++URS0001BE8510+++NM_001258446+++NM_001258447+++NM_052963+++XM_005250781	NC_000008.11
9978	9978	RBX1	64.04	62.93	68.8	71.71	71.5	74.87	74.81	75.64	64.09	72.71	72.79	74.74	URS00009B7E23+++URS00009B84D8+++URS00009BDAAF+++URS00009C1153+++URS0001BD20D6+++URS0001BD96E5+++URS0001BDB752+++URS0001BE6A46+++URS0001BEAC2D+++URS0001BF2BBC+++URS0001BF7BB6+++NM_014248	NC_000022.11
115560	115560	ZNF501	1.95	1.39	0.98	0.8	1.1	1.3	1.25	1.15	1.32	1.21	0.83	0.87	URS00008B8B7A+++URS00008BF677+++URS0001BCB446+++URS0001BE2B74+++URS0001BE4422+++NM_001258280+++NM_145044+++rna-NM_001258280.2-2+++rna-NM_145044.4-2	NW_009646197.1
84315	84315	MON1A	8.47	7.76	9.72	9.4	9.93	10.08	9.57	9.85	11.71	11.88	11.23	10.21	URS00008B7C64+++NM_001142501+++NM_032355+++XM_006713345+++XM_011534160	NC_000003.12
79982	79982	DNAJB14	13.76	11.84	12.1	13.62	13.61	12.85	11.88	13.07	13.77	15.78	11.14	12.6	URS0000D5D67E+++URS0000D6D8C7+++URS0000D6E28B+++URS0001BCE24C+++URS0001BDAA86+++URS0001BE66A7+++URS0001BF0A1D+++XR_001741327+++XR_938772+++NM_001031723+++NM_001278310+++NM_001278311+++XM_011532262+++XM_017008628	NC_000004.12
843	843	CASP10	1.68	1.61	1.69	1.54	2.22	2.49	2.13	2.52	2.21	2.32	2.98	2.64	URS00008C0BCB+++URS00008C1984+++URS00008C2656+++URS0001BD190A+++URS0001BEAE8D+++URS0001BED427+++XR_923043+++XR_923044+++NM_001206524+++NM_001206542+++NM_001230+++NM_001306083+++NM_032974+++NM_032976+++NM_032977+++XM_005246907+++XM_006712796+++XM_011511990	NC_000002.12
91949	91949	COG7	7.39	7.2	6.91	6.81	7.22	7.48	6.71	8.07	8.27	7.8	8.49	7	URS00000B0590+++URS000014566A+++URS000016F36F+++URS00005FF818+++URS00006FA95E+++URS00008B74FC+++URS00008B80B9+++URS00008C051E+++URS00009BB245+++URS00009C08D4+++URS00009C5C20+++URS0000EF5EB6+++URS0001BCDE6F+++URS0001BDE0DF+++URS0001BE5156+++URS0001BEA754+++URS0001BEA9E3+++URS0001BF01DC+++URS0001BF66FB+++XR_002957852+++XR_429680+++NM_153603+++XM_017023870	NC_000016.10
81466	81466	OR2L5	0	0	0.03	0	0.06	0	0	0	0	0	0	0	NM_001258284	NC_000001.11
84915	84915	FAM222A	2.64	2.15	2.48	2.59	1.75	2.06	1.78	2.06	1.63	1.73	2.37	2.19	URS00008BB3ED+++URS0000EBF991+++URS0001BF5B9E+++NM_032829+++XM_006719654+++XM_017020055+++XM_024449229	NC_000012.12
9914	9914	ATP2C2	13.37	10.49	10.22	9.45	9.27	9.4	8.83	9.13	9.37	10.37	9.03	8.88	URS0000EB7107+++URS0001BCA9C0+++URS0001BCB284+++URS0001BD56FB+++URS0001BEE94F+++URS0001BF6864+++URS0001BF72E0+++URS0001BFA023+++XR_001752045+++NM_001286527+++NM_001291454+++NM_014861+++XM_011523486+++XM_011523487	NC_000016.10
10893	10893	MMP24	0.49	0.47	0.42	0.43	0.88	0.87	1.03	0.97	1.28	1.63	0.74	0.57	URS00019F61AF+++URS0001A168BD+++URS0001BED5F0+++NM_006690+++XM_011528500+++XM_017027597+++XM_017027598	NC_000020.11
6124	6124	RPL4	881.46	883.98	932.65	869.43	875.49	912.2	903.4	922.65	875.38	883.41	927.05	904.21	URS00008C0AF6+++URS00009B827B+++URS00009B8CDE+++URS00009BF1D4+++URS00009C3B7D+++URS0000D6E1E8+++URS0000D6E2D5+++URS0000D6E75E+++URS0001BD988D+++URS0001BE4835+++NM_000968	NC_000015.10
5357	5357	PLS1	16.15	15.36	13.78	15.42	13.64	13.62	13.51	13.82	15.74	14.73	13.97	14.05	URS00008B5256+++URS0000D5C4FA+++URS0000EF38AF+++URS0001BE4D61+++NM_001145319+++NM_001172312+++NM_002670+++XM_006713660+++XM_011512900+++XM_011512901+++XM_011512903+++XM_017006626+++XM_017006627	NC_000003.12
10276	10276	NET1	22.43	23.57	19.84	19.48	13.59	12.53	15.01	13.93	10.71	11.24	14.89	14.94	NR_073040+++URS00008B4674+++URS00009ADC8A+++URS00009BA85C+++URS0000EA55EE+++URS0001BF7542+++URS0001BFA71F+++NM_001047160+++NM_005863+++XM_024447755	NC_000010.11
672	672	BRCA1	20.27	20.59	15.53	14.64	11.63	10.49	11.47	12.15	8.35	8.42	12.36	13.52	NR_027676+++URS00008B38DA+++URS00008BF58C+++URS0001BD6151+++URS0001BDD84C+++URS0001BF0BC9+++NM_007294+++NM_007297+++NM_007298+++NM_007299+++NM_007300	NC_000017.11
22913	22913	RALY	90.42	85.97	77.76	82.98	79.46	86.12	90.3	85.18	83.69	92.17	83.82	77.52	URS000050C299+++URS00005E294A+++URS00008B9DD5+++URS00009BACB2+++URS0001BCD07C+++URS0001BDF9C0+++URS0001BE9235+++URS0001BFA52A+++NM_007367+++NM_016732+++XM_005260334+++XM_005260336+++XM_011528694+++XM_011528695+++XM_017027731+++XM_024451857+++XM_024451858+++XM_024451859	NC_000020.11
333926	333926	PPM1J	0.96	0.9	1.05	1.05	0.48	0.44	0.53	0.53	0.68	0.42	0.39	0.44	URS00008B6913+++NM_005167	NC_000001.11
25976	25976	TIPARP	4.04	4.15	7.99	8.94	11.92	12.18	12.37	11.6	10.76	12.24	11.82	10.65	NM_001184717+++NM_001184718+++NM_015508	NC_000003.12
158800	158800	RHOXF1	0	0.14	0	0	0	0	0	0	0	0	0	0	NM_139282+++XM_011531281	NC_000023.11
404636	404636	DENND10	28.71	28.03	25.79	25.04	25.49	25.73	25.58	25.54	25.23	25.24	24.64	24.64	NR_130122+++URS00008B6E21+++URS0000E9D141+++URS0001BCD97E+++URS0001BDEDCC+++URS0001BE87F9+++URS0001BEA851+++URS0001BEAFDA+++NM_001303111+++NM_001303112+++NM_001303113+++NM_207009+++XM_006717849+++XM_006717850+++XM_006717851+++XM_006717852+++XM_017016261+++XM_017016262+++XM_017016263+++XM_017016264+++XM_017016265+++XM_017016266+++XM_017016267	NC_000010.11
84148	84148	KAT8	14.94	13.49	12.93	12.07	13.28	13.93	12.73	12.83	12.99	14.21	13.38	13.26	URS000005EE12+++URS000077AB65+++URS000077C005+++URS0001A0E695+++URS0001BDFA81+++URS0001BE6A41+++URS0001BE74E8+++URS0001BF3765+++NM_032188+++NM_182958+++XM_011545970+++XM_011545971	NC_000016.10
4974	4974	OMG	0	0	0.04	0.04	0.21	0.13	0.04	0	0.04	0.04	0.16	0.13	URS00008B8487+++NM_002544	NC_000017.11
84084	84084	RAB6C	2.19	2.09	1.93	1.95	2.13	1.72	2.24	1.82	2.02	1.83	2.17	1.75	URS0001BCB8E3+++NM_032144	NC_000002.12
51435	51435	SCARA3	8.57	7.84	6.52	5.63	5.91	5.27	4.83	5.31	5.21	3.92	5.13	4.72	URS00008BA6B6+++URS00008BD990+++URS00008BE42E+++URS0001BD627E+++URS0001BD7C05+++URS0001BDA925+++URS0001BF2186+++URS0001BF5802+++URS0001BF63E5+++URS0001BF8B53+++URS0001BFA53A+++XR_949419+++NM_016240+++NM_182826+++XM_017013535+++XM_017013536+++XM_017013537	NC_000008.11
130340	130340	AP1S3	12.16	12.19	14.9	17.07	13.65	12.6	13.7	12.47	13.97	12.55	11.62	13.83	NR_110905+++NR_110906+++URS0000EA1BBD+++URS0001BDE618+++NM_001039569+++XM_011510600	NC_000002.12
55879	55879	GABRQ	0.01	0.07	0.03	0.03	0.03	0.1	0.05	0.06	0.01	0	0.07	0	NM_018558+++XM_011531184	NC_000023.11
10564	10564	ARFGEF2	16.26	16.61	17.12	18.08	22.98	23.33	22.44	20.97	23.5	21.65	22.46	22.04	URS00008BB4E7+++URS0001BDFF06+++URS0001BE0F95+++URS0001BE8AB8+++URS0001BEDFC7+++URS0001BEEC4E+++NM_006420+++XM_005260252	NC_000020.11
8721	8721	EDF1	327.24	334.88	377.54	371.02	373.09	406.89	423	412.77	474.63	458.95	411.18	416.9	NM_001281297+++NM_001281298+++NM_001281299+++NM_003792+++NM_153200	NC_000009.12
84152	84152	PPP1R1B	0.64	0.73	0.58	0.72	0.29	0.56	0.29	0.35	0.39	0.17	0.51	0.23	URS0000D57946+++URS0000D5C18E+++URS0000EB269C+++URS0001BEE31A+++NM_001242464+++NM_032192+++NM_181505+++XM_017025216+++XM_017025217	NC_000017.11
3490	3490	IGFBP7	0.11	0.05	0.06	0.05	0.05	0.17	0	0	0.05	0.11	0	0.06	URS00009B209E+++URS00009BBF11+++URS0000D6DA6C+++URS0000D6E4BD+++URS0001BCE4F7+++URS0001BDCE1D+++NM_001253835+++NM_001553	NC_000004.12
10363	10363	HMG20A	8.03	6.47	6.76	6.76	6.21	7.05	7.2	5.68	7.8	7.46	6.53	5.79	URS00008B72E3+++URS00008B85E0+++URS00008BC481+++URS00009AD883+++URS0000EA6F65+++URS0001BCA764+++URS0001BCDF9D+++URS0001BCE743+++URS0001BD81E0+++URS0001BDA51F+++URS0001BDBE88+++URS0001BDDFB7+++URS0001BE3C31+++URS0001BEED04+++URS0001BF19C2+++URS0001BF426B+++XR_001751049+++NM_001304504+++NM_001304505+++NM_018200+++XM_011521158	NC_000015.10
51592	51592	TRIM33	13.4	13.3	14.06	15.36	16.53	15.23	15.02	14.83	15.99	15.23	14.65	15.2	URS00008B2250+++URS00008B9B18+++URS00009AD7FC+++URS00009B71F3+++URS0000D6E1C5+++URS00019FB7A1+++URS0001BCC18D+++NM_015906+++NM_033020+++XM_005270936+++XM_005270937+++XM_011541568+++XM_017001454+++XM_024447584	NC_000001.11
126298	126298	IRGQ	3.21	3.41	3.44	3.84	3.9	3.87	3.98	4.15	4.15	3.86	4.08	3.98	URS00008B776E+++URS0000EC2076+++NM_001007561+++NM_001388309	NC_000019.10
29926	29926	GMPPA	19.75	17.63	23.3	22.09	22.37	23.67	20.51	21.87	22.49	21.43	23.64	25.21	URS00009B1BC8+++NM_001374294+++NM_001374295+++NM_013335+++NM_205847	NC_000002.12
28974	28974	C19orf53	115.44	123.78	122.74	121.06	121.51	119.44	122.88	129.8	127.79	122.24	134.62	127.68	NM_014047	NC_000019.10
100134938	100134938	UPK3BL1	13.08	10.22	9.02	11.05	9.51	12.18	10.95	12.79	14.77	13.37	9.72	8.94	NM_001114403	NC_000007.14
7594	7594	ZNF43	2.31	2.19	2.04	2.11	1.4	1.51	1.52	1.88	1.63	1.37	1.49	1.89	URS00008BA902+++URS00008BE189+++URS00008BF082+++URS00008C196F+++URS00019DD53B+++URS0001BD93A1+++URS0001BDC6A6+++URS0001BDCD51+++URS0001BE85C6+++URS0001BEA3FB+++URS0001BEEF35+++NM_001256648+++NM_001256649+++NM_001256650+++NM_001256651+++NM_001256653+++NM_001256654+++NM_003423+++XM_011528257+++XM_011528259+++XM_017027207+++XM_017027208+++XM_017027209+++XM_017027210+++XM_017027211+++XM_017027212+++X…	NW_003315964.2
11249	11249	NXPH2	0.03	0	0	0	0	0	0.03	0	0	0	0.05	0	URS0000E93F56+++URS0000EBF264+++URS0001BEA237+++URS0001BEFE72+++URS0001BF1CC4+++NM_007226	NC_000002.12
5686	5686	PSMA5	35.32	40.28	41.72	39.72	36.52	35.78	38.13	37.14	34.95	36.65	37.06	38.74	URS00008B25F3+++URS00008B2A87+++URS00008B6354+++URS0000D6D500+++URS0001BD07B2+++URS0001BD6DFD+++URS0001BE2B87+++URS0001BF07DC+++URS0001BF7629+++NM_001199772+++NM_001199773+++NM_001199774+++NM_002790	NC_000001.11
54867	54867	TMEM214	23.36	22.58	27.52	29.01	26.87	26.29	27.33	26.66	30.62	29.22	28.71	26.84	URS0000EB1E89+++URS0000EBB4B5+++URS0001BEDC9D+++URS0001BEE61B+++XR_001738791+++XR_001738792+++XR_001738793+++XR_426985+++NM_001083590+++NM_017727+++XM_005264381+++XM_005264382+++XM_005264383	NC_000002.12
56181	56181	MTFR1L	16.85	17.98	22.65	23.36	20.99	23.04	22.8	20.05	22.38	20.8	22.67	22.23	URS0000D11F2A+++NM_001099625+++NM_001099626+++NM_001099627+++NM_019557	NC_000001.11
79958	79958	DENND1C	2.56	3.1	2.68	3.04	4.09	4.24	4.33	4.56	4.28	4.57	3.78	3.81	URS000077569C+++URS0000D6D748+++URS0000D6DBFC+++URS0000D6E16A+++URS0000E93751+++URS0001BDBA13+++URS0001BF384B+++URS0001BF722E+++NM_001290331+++NM_024898+++XM_006722905+++XM_006722906+++XM_011528318+++XM_024451727	NC_000019.10
9861	9861	PSMD6	112.27	119.79	122.82	119.07	126.42	127.37	134.85	125.91	139.56	131.3	126.42	131.97	URS00005C2029+++URS0000D6E820+++URS0001BEE5A0+++NM_001271779+++NM_001271780+++NM_001271781+++NM_014814+++XM_005265619+++XM_011534288+++XM_017007569+++XM_024453841	NC_000003.12
81493	81493	SYNC	0.03	0.03	0.06	0.22	0.15	0.4	0.35	0.22	0.47	0.28	0.3	0.31	URS0000E91EA1+++URS0000EB9DA3+++NM_001161708+++NM_030786+++XM_024450010+++XM_024450011+++XM_024450012+++XM_024450013+++XM_024450014	NC_000001.11
2736	2736	GLI2	0.1	0.07	0	0.04	0.01	0.01	0.01	0	0.02	0.01	0.02	0	URS00005295DD+++URS00008B2AE9+++URS00008B894A+++URS00009AF5FB+++URS00009B430D+++URS00009BEF2A+++URS0000D57BA6+++URS0000D59C64+++URS0000D5BC8E+++URS0000D5E03C+++URS0001BCB97A+++URS0001BDD54F+++URS0001BDE6C4+++URS0001BDED5A+++URS0001BE24B6+++URS0001BE2F96+++URS0001BE9D8B+++URS0001BEABD8+++URS0001BEC707+++URS0001BEF034+++URS0001BF0B82+++NM_001371271+++NM_001374353+++NM_001374354+++NM_005270+++XM_011…	NC_000002.12
10235	10235	RASGRP2	0.1	0.06	0.13	0.19	0.07	0.08	0.04	0.08	0.06	0.1	0.08	0.03	URS00008BF4D9+++URS0000D6E9E3+++URS0000EA91DD+++URS00019E6F5E+++URS0001BE5C60+++URS0001BF217A+++XR_001747719+++XR_001747720+++NM_001098670+++NM_001098671+++NM_001318398+++NM_153819+++XM_011544718+++XM_011544720+++XM_011544721+++XM_011544722+++XM_011544723+++XM_011544725+++XM_017017082+++XM_017017083+++XM_017017084+++XM_017017085+++XM_017017086	NC_000011.10
121599	121599	SPIC	10.15	6.02	2.64	3.69	1.52	2.4	2.05	2.28	1.49	0.78	2.24	1.83	URS0001BEF183+++NM_152323+++XM_006719239	NC_000012.12
6936	6936	GCFC2	18.68	21.2	15.8	14.63	15.57	13.49	17.46	15.71	15.24	16.21	13.44	17.02	URS0000199C1F+++URS00002A937D+++URS00008C185A+++URS0000E9EC73+++URS0000EA7746+++URS0001BCFAD6+++URS0001BD3676+++URS0001BD4417+++URS0001BD455B+++URS0001BD5147+++URS0001BDCE46+++URS0001BE0BAD+++URS0001BE9615+++URS0001BF4653+++URS0001BF4B2B+++XR_001738916+++XR_002959327+++XR_426995+++NM_001201334+++NM_001201335+++NM_003203+++XM_005264520+++XM_011533074+++XM_011533075+++XM_017004787	NC_000002.12
55007	55007	FAM118A	12.2	11.43	10.31	9.71	10.47	9.93	10.93	10.54	9.97	9.64	11.27	9.72	NR_146323+++URS00008B3CB0+++URS00008B7C16+++URS00009B9B64+++URS0000EA0CB6+++URS0000EB09DD+++URS0001BD17BC+++URS0001BD2C7D+++URS0001BDA826+++URS0001BDE62B+++URS0001BE39E1+++URS0001BF170D+++URS0001BF245A+++XR_001755254+++XR_001755255+++XR_001755256+++XR_002958705+++XR_002958706+++XR_002958707+++XR_002958708+++XR_002958709+++NM_001104595+++NM_001349913+++NM_001349914+++NM_001349915+++NM_001349916+++…	NC_000022.11
10475	10475	TRIM38	12.19	11.25	11.29	9.64	13.9	11.77	15.08	12.69	16.66	16.25	13.95	13.17	URS0000054E5E+++URS00003D3391+++URS00008B45F7+++URS0000D5813F+++URS0000D59AD2+++URS0000D5A1FF+++URS0000D5ABC3+++URS0000D5B2BA+++URS0000EB6094+++URS0001BD0476+++URS0001BD3BCC+++URS0001BD71C3+++URS0001BD8672+++URS0001BDADC9+++URS0001BDB027+++URS0001BDB8F2+++URS0001BDC8C9+++URS0001BDDA92+++URS0001BE6CBF+++URS0001BEDB8B+++URS0001BF7A03+++XR_001743104+++XR_001743105+++NM_006355+++XM_005248799+++XM_005…	NC_000006.12
92241	92241	RCSD1	0.24	0.26	0.94	0.93	0.79	0.52	0.58	0.65	0.19	0.22	0.94	0.71	NR_136519+++URS00004E48E2+++URS00008B2BEB+++URS0000EB3F77+++URS0001BD93F8+++URS0001BDAEC6+++URS0001BDB3EA+++URS0001BDBD50+++URS0001BDE257+++URS0001BF9C8A+++NM_001322923+++NM_001322924+++NM_052862	NC_000001.11
23762	23762	OSBP2	7.25	7.43	5.19	5.27	5.72	5.13	5.7	5.48	7.02	6.25	6.05	5.9	URS00008B2656+++URS00008B337E+++URS00008B8FBB+++URS00008B9AFC+++URS00008BC6E6+++URS0000D5A895+++URS0000D5D9BA+++URS0000D5D9F1+++URS0001BCACFF+++URS0001BD413F+++URS0001BD4286+++URS0001BDBB4A+++URS0001BE84DC+++URS0001BEA4A4+++URS0001BF3155+++NM_001282738+++NM_001282739+++NM_001282740+++NM_001282741+++NM_001282742+++NM_030758	NC_000022.11
27098	27098	CLUL1	1.26	0.97	0.49	0.59	0.44	0.72	0.73	0.7	0.79	0.89	0.74	0.77	URS00004B8B40+++URS0000D5AB31+++URS0000E9D500+++URS0001BDB5E4+++URS0001BDF3FE+++URS0001BE2668+++URS0001BE5CD1+++NM_001289036+++NM_001318522+++NM_001375492+++NM_001393344+++NM_001393345+++NM_001393346+++NM_001393347+++NM_001393348+++NM_014410+++NM_199167+++XM_005258103+++XM_011525648+++XM_011525649+++XM_011525651+++XM_011525653+++XM_017025707	NC_000018.10
260425	260425	MAGI3	3.47	3.66	2.4	2.94	2.22	1.94	2.18	2.26	2.13	2.22	2.18	1.99	URS00008B4E30+++URS0000EB995F+++URS0001BF508C+++URS0001BF7A87+++XR_001737106+++XR_946601+++NM_001142782+++NM_152900+++XM_005270737+++XM_011541208+++XM_017000974+++XM_017000975	NC_000001.11
23584	23584	VSIG2	0.07	0	0.06	0	0	0	0	0	0	0	0	0	URS0001BE9CA1+++NM_001329920+++NM_014312	NC_000011.10
1824	1824	DSC2	0.45	0.29	4.18	4.44	4.31	4.55	4.03	4.57	4.26	3.82	4.12	4.45	URS000046DC72+++URS0000EBF182+++URS0001BD0EDB+++URS0001BD45E2+++URS0001BDD007+++URS0001BDE725+++URS0001BE7CFC+++URS0001BF12AC+++NM_004949+++NM_024422+++XM_005258206	NC_000018.10
84466	84466	MEGF10	0	0.01	0.03	0	0.01	0	0	0.03	0	0	0	0	URS00008B407F+++URS00008C0DE4+++URS0000E9CDD2+++URS0000E9E6EE+++URS0000EB1703+++URS0000EF61E0+++URS0001BCC35F+++URS0001BCDBEB+++URS0001BD1DEF+++URS0001BD25F7+++URS0001BD7268+++URS0001BDA9B1+++URS0001BDB99B+++URS0001BDDC53+++URS0001BDED40+++URS0001BE057F+++URS0001BE2836+++URS0001BE7A4D+++URS0001BEF29C+++URS0001BEF537+++URS0001BF364D+++URS0001BF9099+++NM_001256545+++NM_001308119+++NM_001308121+++NM…	NC_000005.10
2287	2287	FKBP3	136.74	147.38	142.61	149.02	126.99	127.4	138.09	133.31	131.8	124.98	134.3	128.26	URS0000D6D7E2+++URS0000E9A307+++URS0001BDB9E7+++URS0001BDDC54+++URS0001BE442E+++URS0001BF3A28+++URS0001BF3C17+++URS0001BF8B4A+++NM_002013+++XM_011536565+++XM_017021092+++XM_017021093	NC_000014.9
23019	23019	CNOT1	71.89	73.99	66.36	64.08	54.56	51.75	54.27	52.34	51.39	49.06	57.65	55.59	NR_049763+++URS00008B276A+++URS00008C0551+++URS0000D5A49F+++URS0000D6E15A+++URS0000D6E16C+++URS0000D6E6DE+++URS0000EB3191+++URS0000EBBC2F+++URS0001BD8344+++URS0001BEF0A1+++NM_001265612+++NM_016284+++NM_206999	NC_000016.10
4953	4953	ODC1	279.25	316.53	336.54	297.16	338.47	336.55	336.21	339.95	291.26	303	342.1	345.59	URS0000D6DA49+++URS0000E96721+++URS0001BF368E+++NM_001287188+++NM_001287189+++NM_001287190+++NM_002539	NC_000002.12
11173	11173	ADAMTS7	0.94	0.55	0.4	0.75	0.48	0.52	0.53	0.63	0.3	0.34	0.56	0.58	URS0000D6ECAB+++URS0000E9190A+++URS0001BDD0DF+++URS0001BE0267+++NM_014272+++XM_005254137+++XM_011521166	NC_000015.10
7008	7008	TEF	4.48	4.67	3.52	3.7	4.29	4.74	4.19	4.34	4.08	4.35	4.18	4.45	URS0001BF1DBC+++NM_001145398+++NM_003216	NC_000022.11
283254	283254	HARBI1	7.12	5.48	5.68	6.39	6.74	6.95	6.7	5.37	8.03	8.06	6.98	6.54	NM_173811+++XM_011520025+++XM_011520026+++XM_011520027+++XM_011520028+++XM_011520029+++XM_017017602+++XM_017017603+++XM_017017604+++XM_017017605+++XM_017017606+++XM_024448453	NC_000011.10
4191	4191	MDH2	161.26	156.26	161.26	158.07	142.94	141.55	143.07	145.03	132.48	126.57	152.7	144.98	NR_104165+++NM_001282403+++NM_001282404+++NM_005918	NC_000007.14
100652777	100652777	LOC100652777	1.19	0.66	1.1	0.49	0.51	1.18	0.95	0.77	0.99	0.65	0.42	0.95	XR_001756355+++XR_951912+++XR_951913+++XR_951914+++XM_011522789+++XM_011522790	NC_000016.10
5531	5531	PPP4C	79.36	84.33	80.17	79.51	74.16	72.56	77.77	76.92	71.11	72.22	76.58	73.88	URS0001BCB01A+++URS0001BF6239+++NM_001303503+++NM_001303504+++NM_001303506+++NM_001303507+++NM_002720+++XM_006721061+++XM_017023403+++XM_017023404	NC_000016.10
55279	55279	ZNF654	4.51	4.72	5.41	5.82	6.83	6.8	6	6.02	8.07	7.77	6.29	6.37	URS00008B622E+++URS00008C377E+++URS00008C3C4C+++URS0001BDF07C+++NM_001350134+++NM_001350135+++NM_001350136+++NM_001350137+++NM_001366093+++NM_001366095+++NM_001366096+++NM_001366097+++XM_011534340+++XM_017006789+++XM_017006791+++XM_024453623	NC_000003.12
54954	54954	FAM120C	8.1	8.69	5.99	5.71	6.09	5.73	6.24	5.64	4.91	5.29	6.39	5.71	URS00008B2872+++URS00008B6B64+++URS0001BE8B81+++URS0001BE977E+++URS0001BF04A0+++URS0001BF48BD+++NM_001300788+++NM_017848+++NM_198456+++XM_006724589	NC_000023.11
343637	343637	RSPO4	0.03	0.15	0.03	0	0.03	0	0.03	0.03	0	0.03	0.05	0.03	URS0001BD9ED5+++URS0001BECDA6+++NM_001029871+++NM_001040007+++XM_017027839	NC_000020.11
219771	219771	CCNY	13.1	12.45	11.89	12.62	12.83	14.02	13.43	13.78	15.57	16.12	11.98	13.09	URS0000E98C95+++URS0000EA7F9D+++URS0000EF41D8+++URS00019F5743+++URS0001A15C03+++URS0001BCE433+++URS0001BE06EF+++URS0001BE68C3+++URS0001BE6D7D+++URS0001BF586B+++URS0001BFA22A+++NM_001282852+++NM_001282853+++NM_001282854+++NM_145012+++NM_181698	NC_000010.11
3008	3008	H1-4	5.28	3	2.44	3.21	7.26	7.79	4.56	6.35	5.3	6.62	6.28	6.64	URS0000D5AA68+++URS00019A7024+++URS0001BE03E4+++NM_005321	NC_000006.12
102723547	102723547	CSAG2	10.37	11.96	10.5	10.53	7.63	13.63	13.21	9.24	12.9	10.51	11.68	7.73	URS00009BB0FD+++URS0001BDDED8+++XR_938528+++XR_938529+++XR_938530+++XM_006724857+++XM_017030023	NC_000023.11
100130933	100130933	SMIM6	0.15	0	0.07	0	0.15	0.22	0	0.15	0.22	0	0.22	0.15	NM_001162997	NC_000017.11
9262	9262	STK17B	7.35	5.95	7.65	8.47	8.04	7.91	7.26	7.73	7.15	7.4	7.19	7.33	URS000008C198+++URS0000EB743F+++URS0001BDDB33+++URS0001BFA3E2+++NM_004226+++XM_011512168+++XM_011512169+++XM_011512170+++XM_011512171	NC_000002.12
3561	3561	IL2RG	0.05	0.1	0.1	0.05	0.47	0.05	0.16	0.21	0.25	0.3	0.21	0.11	URS00008B237F+++URS00008B3897+++URS0001BCF618+++NM_000206	NC_000023.11
23365	23365	ARHGEF12	39.66	41.89	35.49	38.27	44.31	43.98	43	42.74	53.79	51.49	40.98	41.3	URS0001BD4C1B+++URS0001BDF973+++NM_001198665+++NM_001301084+++NM_015313+++XM_006718805+++XM_011542720+++XM_017017420+++XM_017017421+++XM_017017422	NC_000011.10
79923	79923	NANOG	0.14	0.03	0	0.14	0	0.13	0.07	0	0	0.01	0.03	0.04	URS0000EAAF61+++URS0001BE2AC3+++NM_001297698+++NM_024865	NC_000012.12
25837	25837	RAB26	27.47	24.65	38.77	46.31	14.38	14.79	15.97	16.03	15.94	14.7	16.83	16.48	URS0000EAC4D1+++NM_001308053+++NM_014353+++XM_011522448+++XM_011522450	NC_000016.10
54948	54948	MRPL16	116.47	118.65	120.7	115.63	86.51	89.47	90.76	86.42	80.81	79.99	97.01	97.93	URS00008C0EC7+++URS0000D6EAEF+++URS0001BF0E7A+++URS0001BF181E+++NM_017840	NC_000011.10
7408	7408	VASP	7.9	7.71	7.37	7.47	7.4	7.61	7.81	7.13	8.07	7.79	7.22	7.15	URS0000EA4E9E+++URS0000EA59DF+++URS0001BD46D8+++URS0001BE03A3+++URS0001BF01CF+++NM_003370+++XM_005259199+++XM_005259200+++XM_017027200	NC_000019.10
85462	85462	FHDC1	4.81	4.88	6.3	5.99	6.04	6.42	6.38	6.39	5.17	4.94	6.18	5.68	URS0000EA7531+++URS0001BE1D14+++URS0001BF600B+++NM_001371116+++NM_033393+++XM_011532389	NC_000004.12
4799	4799	NFX1	30.24	31.42	27.98	26.59	31.11	32.54	31.03	30.54	32.41	30.83	32.14	31.07	URS00009BB700+++URS00009BCE17+++URS0001BCDC52+++URS0001BD5400+++URS0001BF2671+++XR_001746310+++XR_001746311+++XR_001746312+++XR_001746313+++XR_001746314+++NM_001318758+++NM_002504+++NM_147134	NC_000009.12
149466	149466	C1orf210	14.57	14.08	13.21	14.72	11.94	10.12	11.36	13.52	11.29	13.57	12.96	13.4	NM_001164829+++NM_182517+++XM_011540802	NC_000001.11
388611	388611	CD164L2	0.61	0.51	0.99	1.27	1.02	0.73	0.64	0.37	0.61	0.1	0.54	0.7	XR_241190+++NM_001330448+++NM_207397+++XM_011541441	NC_000001.11
100101268	100101268	SPDYE12P	0.11	0.13	0.07	0.16	0.25	0.12	0.16	0.11	0.03	0.1	0.1	0.13	URS0001BD0041+++URS0001BE36D5+++URS0001BE7536+++NM_001382555	NC_000007.14
6184	6184	RPN1	254.6	253.21	285.81	278.06	219.59	222.03	235.62	231.48	199.04	188.71	241.71	239.39	URS00008C2B40+++URS00009B508C+++URS0000EBDBA7+++URS0001BD1072+++URS0001BD7E87+++URS0001BDC0C6+++URS0001BDDDEA+++URS0001BDEEE6+++URS0001BEE0A7+++URS0001BF2587+++URS0001BF35BB+++URS0001BF5E7A+++NM_002950	NC_000003.12
4204	4204	MECP2	9.24	9.12	7.46	7.52	7.57	7.61	7.46	7.46	8.96	8.11	7.71	6.98	URS00008B304D+++URS00008B5E61+++URS00008BAB82+++URS00008C0C83+++URS00008C1273+++URS00008C1646+++URS00008C216F+++URS00008C2E12+++URS00008C4005+++URS00009B94B7+++URS00009BA0E6+++URS00009BBB75+++URS0000D6D793+++URS0000D6E528+++URS0000E9DFE3+++URS0000EB21B3+++URS0000EBD41C+++URS0001BCAD48+++URS0001BD1CEE+++URS0001BD20DD+++URS0001BD8AAC+++URS0001BE0ECF+++URS0001BE2C94+++URS0001BE9D40+++NM_001110792+++…	NC_000023.11
284161	284161	GDPD1	14.2	11.08	10	10.91	10.74	10.89	12.41	10	13.29	11.99	12.08	11.43	URS0001BCE3EA+++URS0001BDDBF5+++XR_001752500+++NM_001165993+++NM_001165994+++NM_182569+++XM_017024521	NC_000017.11
7314	7314	UBB	1076.86	1079.46	1126.31	1010.67	1033.54	1082.67	1096.19	1043.64	1047.69	982.88	1162.11	1112.57	URS00005D5A16+++URS0001BE29B5+++NM_001281716+++NM_001281717+++NM_001281718+++NM_001281719+++NM_001281720+++NM_018955	NC_000017.11
149095	149095	DCST1	0.23	0.28	0.42	0.37	0.22	0.19	0.29	0.29	0.22	0.22	0.22	0.23	NM_001143687+++NM_152494	NC_000001.11
54918	54918	CMTM6	52.49	48.09	46.59	47.93	50.64	48.75	48.4	48.19	51.68	52.08	43.51	47.24	URS00009B8C2C+++URS0000D6E386+++URS0000EA3E09+++URS0001BF7AE4+++NM_017801	NC_000003.12
85014	85014	TMEM141	137.6	139.68	169.54	157	109.33	127.22	120.07	143.7	142.55	133.69	123.58	123.05	URS00009B6DD3+++URS0000EA558D+++URS0000EA6864+++URS0000EAB0B3+++URS0001BE548F+++NM_032928	NC_000009.12
6734	6734	SRPRA	39.88	44.8	51.79	48.06	45.71	43.45	45.65	44.98	42.99	41.57	49.67	46.64	NM_001177842+++NM_003139+++XM_017018179	NC_000011.10
151556	151556	GPR155	1.53	1.25	0.78	1.26	0.83	1.32	1.15	0.94	1.23	1.07	1.09	1.07	URS00008B4508+++URS00008BA8AF+++URS00008BAA66+++URS00008BDC20+++URS00008C18AE+++URS00009B57E5+++URS0001BDF193+++URS0001BEA4D2+++NM_001033045+++NM_001267050+++NM_001267051+++NM_152529+++XM_017003485+++XM_017003486+++XM_017003487	NC_000002.12
11131	11131	CAPN11	0	0.03	0.03	0	0	0	0	0	0	0	0	0	URS00008B2C64+++URS00008B9130+++URS0001BD7B68+++URS0001BE4BA9+++XR_001743134+++XR_001743135+++XR_001743136+++XR_926042+++XR_926043+++XR_926044+++NM_007058+++XM_006714984+++XM_006714985+++XM_006714987+++XM_011514274+++XM_011514275	NC_000006.12
3996	3996	LLGL1	11.64	9.24	9.16	9.63	8.22	8.83	8.03	9.02	10.57	9.86	9.12	8.23	URS0001BF0747+++NM_004140+++XM_011523849+++XM_011523850+++XM_011523851+++XM_011523852+++XM_011523853+++XM_011523854+++XM_011523855+++XM_011523856+++rna-NM_004140.4-2	NW_017363819.1
136259	136259	KLF14	0	0.04	0.06	0	0.06	0.12	0.12	0.12	0.07	0.02	0.06	0.04	NM_138693	NC_000007.14
9331	9331	B4GALT6	3.9	3.12	2.6	3.2	2.83	2.42	2.62	2.5	2.5	2.72	2.47	2.9	URS00005425BD+++URS00008B2726+++URS00008B5AF4+++URS00008B73FE+++URS00008BBD94+++URS00009B1BCF+++URS0000D58104+++URS0000D5DF0C+++URS0000EBBF1F+++URS0001BDC715+++URS0001BE01A8+++URS0001BE47A8+++URS0001BEBED2+++URS0001BF4FE2+++NM_001330570+++NM_001378109+++NM_001378110+++NM_004775+++XM_005258387+++XM_006722578+++XM_006722579+++XM_017026090+++XM_017026091	NC_000018.10
1044	1044	CDX1	0	0.04	0	0	0	0	0	0	0	0	0	0	URS00008BB1AA+++URS0001BD4FC6+++NM_001804	NC_000005.10
23312	23312	DMXL2	13.34	14.36	9.9	10.11	10.64	10.05	9.94	10.2	11.8	11.23	10.64	10.69	NR_165648+++NR_165649+++URS00000A61F2+++URS000020E6C0+++URS0000527358+++URS000061758A+++URS00008C2BB0+++URS00009BC1DC+++URS0000D5AB9A+++URS0000D6DA5D+++URS0000D6DB4A+++URS0000D6E0F5+++URS0000D6E313+++URS0000EA2D28+++URS0000EB6AD6+++URS0000EF1A56+++URS0001BD0A57+++URS0001BD538B+++URS0001BD6DCA+++URS0001BDA59E+++URS0001BE97B1+++URS0001BF760D+++URS0001BF7C1C+++URS0001BFA1E1+++URS00022189B5+++XR_0017…	NC_000015.10
155185	155185	AMZ1	0.85	0.94	0.91	1.01	0.88	1.05	1.05	0.68	1.03	0.8	1	0.76	URS00008B4AA6+++URS00008BB346+++URS00008BCF30+++URS00008BFE5D+++URS00009C340A+++URS0000D59C94+++URS0000E93B46+++URS0000EB6B54+++URS0001BCF38A+++URS0001BDE871+++URS0001BE46D7+++URS0001BFA20F+++URS0001E6445F+++NM_001284355+++NM_001321766+++NM_001384739+++NM_001384740+++NM_001384741+++NM_001384742+++NM_001384743+++NM_133463+++XM_011515151+++XM_017011774+++XM_017011775+++XM_017011776	NC_000007.14
79839	79839	CCDC102B	0	0	0	0	0	0.03	0.03	0.03	0.05	0.03	0	0	URS000002B621+++URS00002737AC+++URS000076A990+++URS000077529B+++URS00007DCB50+++URS00007DCF5D+++URS00008B4D5E+++URS00008B50FF+++URS00008B746D+++URS00008B8982+++URS00008BA98B+++URS00008BFD30+++URS00008C3433+++URS0000E9E7FE+++URS0000EB6045+++URS0001BCAEED+++URS0001BCC25F+++URS0001BCD63D+++URS0001BCD63F+++URS0001BCDB29+++URS0001BCF009+++URS0001BD032B+++URS0001BD20FD+++URS0001BD46D6+++URS0001BD5FB2++…	NC_000018.10
23632	23632	CA14	0.13	0.22	0.08	0.1	0.13	0.24	0.11	0.14	0.1	0.08	0.23	0.13	URS00007854B1+++URS0000E96FFC+++URS0000E99735+++URS0000E9C48B+++URS0000E9D706+++URS0001BDC39D+++URS0001BF8448+++URS000209E462+++NM_012113+++XM_005245059+++XM_005245060+++XM_006711259+++XM_006711261+++XM_011509379+++XM_017000893+++XM_017000894+++XM_017000895+++XM_017000896	NC_000001.11
161394	161394	SAMD15	2.76	3.67	3.61	3.28	4.14	4.35	4.39	4.12	4.6	4.68	3.81	4.32	NM_001010860	NC_000014.9
64928	64928	MRPL14	69.73	72.32	68.64	67.42	53.58	54.63	58.8	60.01	55.8	58.28	61.75	62.8	NM_001318767+++NM_001318768+++NM_001318769+++NM_001318770+++NM_001318771+++NM_032111	NC_000006.12
751071	751071	CSKMT	17.18	13.84	12.46	12.03	11.5	10.17	10.91	10.87	9.67	10.13	11.61	12.79	NM_001043229+++XM_005274232	NC_000011.10
9881	9881	TRANK1	0.64	0.63	0.38	0.41	1.25	1.42	1.08	1.21	1.57	1.5	1.02	1.03	URS00008B7FD1+++URS00009C43CB+++URS00019BD6DC+++XR_001740389+++XR_001740390+++NM_001329998+++NM_014831+++XM_011534289+++XM_017007570+++XM_017007571+++XM_017007572+++XM_017007573	NC_000003.12
5046	5046	PCSK6	9.01	9.54	10.08	9.03	9	8.71	9.14	8.56	7.59	6.68	9.96	9.1	URS00000A54A6+++URS00008C0820+++URS00008C12A6+++URS00008C1B0C+++URS0000D6DECC+++URS0000D6E3BF+++URS0000D6E73F+++URS0001BDE740+++URS0001BF1B03+++NM_001291309+++NM_002570+++NM_138319+++NM_138322+++NM_138323+++NM_138324+++NM_138325	NC_000015.10
23360	23360	FNBP4	27.67	29.69	27.79	26.86	29.89	27.09	26.95	27.97	31.52	29.23	27.95	27.37	URS00008C2A4B+++URS00009B098C+++URS00009BC624+++URS00009C5B45+++URS0000D6DD58+++URS0000D6DD7E+++URS0000D6E123+++URS0000D6E38A+++URS0000E9792D+++URS0001BDF840+++URS0001BE7D9F+++URS0001BE8DF5+++XR_001747804+++XR_001747810+++XR_001747813+++XR_001747815+++XR_002957134+++XR_002957135+++XR_002957136+++XR_242785+++XR_930854+++XR_930855+++NM_001318339+++NM_015308+++XM_024448408+++XM_024448409+++rna-NM_00…	NW_019805496.1
51537	51537	MTFP1	17.43	20.01	22.67	19.92	16.69	17.27	15.69	16.82	15.43	12.34	19.58	18.27	NM_001003704+++NM_016498	NC_000022.11
7541	7541	ZBTB14	10.26	8.24	7.43	6.91	5.75	5.93	5.54	6.3	5.7	5.61	5.81	6.02	URS0000D5C69C+++URS0000D6E141+++URS0001BE5788+++URS0001BEC71D+++NM_001143823+++NM_001243702+++NM_001243704+++NM_003409+++XM_024451261+++XM_024451262+++XM_024451263+++XM_024451264+++XM_024451265+++XM_024451266	NC_000018.10
55286	55286	C4orf19	1.79	1.98	0.81	1.25	1.01	1.15	0.92	1.02	0.95	0.94	0.93	0.97	URS00003DA907+++URS00009BE815+++URS0000E91F26+++URS0000EEE351+++URS0001BCC536+++URS0001BD0CEB+++URS0001BD517A+++URS0001BD7193+++URS0001BDE4A9+++URS0001BDFCB6+++URS0001BE004D+++URS0001BE22E4+++URS0001BE4C9C+++URS0001BF868B+++NM_001104629+++NM_018302+++XM_011513712+++XM_011513713	NC_000004.12
9267	9267	CYTH1	8.58	8.93	10.64	9.04	11.51	10.97	12.32	11.66	11.69	13.71	10.83	10.97	URS00008BCE7B+++URS0000D6D714+++URS0000D6D76F+++URS0000D6D7D1+++URS0000D6E5BD+++URS0000EAF228+++URS0001BE422E+++NM_001292018+++NM_001292019+++NM_001365037+++NM_001365038+++NM_001365039+++NM_001365040+++NM_001365041+++NM_001394676+++NM_001394677+++NM_001394678+++NM_004762+++NM_017456+++XM_011525475+++XM_011525476+++XM_011525477+++XM_011525478+++XM_024451030	NC_000017.11
442319	442319	ZNF727	0.07	0.04	0	0.01	0.02	0	0.02	0.03	0.03	0.02	0.04	0.03	URS00008BEEEF+++URS0000EEDB23+++XR_242241+++XR_927469+++NM_001159522+++XM_017012225	NC_000007.14
567	567	B2M	520.55	538.04	498.57	514.62	804.26	859.24	861.6	853.32	972.63	963.08	763.1	783.84	URS00008B46FC+++URS00008BEF72+++URS00009AD303+++URS00009B9038+++URS00009B9D2E+++XR_002957658+++NM_004048+++XM_005254549+++rna-NM_004048.4-2	NT_187605.1
10933	10933	MORF4L1	186.21	192.54	176.83	175.15	177.83	180.94	177.61	179.63	179.48	181.09	170.74	178.18	URS00009BFD82+++URS0001BD6BF9+++URS0001BE6CA9+++URS0001BF0471+++NM_001265603+++NM_001265604+++NM_001265605+++NM_006791+++NM_206839	NC_000015.10
166647	166647	ADGRA3	9.16	9.79	8.99	8.3	8.79	8.3	8.3	8.72	8.99	9.53	8.62	8.09	URS00008C0EFC+++URS00008C3B1C+++URS0000D6D4D3+++URS0000D6D5E4+++URS0000D6E27A+++URS0001BD927B+++URS0001BF4E0E+++XR_001741153+++NM_145290+++XM_005248137+++XM_011513811	NC_000004.12
403341	403341	ZBTB34	1.38	1.65	1.28	1.33	1.73	1.51	1.39	1.58	1.5	1.76	1.43	1.46	URS0001BD6F31+++URS0001BEECF4+++NM_001099270+++XM_005251989+++XM_011518699	NC_000009.12
161835	161835	FSIP1	1.12	0.64	0.51	0.57	1.1	0.98	1.08	1.23	1.44	1.08	0.81	0.75	URS00008B3485+++URS00008B74BC+++URS00008BBF15+++URS0001BCF3CD+++URS0001BD7B4D+++URS0001BDD9C1+++URS0001BF591F+++NM_001324338+++NM_152597+++XM_011521305+++XM_011521306+++XM_011521307+++XM_011521309+++XM_011521311+++XM_017021972	NC_000015.10
728379	728379	USP17L26	0	0.01	0	0	0	0.01	0.18	0.07	0	0.01	0	0	NM_001242328	NC_000004.12
22822	22822	PHLDA1	0.23	0.22	1.47	1.81	1.32	1.29	1.76	1.69	1.08	0.89	1.19	1.37	URS00000C512A+++NM_007350	NC_000012.12
58538	58538	MPP4	0	0	0.06	0	0.03	0.05	0.03	0.03	0	0.06	0.06	0	URS0000EB74DD+++URS0000EF6115+++URS0001BE5E55+++URS0001BEA8FE+++NM_033066+++XM_017004620	NC_000002.12
124491	124491	TMEM170A	6.91	5.22	3.8	4.61	5.24	5.27	5.33	4.73	6.97	7.06	4.18	4.67	URS0000173435+++URS0000D57A4E+++URS0000D59092+++URS0001BCBC90+++URS0001BCFF03+++URS0001BD2BD7+++URS0001BF84A4+++NM_001304996+++NM_001304997+++NM_001304998+++NM_145254+++XM_011522869+++XM_017022939+++XM_017022940+++XM_017022941+++XM_017022942+++XM_017022943	NC_000016.10
55679	55679	LIMS2	0	0.14	0.19	0.05	0.09	0.09	0.14	0.09	0	0.13	0.09	0.28	URS00008C1072+++URS00008C40E1+++URS0000D6D72E+++URS0000D6EC73+++URS0001BE71A3+++URS0001BEE4DE+++URS0001BFA409+++XR_922961+++NM_001136037+++NM_001161403+++NM_001161404+++NM_001256542+++NM_017980+++XM_005263710+++XM_006712627+++XM_006712628+++XM_011511453+++XM_017004469+++XM_024452983+++XM_024452984+++XM_024452985+++XM_024452986	NC_000002.12
100526737	100526737	RBM14-RBM4	6.35	5.56	10.5	7.76	8.62	8.46	9.11	8.64	7.09	4.79	7.86	7.55	URS0001BF716D+++NM_001198845+++NM_001198846	NC_000011.10
26040	26040	SETBP1	4.53	4.11	2.47	2.36	2.73	2.53	2.9	2.5	2.32	2.61	2.55	2.49	URS00008B6AA1+++URS00008BA129+++URS0000E98B1C+++URS0000EA63C9+++URS0000EB6F4A+++URS0001BCA8D1+++URS0001BCE8A0+++URS0001BD75DB+++URS0001BE0305+++URS0001BE8372+++URS0001BEC12F+++URS0001BF0243+++URS0001BF4B91+++URS0001BFAA02+++NM_001130110+++NM_001379141+++NM_001379142+++NM_015559+++XM_024451149+++XM_024451150+++XM_024451151+++XM_024451152+++XM_024451154+++XM_024451156+++XM_024451157+++XM_024451158	NC_000018.10
22997	22997	IGSF9B	1.34	1.52	1.53	1.57	1.24	1.32	1.38	1.33	1.32	1.04	1.59	1.39	URS00008B4D0B+++URS0000D5E3F2+++URS0000D6D84D+++URS0000D6E209+++URS0000E96884+++URS0001BCCD07+++URS0001BD55A9+++URS0001BD976D+++URS0001BF3662+++URS0001BF8D5D+++NM_001277285	NC_000011.10
170589	170589	GPHA2	0.94	0.69	0.52	0.47	0.48	0.28	0.49	0.6	1.3	1.18	0.69	1.07	NM_130769+++XM_011544774+++XM_011544775+++XM_011544776	NC_000011.10
51255	51255	RNF181	31.34	37.45	42.62	41.43	43.03	53.62	50.12	50.34	57.2	62.13	52.79	44.33	URS00008B4D8C+++URS0000D5749C+++URS0000D57AA9+++URS0001BE6400+++URS0001BE9541+++NM_016494+++XM_005264359	NC_000002.12
81857	81857	MED25	10.91	8.85	8.25	8.29	7.69	8.6	8.26	7.39	8.25	9.05	7.56	7.55	URS00008B950A+++URS00008BA43D+++URS00009BCC90+++URS0001BE1947+++URS0001BE6C49+++URS0001BE8DD7+++NM_001378355+++NM_030973	NC_000019.10
100526693	100526693	ARPC4-TTLL3	1.16	1.13	1.27	1.75	1.49	2.04	1.77	2.01	1.83	2.36	1.95	1.81	URS0000191137+++URS00008B7BA0+++URS0001BE036E+++URS0001BE1BC1+++URS0001BE73A7+++URS0001BEC4C3+++URS0001BED22D+++URS0001BEFC01+++NM_001198793	NC_000003.12
9348	9348	NDST3	0	0	0	0.01	0	0	0	0	0.04	0.01	0	0	NR_146513+++NR_146514+++URS00008BFE04+++NM_004784+++XM_006714416+++XM_011532415+++XM_011532416+++XM_017008839+++XM_017008840+++XM_017008841+++XM_017008842+++XM_017008843+++XM_017008844	NC_000004.12
285643	285643	KIF4B	0.06	0.12	0.12	0.13	0.05	0.05	0.03	0.06	0.07	0.03	0.1	0.03	NM_001099293	NC_000005.10
727909	727909	GOLGA8Q	0	0	0.14	0.13	0.02	0.47	0.04	0.14	0	0.54	0.2	0	URS00008BC4DA+++URS00009BA00D+++URS0001BCDC9D+++NM_001355476+++rna-NM_001355476.2-2+++rna-NM_001355476.2-3	NT_187660.1
145814	145814	PGPEP1L	0.07	0	0	0	0	0.07	0	0	0	0	0	0	URS0001BD9312+++NM_001102612+++NM_001167902+++XM_011521254+++XM_017021933	NC_000015.10
4329	4329	ALDH6A1	24.21	26.66	26.57	26.62	18.72	17.99	17.74	18.61	16.07	13.91	20.27	20.32	URS00008B6795+++URS0001BF6DEA+++NM_001278593+++NM_001278594+++NM_005589+++XM_017021331	NC_000014.9
102724631	102724631	POTEB3	0.16	0.28	0.14	0.23	0.27	0.46	0.31	0.33	0.29	0.45	0.31	0.41	NR_110752+++rna-NR_110752.1-2+++rna-NR_110752.1-3+++NM_207355+++XM_006720358+++XM_011543795+++XM_011543796+++XM_011543797+++rna-NM_207355.5-2+++rna-NM_207355.5-3	NT_187602.1
55911	55911	APOBR	0.25	0.17	0.26	0.29	0.25	0.23	0.18	0.27	0.19	0.26	0.35	0.18	URS00008B45F9+++URS00008BA46E+++URS00008BD380+++URS0001BE7610+++URS0001BF6F9C+++URS0001BF7493+++URS0001FDC04F+++NM_018690	NC_000016.10
2547	2547	XRCC6	394.02	428.27	462.96	437.62	393.63	392.27	408.52	408.65	387.12	374.44	414.56	413.56	URS0001BE7D6A+++NM_001288976+++NM_001288977+++NM_001288978+++NM_001469	NC_000022.11
3094	3094	HINT1	354.62	329.56	371.32	332.83	402.1	414.7	417.89	411.58	378.37	400.09	397.16	409.89	NR_024610+++NR_024611+++NR_073488+++NR_134494+++NR_134495+++URS00008C2441+++URS0000E9D60E+++NM_005340	NC_000005.10
3052	3052	HCCS	15.75	16	18.76	19.21	20.21	20.58	19.15	22.24	21.51	21.53	18.57	19.29	URS00008B5AB0+++URS00008BC896+++URS0001BD8439+++NM_001122608+++NM_001171991+++NM_005333+++XM_024452368	NC_000023.11
93650	93650	ACP4	0.06	0.06	0.12	0.06	0	0	0	0.06	0.17	0	0	0.06	URS0000D5C796+++NM_033068	NC_000019.10
6251	6251	RSU1	13.31	12.2	16.5	15.91	15.12	16.72	17.44	16.71	17.86	16.08	15.97	16.53	URS00002F0D31+++URS0000EA4294+++URS0000EB5307+++URS0001A01A64+++URS0001BD4C4D+++URS0001BE242B+++URS0001BF8623+++NM_012425+++NM_152724+++XM_005252552	NC_000010.11
401097	401097	C3orf80	0.84	0.8	1.21	1.69	2.22	1.71	1.23	1.83	1.65	2.11	1.58	1.71	URS0000306F37+++URS0000D59E80+++URS0000D5A9BD+++NM_001168214	NC_000003.12
83450	83450	DRC3	0.59	1.29	0.86	0.86	1.43	1.14	1.05	1.05	1.2	1.1	1.3	1.21	URS00008BB189+++URS00008BB4B7+++URS00008BBE66+++URS0000EA03C5+++URS0000EA2025+++URS0000EB1CB8+++URS00019A4592+++URS00019B722C+++URS0001BCB1D2+++URS0001BD1E47+++URS0001BE1509+++URS0001BE6F1B+++URS0001BF65C9+++XR_001752656+++XR_934109+++XR_934110+++XR_934111+++NM_001130090+++NM_001130091+++NM_001130092+++NM_031294+++XM_011524018+++XM_011524019+++XM_011524020+++XM_011524021+++XM_011524022+++XM_01152…	NC_000017.11
94104	94104	PAXBP1	18.8	21.33	17.26	18.74	16.24	15.42	15.55	16.8	14.86	14.04	14.8	17.26	NR_027873+++URS0000EBB8FD+++URS0001BD3C42+++URS0001BD9C56+++URS0001BE2137+++XR_001754919+++XR_001754920+++XR_001754921+++XR_001754922+++XR_002958635+++rna-NR_027873.2-2+++NM_013329+++NM_016631+++XM_006724066+++XM_011529804+++rna-NM_013329.4-2+++rna-NM_016631.4-2	NW_003315969.2
64924	64924	SLC30A5	43.49	40.06	39.66	41.54	37.29	37.89	38.22	39.46	40.1	40.57	36.17	38.4	URS0000217A27+++URS00009B3F76+++URS00009C0AD3+++URS00009C1505+++URS00009C2CE8+++URS0001BD072D+++URS0001BD174D+++URS0001BD575A+++URS0001BE42D2+++URS0001BE46E9+++URS0001BE59FA+++URS0001BF509E+++URS0001BFA966+++NM_001251969+++NM_022902+++NM_024055+++XM_005248569+++XM_006714672+++XM_017009749	NC_000005.10
112268390	112268390	LOC112268390	0.1	0	0.2	0.05	0.22	0.1	0.14	0.14	0.38	0.22	0.28	0.11	XM_024452667	NW_018654717.1
55788	55788	LMBRD1	8.84	8.66	8.43	8.69	10.49	10.88	10.31	10.45	11.55	11.29	8.24	10.86	URS00008C3DFB+++URS0001BDCBA3+++URS0001BE5A7C+++NM_001363722+++NM_001367271+++NM_001367272+++NM_018368	NC_000006.12
3475	3475	IFRD1	51.62	35.21	30.69	30.82	41.8	36.85	35.87	39.14	42.19	48.42	34.38	36.32	NR_120333+++URS00008BFAFC+++URS00009BA0F6+++URS00009C41DF+++URS0000E968F7+++URS0001BCDE72+++URS0001BCFB7C+++URS0001BDFFD5+++NM_001007245+++NM_001197079+++NM_001197080+++NM_001550	NC_000007.14
126626	126626	GABPB2	8.8	9.64	8.52	7.99	8.25	7.94	9.14	8.19	8.04	9.26	8.14	8.58	URS00008BB55B+++URS00008BCC4D+++URS0001BCF148+++URS0001BF819D+++URS00022726C8+++NM_001323906+++NM_001323907+++NM_001323908+++NM_001323909+++NM_001323910+++NM_001323911+++NM_001323912+++NM_001323913+++NM_144618+++XM_017000246+++XM_017000247+++XM_017000249+++XM_017000250+++XM_017000252+++XM_017000253+++XM_017000254	NC_000001.11
2125	2125	EVPL	6.91	7.34	7.53	7.52	8.93	8.37	7.9	7.96	8.09	7.37	9.01	8.51	URS0000D6D9FA+++URS0001BE9952+++NM_001320747+++NM_001988	NC_000017.11
3059	3059	HCLS1	0	0.04	0	0.04	0.07	0.33	0.22	0.2	0.18	0.25	0.11	0.19	URS00008B22AA+++URS00008B5E95+++URS00009B0FDF+++URS0000D6D7C8+++URS0000D6E14E+++NM_001292041+++NM_005335	NC_000003.12
23287	23287	AGTPBP1	11.03	10.46	9.43	9.24	6.48	6.34	6.82	7.16	7.37	6.84	7.23	7.58	URS00008B4209+++URS00009C2303+++URS0000CDDFFA+++URS0000D6E64E+++URS0001BE720F+++URS0001BF1649+++XR_001746261+++NM_001286715+++NM_001286717+++NM_001330701+++NM_015239+++XM_005251848+++XM_005251849+++XM_011518418+++XM_011518420+++XM_011518421+++XM_017014545+++XM_017014546+++XM_017014547+++XM_017014548+++XM_017014549+++XM_017014550+++XM_024447472	NC_000009.12
201305	201305	SPNS3	0	0.08	0.06	0.04	0.17	0.06	0.06	0.09	0	0.06	0	0.13	URS00003A4124+++URS000040D010+++URS000052B760+++URS00008BF8FF+++URS0001BDAFD9+++URS0001BE829A+++URS0001BF2747+++XR_934008+++NM_001320449+++NM_182538+++XM_011523723+++XM_011523724+++XM_011523725+++XM_011523726+++XM_011523728+++XM_017024345	NC_000017.11
51715	51715	RAB23	10.27	8.9	6.54	6.64	5.62	6.09	5.88	5.81	5.25	5.12	5.25	6.15	NR_103822+++URS00008B592A+++URS00008B8985+++URS0001BEED7D+++URS0001BF2678+++NM_001278666+++NM_001278667+++NM_001278668+++NM_016277+++NM_183227	NC_000006.12
57593	57593	EBF4	0.56	0.55	0.49	0.71	0.31	0.25	0.36	0.32	0.1	0.14	0.18	0.36	NR_138537+++URS00008B8F14+++URS0000E91DFD+++URS0001BCD28D+++URS0001BE46F9+++URS0001BE6980+++URS0001BF1D9C+++NM_001110514+++XM_006723600+++XM_017027983+++XM_017027984+++XM_017027985	NC_000020.11
128025	128025	WDR64	0	0	0	0	0	0	0	0	0.01	0	0.01	0	URS00008B6262+++URS00008BB383+++URS0000E9D098+++URS0000EAE3E8+++URS0000EB8EE6+++URS0001BD4940+++URS0001BDD08F+++URS0001BDE3D3+++URS0001BE66BE+++URS0001BEFC47+++URS0001BF58EB+++URS00021F042D+++URS00022669FF+++XR_002959419+++NM_001367482+++XM_011544086+++XM_011544087+++XM_011544091+++XM_011544092+++XM_017000315	NC_000001.11
200765	200765	TIGD1	2.02	2.15	1.57	1.82	2.48	2.45	2	2.01	2.39	2.7	2.07	2.37	NM_145702	NC_000002.12
11162	11162	NUDT6	4.13	4.07	5.11	3.7	4.84	4.28	4.2	3.09	2.89	3.49	2.99	3.35	URS0001BE98DC+++URS0001BF770B+++NM_007083+++NM_198041	NC_000004.12
5886	5886	RAD23A	89.21	74.13	65.32	65.22	70.17	71.29	72.38	71.53	73.51	74.84	68.02	68.48	NR_072976+++URS0001BE6CB7+++NM_001270362+++NM_001270363+++NM_005053+++XM_024451631	NC_000019.10
84296	84296	GINS4	20.99	20.89	16.76	16.14	10.18	10.16	10.82	9.86	6.43	7.15	10.54	11.4	URS00001613DF+++URS00003F79EB+++URS00008B2661+++URS00009B0378+++URS00009C530C+++URS0001BD53BB+++URS0001BD770F+++URS0001BDA147+++URS0001BDDC40+++URS0001BEE858+++NM_032336+++XM_005273659	NC_000008.11
80128	80128	TRIM46	2.53	2.16	2.15	2.65	2.28	2.11	2.17	2.25	1.4	1.49	2.34	2.07	NR_046327+++NR_046329+++NR_104150+++XR_001737433+++XR_001737435+++XR_002957635+++NM_001256599+++NM_001256601+++NM_001282378+++NM_001282379+++NM_025058+++XM_011510002+++XM_017002393+++XM_024449914+++XM_024449915	NC_000001.11
374470	374470	C12orf42	0.06	0	0	0	0	0	0	0.09	0	0	0	0.13	NR_103526+++NR_170332+++NR_170333+++NR_170334+++NR_170335+++NR_170336+++NR_170337+++NR_170338+++URS0000552D4B+++URS0000568D3B+++URS00008B2738+++URS00008B2E3F+++URS00008B455B+++URS00008B4B79+++URS00008B518F+++URS00008B5DB1+++URS00008B5E3E+++URS00008BA225+++URS00008BB1A0+++URS00008BB64A+++URS00008BCF3F+++URS00008BE22A+++URS00008C0504+++URS00009ADF7D+++URS00009B16CC+++URS00009B7DBD+++URS0000E79327++…	NC_000012.12
91283	91283	MSANTD3	20.89	19.44	18.71	18.74	20.44	20.54	21.72	21.43	28.53	25.73	19.06	18.3	URS0001BCFCED+++NM_001198805+++NM_001198806+++NM_001198807+++NM_080655	NC_000009.12
27319	27319	BHLHE22	0	0	0.02	0	0	0	0	0	0	0	0	0	NM_152414	NC_000008.11
153339	153339	TMEM167A	46.74	50.7	58.48	66.47	65.81	64.49	61.52	66.34	68.08	65.77	61.28	65.5	URS00005E9D6C+++URS00008C159C+++URS00008C3FFE+++URS0000D6DD62+++URS0000D6DEEF+++URS0000D6E919+++URS0001BCC775+++NM_174909	NC_000005.10
10661	10661	KLF1	0.28	0.09	0.19	0.27	0.23	0.19	0.1	0.1	0.14	0.05	0.05	0.14	URS0000D5D2E9+++NM_006563	NC_000019.10
730291	730291	ZNF735	0.07	0	0	0	0	0	0.07	0	0	0	0	0.07	NM_001159524	NC_000007.14
90353	90353	CTU1	3.56	3.13	3.44	3.42	3.23	3.89	3.37	4.11	3.28	3.93	3.35	2.92	URS0001BCF099+++URS0001BE81FC+++URS0001BF9C33+++NM_145232	NC_000019.10
284680	284680	SPATA46	0	0	0	0	0.04	0.09	0.17	0.08	0	0	0.04	0	URS00008C16A0+++NM_182581+++XM_005245103+++XM_011509443+++XM_011509444+++XM_011509445	NC_000001.11
58494	58494	JAM2	0.13	0	0.05	0.03	0.09	0.11	0.07	0.11	0.06	0.11	0.12	0.06	NR_072999+++URS00008B44BA+++URS00008BAC6E+++URS0000EECCA0+++URS0001BF2644+++XR_937537+++NM_001270407+++NM_001270408+++NM_021219+++XM_024452123+++XM_024452124	NC_000021.9
23433	23433	RHOQ	14.51	14.59	13.28	13.54	14.97	11.76	13.88	14.48	15.71	14.4	11.39	12.97	NM_012249+++XM_005264229+++XM_011532726+++XM_011532728+++XM_017003716	NC_000002.12
1977	1977	EIF4E	72.16	76.35	78.89	82.12	76.14	78.06	74.48	76.6	76.51	79.41	72.86	73.42	URS0000374F2F+++URS00008B679D+++URS0000D6D975+++URS0000D6DE50+++URS0000D6E7E2+++URS0001BDC28B+++URS0001BDDEA1+++NM_001130678+++NM_001130679+++NM_001331017+++NM_001968	NC_000004.12
348980	348980	HCN1	0	0.01	0	0	0	0	0	0	0	0	0	0	URS00008B22D8+++URS00008B3C22+++URS00008B8EC9+++URS0001BCABB3+++URS0001BCF9AF+++URS0001BD0BA1+++URS0001BD3AC9+++URS0001BDDF8D+++URS0001BF9B99+++NM_021072	NC_000005.10
1915	1915	EEF1A1	3757.97	3705.14	3668.75	3503.48	3681.66	3845.82	3789.08	3786.79	3687.01	3634.31	3871.32	3714.82	URS00008BCC5E+++URS00009B267A+++URS00009B5FAB+++URS00009B7447+++URS00009C2FCE+++URS00009C5BBC+++URS0001BCECEB+++URS0001BDE0E8+++URS0001BDE2C8+++NM_001402	NC_000006.12
56145	56145	PCDHA3	0.03	0.02	0	0	0	0.03	0	0	0	0	0	0	URS0001BDF10A+++NM_018906+++NM_031497	NC_000005.10
4952	4952	OCRL	6.57	7.3	6.82	7.06	8.97	8.29	8.16	8.69	9.19	8.98	8.11	8.21	URS0000EA954D+++URS0001BCB61D+++URS0001BD530F+++NM_000276+++NM_001318784+++NM_001587	NC_000023.11
64850	64850	ETNPPL	1.82	1.71	0.81	0.64	0.59	0.54	0.61	0.64	0.4	0.43	0.75	0.72	URS0000D6E7E1+++URS0000EA1744+++URS0000EA5C06+++URS0000EBD4C2+++URS0000EC018B+++URS0001BD8987+++NM_001146590+++NM_001146627+++NM_001331031+++NM_001331032+++NM_001331033+++NM_031279	NC_000004.12
54854	54854	FAM83E	0.83	0.65	0.79	0.78	1.34	1.54	1.45	0.98	1.75	1.8	1.01	1.3	URS00008B5DFA+++URS00008B6E86+++URS0000EB6448+++URS0001BCC8D9+++URS0001BD2E75+++URS0001BE3A56+++URS0001BEC97F+++URS0001BF2B3E+++NM_017708+++XM_005259019+++XM_011527049+++XM_024451561	NC_000019.10
25818	25818	KLK5	0	0	0	0	0	0	0	0	0.06	0	0	0	URS00009B63D1+++URS0001BDEC67+++NM_001077491+++NM_001077492+++NM_012427+++XM_011526702+++XM_011526703	NC_000019.10
399687	399687	MYO18A	10	11.01	9.57	8.9	13.18	12.92	11.47	11.57	12.14	12.04	13.61	12.36	URS000027E860+++URS0000781A1E+++URS00008B802A+++URS00008B9FB1+++URS00008C270D+++URS0000D6D9C6+++URS0000D6E55A+++URS0000D6E82B+++URS0000E9C908+++URS0000E9EDFD+++URS0000E9F167+++URS0001BCAF61+++URS0001BD13D9+++URS0001BD55DD+++URS0001BDDA9B+++URS0001BE25D0+++URS0001BE7D6B+++URS0001BF9C4B+++NM_001346765+++NM_001346766+++NM_001346767+++NM_001346768+++NM_078471+++NM_203318	NC_000017.11
6524	6524	SLC5A2	0.03	0	0	0	0	0	0.04	0.04	0	0	0	0	NR_130783+++URS00001074E2+++URS0001BCFC7A+++URS0001BE162E+++URS0001BF1B20+++URS0001BF6B1D+++NM_003041+++XM_006721072+++XM_024450402	NC_000016.10
9123	9123	SLC16A3	26.41	24.85	52.81	51.92	26.06	27.58	28.81	27.87	23.94	20.61	31.27	27.72	URS00008B9282+++URS00008B9D61+++URS00008C3795+++URS00009BA4BE+++URS0000D5DA4E+++URS0000E9C205+++URS0001BE6D5C+++URS0001BEA074+++URS0001BEC11B+++URS0001BEE8B7+++URS00022263FC+++NM_001042422+++NM_001042423+++NM_001206950+++NM_001206951+++NM_001206952+++NM_004207+++XM_024451023	NC_000017.11
3886	3886	KRT35	0	0	0	0	0	0.04	0	0	0	0	0	0	NM_002280	NC_000017.11
129446	129446	XIRP2	0.21	0.34	0.12	0.22	0.05	0.04	0.04	0.06	0.08	0.02	0.12	0.06	URS00008B6B9E+++URS0001BDBCF1+++URS0001BDC03E+++NM_001079810+++NM_001199143+++NM_001199144+++NM_001199145+++NM_152381+++XM_017003309	NC_000002.12
54776	54776	PPP1R12C	8.14	6.68	6.03	6.46	7.22	7.4	6.37	7.3	6.4	6.75	6.63	6.54	URS00008BF85E+++URS00008C11FB+++URS00008C193B+++URS00008C3E54+++URS0000D6E26A+++URS0000D6E995+++URS0000EA7D3D+++URS0000EF39A4+++URS0001BD079B+++URS0001BD99BA+++URS0001BDB120+++URS0001BDF402+++URS0001BEE9E4+++URS0001BF0822+++URS0001BF8688+++NM_001271618+++NM_017607+++XM_005259013+++XM_011527045	NC_000019.10
8550	8550	MAPKAPK5	10.06	11.01	10.68	11.72	9.76	9.8	9.85	10.74	9.72	10.24	10.11	10.08	URS000000573A+++URS00008BB386+++URS00008BD6E1+++URS0000E91843+++URS0001BCBEC3+++URS0001BCEB9D+++URS0001BD9819+++NM_001371479+++NM_001371480+++NM_001371481+++NM_001371482+++NM_001371483+++NM_001371484+++NM_001371485+++NM_001371486+++NM_001371487+++NM_003668+++NM_139078	NC_000012.12
286133	286133	SCARA5	0	0	0	0	0	0	0	0	0	0	0.02	0	URS0000EAC137+++NM_173833	NC_000008.11
7137	7137	TNNI3	0	0	0.23	0	0	0	0	0.12	0	0	0	0	URS00008B6D6B+++URS0000E9DDA0+++URS0000EA9A39+++URS0000EBD9FF+++NM_000363	NC_000019.10
64951	64951	MRPS24	124.08	120.13	119.1	123.69	98.9	112.76	108.65	114.72	99.1	114.78	120.6	123.5	NM_032014	NC_000007.14
4976	4976	OPA1	39.53	40.98	42.47	42.33	37.3	33.59	37.02	36.18	36.51	36.11	36.08	38.35	URS0000EADEEF+++URS0001BF02D6+++XR_001740158+++XR_001740159+++NM_001354663+++NM_001354664+++NM_015560+++NM_130831+++NM_130832+++NM_130833+++NM_130834+++NM_130835+++NM_130836+++NM_130837	NC_000003.12
55167	55167	MSL2	13.74	12.84	12.2	11.8	10.82	11.81	11.66	11.4	12.05	10.41	10.98	11.17	URS00008B7F44+++NM_001145417+++NM_018133+++XM_005247571+++XM_006713684+++XM_011512949	NC_000003.12
286144	286144	TRIQK	14.47	12.54	11.38	13.17	17.23	16.06	14.6	15.13	17.99	18.29	12.81	13.99	URS0000082D43+++URS0000256833+++URS00008BB29C+++URS00008BF872+++URS00008C0987+++URS00008C15C3+++URS00008C1E91+++URS0000D57AA8+++URS0000D5E067+++URS0000D6D8FB+++URS0000D6E737+++URS0001BD2D76+++URS0001BD7FF2+++URS0001BEAF25+++NM_001171795+++NM_001171796+++NM_001171797+++NM_001171798+++NM_001171799+++NM_001191035+++NM_001191036+++XM_017013347+++XM_017013349+++XM_017013350+++XM_024447136	NC_000008.11
84656	84656	GLYR1	47.43	50.2	49.34	49.16	54.05	55.87	53.63	53.64	50.97	52.13	55.47	54.32	NR_136695+++NR_136696+++NR_136697+++NR_136698+++NR_136699+++NR_136700+++URS0000767691+++URS00008BDB82+++URS00009C1A80+++URS0000D6E347+++URS0000D6EBDC+++URS0000D6ECFA+++URS0001BCB5AB+++URS0001BCC8C5+++URS0001BEF2B6+++XR_001752008+++XR_001752009+++XR_001752010+++XR_002957846+++NM_001308096+++NM_001324096+++NM_001324097+++NM_001324098+++NM_032569+++XM_005255639+++XM_011522716+++XM_011522717+++XM_017…	NC_000016.10
2130	2130	EWSR1	203.73	210.55	177.28	175.66	168.57	168.63	170.92	170.7	139.91	141.46	183.81	173.68	URS00009AD1F2+++URS00009BC633+++URS0000EAAF56+++URS0001BCAE98+++XR_002958676+++NM_001163285+++NM_001163286+++NM_001163287+++NM_005243+++NM_013986+++XM_005261389+++XM_005261390+++XM_011529995+++XM_011529996+++XM_011529997+++XM_011529998+++XM_011529999+++XM_011530000+++XM_011530001+++XM_011530002+++XM_017028644+++XM_017028645+++XM_017028646+++XM_017028647+++XM_017028648+++XM_017028649+++XM_01702865…	NC_000022.11
57018	57018	CCNL1	31.91	37.06	32.79	33.08	36.2	34.83	34.94	34.6	34.88	34.79	34.39	35.21	URS00008BB35C+++URS00009C2E90+++URS0000CF5802+++URS0000D6DBC4+++URS0000D6DDDF+++URS0000D6DF18+++URS0000D6E41C+++URS0000D6E5A6+++URS0000D6E5FC+++URS0000D6E63E+++URS0000D6E7F5+++URS0000D6E8E5+++URS0000D6EA8A+++URS0001BEC805+++URS0001BEDB5E+++URS0001BF30C9+++XR_001740217+++XR_002959556+++NM_001308185+++NM_020307+++XM_005247648+++XM_006713710+++XM_011513011+++XM_017006891+++XM_017006892+++XM_01700689…	NC_000003.12
11094	11094	CACFD1	5.04	3.73	4.58	4.51	5.64	5.87	5.84	5.94	6.42	7.52	4.97	4.85	URS00008BB07D+++URS00008BB500+++URS00008C1891+++URS00009C2A85+++URS0001BE3F95+++URS0001BF71B4+++NM_001135775+++NM_001242369+++NM_001242370+++NM_017586+++XM_011518181+++XM_011518182+++XM_011518184+++XM_011518185+++XM_011518186+++XM_024447398+++rna-NM_001135775.4-2+++rna-NM_001242369.2-2+++rna-NM_001242370.2-2+++rna-NM_017586.5-2	NW_009646201.1
6188	6188	RPS3	992.31	970.01	950.12	962.92	854.02	853.9	863.68	899.15	799.17	851.39	858.55	917.42	URS0000E9C3FE+++URS0000E9D0F0+++URS0000EA2C19+++NM_001005+++NM_001256802+++NM_001260506+++NM_001260507	NC_000011.10
10253	10253	SPRY2	2.38	2.6	1.95	1.77	2.31	1.9	2.02	2.3	1.75	1.73	1.86	2.28	URS0000D580D7+++URS0001BDDA26+++NM_001318536+++NM_001318537+++NM_001318538+++NM_005842	NC_000013.11
10845	10845	CLPX	28	28.22	27.56	29.57	26.87	26.04	26.08	25.47	26.78	26.83	26.21	27.6	NR_133680+++URS00008BDCF5+++URS00008BFF5E+++URS0000D6DC43+++URS0000EBC971+++URS0000EC1498+++URS0001BCC303+++URS0001BD9A14+++URS0001BF00CF+++URS0001BF52B1+++XR_931743+++NM_006660+++XM_011521164	NC_000015.10
715	715	C1R	5.87	6.38	3.87	4.52	2.44	2.63	3.12	3.46	2.43	2.46	3.23	2.72	URS00008BC86D+++URS00009B4446+++URS0000D6D792+++URS0000D6E17A+++URS0000EB85CE+++URS00019DA928+++NM_001354346+++NM_001733+++rna-NM_001354346.2-2+++rna-NM_001733.7-2	NW_021160008.1
6570	6570	SLC18A1	0	0	0	0	0	0	0.03	0	0	0	0	0	URS0000D6E413+++URS0001BEAC94+++NM_001135691+++NM_001142324+++NM_001142325+++NM_003053+++XM_011544625+++XM_011544626	NC_000008.11
54764	54764	ZRANB1	7.62	6.81	7.15	6.41	6.99	6.68	7.57	7.19	8.23	7.69	6.43	6.5	URS000006D09A+++URS0000397232+++URS00009B1C9B+++URS0000EB0D00+++URS0001BCFA13+++URS0001BD64AC+++URS0001BEACD4+++NM_017580+++XM_006717907	NC_000010.11
10273	10273	STUB1	122.79	116.49	137.48	136.63	121.42	122.86	128.51	126.35	117.04	117.55	130.77	126.09	NM_001293197+++NM_005861	NC_000016.10
351	351	APP	176.33	178.69	243.57	252.85	188.67	192.95	196.01	191.93	164.97	156.45	210.38	203.66	URS0000355445+++URS0000383953+++URS0000477F4E+++URS00008B295A+++URS00008B3E44+++URS00008B98D4+++URS00008BA58A+++URS00008BA8AB+++URS00008BB84E+++URS00008BE2A3+++URS00008BFBA2+++URS00008C0F88+++URS00008C1456+++URS00009AD5E4+++URS00009B259F+++URS00009B2AF4+++URS00009B97B5+++URS00009C2ADA+++URS00009C3B07+++URS00009C466C+++URS0000AAA991+++URS0000D56D1B+++URS0000D56DD8+++URS0000D574BB+++URS0000D5DA69++…	NC_000021.9
100631383	100631383	FAM47E-STBD1	0.19	0.13	0	0.34	0	0	0	0.12	0.17	0	0	0	URS0001BCCEBB+++URS0001BD4AF1+++NM_001242939	NC_000004.12
129080	129080	EMID1	0.2	0.17	0.11	0.07	0.05	0.17	0.1	0.07	0.13	0.05	0.09	0.21	URS00008B9931+++URS00008BB04E+++URS0001BDAC39+++XR_937808+++XR_937809+++XR_937810+++NM_001267895+++NM_133455+++XM_005261328+++XM_005261329+++XM_011529868+++XM_011529869+++XM_011529870+++XM_011529871+++XM_011529872+++XM_011529873+++XM_011529874+++XM_011529875+++XM_011529876+++XM_017028589	NC_000022.11
1727	1727	CYB5R3	30.01	27.88	34.61	34.29	34.93	38.62	36.61	36.13	35.27	35.24	38.81	35.48	URS00008B44C4+++URS0000D5D2A4+++URS0000D6D63C+++URS0001BD9ADE+++URS0001BDAB4E+++URS0001BDD3B7+++NM_000398+++NM_001129819+++NM_001171660+++NM_001171661+++NM_007326	NC_000022.11
55130	55130	ODAD2	0.32	0.32	0.19	0.32	0.24	0.11	0.3	0.21	0.33	0.23	0.23	0.36	URS00008BA124+++URS00008BCD7D+++URS00008C0B9E+++URS00008C2071+++URS0001BE1E47+++URS0001BF2EC1+++URS0001BF7920+++NM_001290020+++NM_001290021+++NM_001312689+++NM_018076+++XM_011519527+++XM_017016371+++XM_024448049+++XM_024448050+++XM_024448051+++XM_024448052+++XM_024448053+++XM_024448054+++XM_024448055+++XM_024448056+++XM_024448057+++XM_024448058	NC_000010.11
336	336	APOA2	0	0	0	0.35	0	0	0.37	0.73	0	0	0.35	0	URS00008B202C+++URS00008B67EA+++URS00008BA31B+++URS00008BC056+++URS00008C3CF8+++URS0000E972F9+++NM_001643	NC_000001.11
6945	6945	MLX	56.37	54.8	71.59	74.77	59.24	62.91	66.98	64.98	62.29	60.85	67.15	63.22	URS00008C0FAA+++URS0000EA6177+++URS0000EB2C1C+++URS0001BD1F89+++NM_170607+++NM_198204+++NM_198205	NC_000017.11
128344	128344	PIFO	0.25	0.36	0.12	0.06	0.06	0.25	0.25	0.09	0.18	0.15	0.06	0.03	NR_125338+++NM_001300831+++NM_181643+++XM_005270472+++XM_017000322	NC_000001.11
23144	23144	ZC3H3	5.65	4.99	5.17	4.62	6.16	6.94	5.9	5.79	7.7	7.8	6.01	5.54	URS00008B2F8E+++URS00008B6AFF+++URS00008B6CE6+++URS00009B0F48+++URS0001BEBBC7+++URS0001BEF771+++URS0001BEF7B1+++URS0001BF9A2F+++XR_928313+++NM_015117+++XM_006716536+++XM_011516943+++XM_011516944+++XM_017013248+++XM_017013249+++rna-NM_015117.3-2	NT_187571.1
4926	4926	NUMA1	52.47	54.91	45.61	45.33	47.12	47.02	45.67	43.58	47.86	46.34	50.17	45.57	NR_104476+++URS00008BC7DC+++URS00008C1F13+++URS00009C0A70+++URS0000D6DB15+++URS0000D6E324+++URS0000EA35BD+++URS0000EA7034+++URS0001BF5382+++NM_001286561+++NM_006185+++XM_006718564+++XM_011545054+++XM_011545055+++XM_011545056+++XM_011545057+++XM_011545058+++XM_011545059+++XM_011545060+++XM_011545061+++XM_011545062+++XM_011545063+++XM_011545064+++XM_011545065+++XM_011545066+++XM_017017830+++XM_0170…	NC_000011.10
79890	79890	RIN3	0.02	0.07	0.14	0.02	0.11	0.06	0.07	0.12	0.02	0.02	0.06	0.02	URS00008C261C+++URS00008C2C72+++URS0000E9F61E+++URS0000EB2457+++URS0000EB5270+++URS0001BD7405+++URS0001BDC1A3+++URS0001BDF67A+++URS0001BDFC28+++URS0001BECDEE+++URS0001BF57F3+++NM_001319987+++NM_024832+++XM_011537164+++XM_011537165+++XM_017021651+++XM_017021652+++XM_017021653+++XM_017021654	NC_000014.9
7040	7040	TGFB1	0.05	0.05	0	0.02	0.05	0	0.05	0.03	0	0.05	0.02	0	URS00008BE416+++URS0000D6E8F8+++URS0001BD1FBB+++NM_000660+++XM_011527242	NC_000019.10
219865	219865	OR8G5	0.54	0.81	0.63	0.52	1.12	1.12	1.29	1.53	1.9	1.04	1.15	1.09	NM_001005198	NC_000011.10
5326	5326	PLAGL2	6.8	6.1	4.59	4.43	4.04	4.06	4.44	4.43	5.24	4.27	4.57	4.39	NM_002657+++XM_005260436+++XM_011528864	NC_000020.11
6783	6783	SULT1E1	0	0.04	0	0.04	0	0.15	0	0	0	0	0	0	URS0001BEBCE5+++NM_005420+++XM_011532210	NC_000004.12
79724	79724	ZNF768	25.05	20.97	20.51	20.25	21.99	23.68	22.85	19.55	25.01	26.48	19.82	20.27	URS00009BB9E0+++URS00009C3A9D+++URS0001BD3EB8+++URS0001BDDE6B+++URS0001BFAA3C+++NM_024671+++XM_017023665+++XM_017023666	NC_000016.10
80227	80227	PAAF1	16.19	17.2	16.27	14.48	17.74	17.68	17.09	17.4	16.45	16.28	17.63	18.6	URS000021C253+++URS00008C3AF1+++URS00009B2F5B+++URS00009B4746+++URS00009BAE5D+++URS00009C2B62+++URS0000D58D29+++URS0000EBE596+++URS0001BCEF67+++URS0001BDAD29+++URS0001BF0ED0+++URS0001BFA0DE+++URS0001BFA9E0+++XR_001747987+++XR_001747988+++XR_001747989+++XR_002957200+++NM_001267803+++NM_001267804+++NM_001267805+++NM_001267806+++NM_001363556+++NM_025155+++XM_005274309+++XM_017018357+++XM_017018358++…	NC_000011.10
10739	10739	RFPL2	1.15	0.7	1.37	1.11	0.86	1.14	0.74	1.17	0.45	0.49	1.14	1.38	URS00008C0B29+++URS0000AA23F9+++NM_001098527+++NM_001159545+++NM_001159546+++NM_001364982+++NM_001364983+++NM_001364984+++NM_001364985+++NM_001364986+++NM_001394554+++NM_001394555+++NM_001394556+++NM_001394557+++NM_001394558+++NM_001394559+++XM_011529826+++XM_011529828+++XM_011529832	NC_000022.11
284297	284297	SSC5D	0.02	0	0	0	0.06	0.02	0.02	0.07	0.02	0.04	0.02	0.04	URS0001BD4F37+++URS0001BDE37E+++URS0001BE6A6D+++NM_001144950+++NM_001195267	NC_000019.10
3596	3596	IL13	0.06	0	0	0.06	0.06	0	0.06	0	0	0.18	0.06	0.13	NM_001354991+++NM_001354992+++NM_001354993+++NM_002188	NC_000005.10
9154	9154	SLC28A1	0.05	0	0	0	0.06	0	0	0	0.09	0.03	0.03	0	URS00008B7221+++URS00008B81F8+++URS00008BC9B2+++URS00008BDE16+++URS00008C02A8+++URS00009BD4C7+++URS0000EED4B2+++URS0001BD7812+++URS0001BE0DA5+++URS0001BE6E85+++URS0001BE970A+++URS0001BEAA6A+++URS0001BF2CA1+++URS0001BF6D2B+++URS0001BF7D6A+++XR_002957690+++XR_931944+++XR_931945+++NM_001287761+++NM_001287762+++NM_001321721+++NM_001321722+++NM_004213+++NM_201651+++XM_011522203+++XM_011522204+++XM_011…	NC_000015.10
8974	8974	P4HA2	4.6	4.23	5.32	5.29	7.15	7.27	7.17	6.85	7.66	8.29	5.63	6.52	URS00008BD956+++URS00008BE4E6+++URS00008C011C+++URS00008C3C51+++URS0000D6D5C9+++URS0000D6DCAF+++URS0000EB8433+++URS0001BCF33B+++URS0001BD687D+++URS0001BF587E+++URS0001BFA748+++NM_001017974+++NM_001142598+++NM_001142599+++NM_001365677+++NM_001365678+++NM_001365679+++NM_001365680+++NM_001365681+++NM_004199	NC_000005.10
53342	53342	IL17D	1.07	0.66	0.99	0.96	0.8	0.52	0.68	0.54	0.52	0.83	0.77	0.73	NR_169590+++NR_169591+++URS0000781FB6+++URS00008B5726+++URS00008B74C4+++URS00008BBF81+++URS00008BD1C6+++URS00008C1000+++URS00008C254A+++URS0000D56EC9+++URS0000D58359+++URS0000D5C6F7+++URS0001BCB9C1+++URS0001BD1E4E+++URS0001BF1A22+++URS0001BF95A0+++NM_001385221+++NM_001385222+++NM_001385223+++NM_001385224+++NM_001385225+++NM_001386973+++NM_138284	NC_000013.11
4682	4682	NUBP1	30.18	27.33	31.36	30.41	35.65	38.37	33.84	39.62	38.64	41.61	36.77	33.83	URS0000E9541A+++URS0000EB1CE7+++URS0001BCC0CE+++URS0001BCD62E+++URS0001BEA681+++URS0001BEC8A8+++URS0001BF0B6B+++NM_001278506+++NM_001323594+++NM_001323595+++NM_001323596+++NM_001323597+++NM_002484+++XM_017023252	NC_000016.10
376267	376267	RAB15	13.15	13.04	9.51	10.49	9.5	9.09	10.48	9.76	10.81	9.76	10.53	8.67	URS00008C2294+++URS0001BD946D+++NM_001308154+++NM_001330182+++NM_198686+++XM_024449577	NC_000014.9
8448	8448	DOC2A	9.06	10.33	7.07	7.69	6.09	5.84	6.31	5.74	5.74	5.56	6.7	5.75	NR_104089+++NR_104090+++URS00008B3506+++URS00008B3741+++URS00008B4479+++URS00008B5182+++URS00008B594D+++URS00008B6D4D+++URS0000EB7748+++URS0001BD273B+++URS0001BD69E0+++URS0001BFA1A3+++NM_001282062+++NM_001282063+++NM_001282068+++NM_003586+++XM_011545975+++XM_017023778+++XM_024450472+++XM_024450473+++XM_024450474	NC_000016.10
4072	4072	EPCAM	77.88	85.18	67.03	71.63	68.73	63.75	66.81	66.95	65.32	62.88	64.32	69.38	NM_002354	NC_000002.12
51239	51239	ANKRD39	15.73	17.14	20.55	21.99	16.83	16.79	18.06	15.33	14.85	16.85	17.31	18.27	NM_016466	NC_000002.12
57817	57817	HAMP	0	0	0.59	0	0	0	1.16	0	0	0	0	0	NM_021175	NC_000019.10
3820	3820	KLRB1	0.05	0	0.05	0	0	0.05	0	0	0	0.05	0	0	URS0001BD33B5+++NM_002258	NC_000012.12
57182	57182	ANKRD50	2.79	3.03	3.23	3.34	3.18	3.06	3.49	3.15	3.7	3.62	3.08	3.3	NM_001167882+++NM_020337+++XM_017008471	NC_000004.12
56006	56006	SMG9	6.81	5.9	6	5.56	4.7	5.27	4.75	4.58	5.34	4.62	6.04	5.27	URS0000D5D3B9+++URS0000D6DD82+++URS0000D6E601+++URS0000D6E836+++URS0000EA2DBD+++URS0000EAB867+++URS0001BF6626+++NM_019108+++XM_005259057+++XM_011527113+++XM_011527114+++XM_011527115+++XM_011527116+++XM_017026988+++XM_024451608	NC_000019.10
11025	11025	LILRB3	0.1	0.13	0.17	0.11	0.08	0.05	0.08	0.07	0.13	0.05	0.2	0.11	NR_135493+++NR_135494+++NR_135495+++NR_135496+++URS0000D6D7BF+++XR_001753596+++NM_001081450+++NM_001320960+++NM_006864+++XM_011526381+++XM_011526382+++XM_017026218+++XM_017026219+++XM_017026220+++XM_017026221+++XM_017026222+++XM_017026223+++XM_024451332	NC_000019.10
3021	3021	H3-3B	125.18	120.86	109.46	119.31	131.17	129.82	127.97	133.81	135.17	148.88	113.65	123.76	URS0000D6D666+++URS0000D6E255+++URS0000D6E31B+++URS0000D6E440+++NM_005324	NC_000017.11
107983988	107983988	SPEM3	0	0.02	0	0	0	0	0	0	0	0	0	0	NM_001364672+++NM_001364708+++rna-NM_001364672.1-2+++rna-NM_001364708.1-2	NW_016107299.1
55432	55432	YOD1	4.9	6.02	6.81	7.69	7.4	7.06	7.04	7.19	7.17	6.79	6.97	7.13	NM_001276320+++NM_018566	NC_000001.11
83873	83873	GPR61	0.14	0.09	0.17	0.05	0.12	0.05	0.16	0.08	0.09	0.12	0.15	0.13	URS00002A8265+++URS00008B2BE2+++URS00008B69E1+++URS00008B8DD1+++URS00008BC3F8+++URS00009B08E4+++URS00009B3354+++URS0000D5855B+++URS0000D5AB6B+++URS0000D5ACBE+++URS0000D5B11D+++URS0000D5C4A9+++URS0000EAF6B5+++URS0001BD0D04+++URS0001BDE43D+++NM_001393907+++NM_031936	NC_000001.11
105369869	105369869	LOC105369869	0.16	0.14	0.04	0.03	0.13	0.05	0.04	0.06	0.09	0.07	0.04	0.06	XM_011539062	NC_000012.12
9375	9375	TM9SF2	67.24	66.58	72.71	71	62.11	63.25	59.9	61.77	55.56	52.18	60.99	63.04	URS00009B62BA+++URS0001BCF506+++URS0001BEF1F9+++URS0001BF5057+++NM_004800	NC_000013.11
143379	143379	C10orf82	0	0	0	0	0	0	0	0	0	0.09	0	0	URS0001BE3C1C+++NM_001330142+++NM_001350930+++NM_001350931+++NM_144661+++XM_011539340+++XM_011539341+++XM_011539342+++XM_011539343+++XM_011539344+++XM_011539345+++XM_011539346+++XM_011539347+++XM_024447829	NC_000010.11
51347	51347	TAOK3	9.15	7.86	10.42	9.75	10.18	10.81	10.3	9.99	12.28	11.04	10.73	10.58	URS00008B5FCC+++URS00008B6F15+++URS00008BEA4E+++URS0000D6E49F+++URS0000E9A9CE+++URS0000E9DEB0+++URS0000E9E9C8+++URS00019C0F56+++URS00019D97C0+++URS0001BD6A95+++URS0001BDEEB9+++URS0001BF260D+++URS0001BF9451+++NM_001346487+++NM_001346488+++NM_001346489+++NM_001346490+++NM_001346491+++NM_001346492+++NM_001346493+++NM_001346494+++NM_001346495+++NM_001346496+++NM_001346497+++NM_016281+++XM_005253898++…	NC_000012.12
79135	79135	APOO	50.23	49.92	58.9	57.78	46.57	46.11	49.85	49.52	45.69	41.38	45.63	47.79	NR_026545+++URS00008B5C18+++URS0000E9D197+++URS0000E9DE5B+++URS00019B30D5+++URS00019FCBF8+++URS0001BD99B2+++URS0001BF3079+++NM_024122+++XM_011545584+++XM_011545585+++XM_011545586+++XM_011545587+++XM_017029837+++XM_024452447	NC_000023.11
144455	144455	E2F7	12.2	11.85	8.89	8.38	5.62	5.17	5.1	5.63	3.41	3.21	5.71	5.5	URS0001BDFF02+++URS0001BE11C7+++URS0001BED773+++NM_203394+++XM_011537966+++XM_011537969	NC_000012.12
79822	79822	ARHGAP28	8.74	8.54	3.41	4.52	2.41	2.02	2.18	2.48	2.33	1.99	2.4	2.11	URS000055234F+++URS00008B6EE2+++URS0000EC1EF0+++URS0000EEBE9B+++URS0001BD7795+++URS0001BE0697+++URS0001BF47F7+++URS0001BF53A0+++NM_001010000+++NM_001366230+++NM_001366231+++XM_005258146	NC_000018.10
503497	503497	MS4A13	0	0	0	0	0	0	0	0	0	0.25	0.13	0	XR_949954+++NM_001012417+++NM_001100909+++NM_001278320	NC_000011.10
1519	1519	CTSO	1.26	1.62	1.67	1.94	5.1	5.98	4.86	4.7	7.34	7.24	3.76	4.55	URS0001BDC3E3+++URS0001BF166F+++URS0001BF2547+++NM_001334+++rna-NM_001334.3-2	NW_003315914.1
1010	1010	CDH12	19.63	8.13	0.51	29.42	1.39	6.21	3.41	5.92	13.29	8.09	8.13	4.76	URS00005C596C+++URS00008B5250+++URS00008B7B1B+++URS00008BD0E4+++URS00009B0B3D+++URS0000D5AD46+++URS0000E9BB66+++URS0000EA49EF+++URS0000EA6AFD+++URS0001BCD3FA+++URS0001BD569B+++URS0001BDB983+++URS0001BE65DC+++URS0001BEA244+++URS0001BEECE1+++URS0001BF0314+++URS0001BF24E7+++URS0001BF35FA+++URS0001BF66F2+++NM_001317227+++NM_001317228+++NM_001364104+++NM_001364105+++NM_001364106+++NM_001364107+++NM_00…	NW_003315917.2
8074	8074	FGF23	0	0.02	0.02	0	0	0	0	0.02	0	0	0	0	NM_020638	NC_000012.12
635	635	BHMT	0.06	0	0	0	0	0	0	0.03	0.06	0.03	0.08	0.06	URS00008C15B9+++URS00008C3DF3+++URS0000D5C142+++URS0001BE1CEE+++NM_001713	NC_000005.10
91298	91298	C12orf29	22.54	18.08	17.42	19.71	20.77	22.12	21.17	22.49	24.08	23.49	18.27	21.1	URS0000E9189F+++URS0000E992CB+++URS0000EB69FB+++URS0000EC22E6+++URS00019E79F0+++NM_001009894	NC_000012.12
121504	121504	H4-16	3.89	2.14	0.56	2.62	11.82	12.28	3.31	6.01	5.13	8.43	4.26	7.74	NM_175054	NC_000012.12
125919	125919	ZNF543	2.31	2.64	2.44	2.49	2.17	2.24	2.46	2.3	3.01	2.58	2.68	2.45	URS0001BE4AE0+++NM_213598	NC_000019.10
124995	124995	MRPL10	31.42	30.31	35.11	31.16	32.31	31.56	31.54	31.67	32.19	32.99	34.47	35.26	NR_037575+++URS0000D6D6F1+++URS0001BF07AB+++NM_145255+++NM_148887+++XM_024450575	NC_000017.11
79048	79048	SECISBP2	16.01	15.71	15.07	14.52	16.18	17.65	15.37	16.6	18.2	19.37	16.28	16	URS0000E92376+++URS0000EA4B34+++URS0000EBE1EF+++URS00019AA00C+++URS0001BCE948+++URS0001BD7C10+++URS0001BE2750+++URS0001BE8660+++XR_001746376+++XR_001746377+++XR_001746378+++XR_002956807+++XR_929840+++XR_929843+++NM_001282688+++NM_001282689+++NM_001282690+++NM_001354696+++NM_001354697+++NM_001354698+++NM_001354702+++NM_024077+++XM_006717282+++XM_011519000+++XM_011519001+++XM_011519002+++XM_0115190…	NC_000009.12
56995	56995	TULP4	2.78	2.72	2.08	2	2.86	2.53	2.79	2.83	3.33	2.85	2.63	2.47	URS0000387BC3+++URS00004898EE+++URS0000784C7B+++URS00008B5A8A+++URS00008B72A9+++URS00008B7510+++URS00008B79BF+++URS00008B80FB+++URS00008B9EED+++URS00008BB033+++URS00008BE0D6+++URS00009AD20A+++URS00009B8231+++URS0000D5B539+++URS0000EECB04+++URS0001BCD4EA+++URS0001BD6D36+++URS0001BD9CD9+++URS0001BDAA3E+++URS0001BE75EB+++URS0001BEABC0+++URS0001BF4023+++URS0001BF75E9+++URS0001BF8206+++URS0001BF92D2++…	NC_000006.12
253559	253559	CADM2	0.11	0.05	0.1	0.25	0.32	0.1	0.1	0.04	0.08	0.04	0.32	0.1	URS0000298714+++URS00008BCA2E+++URS00008C01DB+++URS0000D5A1E9+++URS0000E9CAC0+++URS0000EB873D+++URS0000EBF61B+++URS0001BCF635+++URS0001BD1478+++URS0001BD5081+++URS0001BE0791+++URS0001BECC14+++URS0001BF6434+++NM_001167674+++NM_001167675+++NM_001256502+++NM_001256503+++NM_001256504+++NM_001256505+++NM_001375960+++NM_001375961+++NM_001375964+++NM_001375967+++NM_001375968+++NM_001381963+++NM_00138196…	NW_018654711.1
iction scores &gt; 80 (high confidence targets).+++MIR7159_5P///Genes predicted to be targets of miRBase v22 microRNA hsa-miR-7159-5p in miRDB v6.0 with MirTarget v4 prediction scores &gt; 80 (high confidence targets).+++MIR7162_5P///Genes predicted to be targets of miRBase v22 microRNA hsa-miR-7162-5p in miRDB v6.0 with MirTarget v4 prediction scores &gt; 80 (high confidence targets).+++MIR7_2_3…	HES2_TARGET_GENES///Genes containing one or more binding sites for UniProt:Q9Y543 (HES2) in their promoter regions (TSS -1000,+100 bp) as identified by GTRD version 20.06 ChIP-seq harmonization.+++NFKBIA_TARGET_GENES///Genes containing one or more binding sites for UniProt:P25963 (NFKBIA) in their promoter regions (TSS -1000,+100 bp) as identified by GTRD version 20.06 ChIP-seq harmonization.+++S…	AAAYWAACM_HFH4_01///Genes having at least one occurence of the highly conserved motif M139 AAAYWAACM sites. The motif matches transcription factor binding site V$HFH4_01 (v7.4 TRANSFAC).+++AP4_Q6_01///Genes having at least one occurence of the transcription factor binding site V$AP4_Q6_01 (v7.4 TRANSFAC) in the regions spanning up to 4 kb around their transcription starting sites.+++AREB6_01///Ge…	NA	NA	NA	GSE10856_CTRL_VS_TNFRSF6B_IN_MACROPHAGE_DN///Genes down-regulated in comparison of macrophages treated with control (hIgG1) versus those treated with TNFRSF6B [GeneID=8771].+++GSE13887_ACT_CD4_VS_NO_TREATED_CD4_TCELL_DN///Genes down-regulated in CD4 [GeneID=920] T cells from healthy donors: activated by anti-CD3 and anti-CD28 versus nitric oxide [PubChem=145068] treatment.+++GSE16385_MONOCYTE_VS_…	HALLMARK_APICAL_JUNCTION///Genes encoding components of apical junction complex.	PF07686///Immunoglobulin V-set domain+++PF08205///CD80-like C2-set immunoglobulin domain +++PF13927///Immunoglobulin domain	R-HSA-1500931///Cell-Cell communication+++R-HSA-418990///Adherens junctions interactions+++R-HSA-421270///Cell-cell junction organization+++R-HSA-446728///Cell junction organization	NA	NA	[CADM2_HUMAN|Reviewed]RecName: Full=Cell adhesion molecule 2; AltName: Full=Immunoglobulin superfamily member 4D; Short=IgSF4D; AltName: Full=Nectin-like protein 3; Short=NECL-3; AltName: Full=Synaptic cell adhesion molecule 2; Short=SynCAM 2; Flags: Precursor;
23314	23314	SATB2	4.69	4.25	4.04	4.33	4.52	4.6	4.28	4.21	5.11	4.48	4.24	4.03	NR_134967+++URS0000030D5E+++URS00005BC8CD+++URS00008B762B+++URS00008BC0BB+++URS00008BEF8C+++URS0000D57935+++URS0000D58A31+++URS0000D5C4E4+++URS0000D5D555+++URS0000D5DCD8+++URS0000E99FFC+++URS0000EEBDFF+++URS0000EEE085+++URS0001BD48D7+++URS0001BE2562+++URS0001BEDE39+++URS0001BF6123+++NM_001172509+++NM_001172517+++NM_015265+++XM_005246396+++XM_011510840+++XM_017003656+++XM_024452767+++XM_024452768	NC_000002.12
169981	169981	SPIN3	12.94	11.62	12.16	12.26	11.41	10.61	11.63	10.63	10.82	11.31	10.52	10.88	NR_027139+++URS00008BB061+++URS0001BEA2DB+++URS0001BEA4A8+++URS0001BEE5AA+++URS0001BF647B+++NM_001010862+++XM_006724577+++XM_006724578+++XM_017029315	NC_000023.11
339366	339366	ADAMTSL5	0.03	0	0.03	0	0.08	0	0	0.03	0.08	0	0	0	URS000052BFED+++URS000077AAC0+++URS00008C0936+++URS00008C2B61+++URS00009BE3C0+++URS00009C433A+++URS0001BD9BEB+++URS0001BDAD89+++URS0001BDFC16+++URS0001BEA964+++URS0001BEAFFB+++URS0001BF1140+++NM_001367197+++NM_213604+++XM_011527961+++XM_011527963+++XM_017026744+++XM_017026745	NC_000019.10
7884	7884	SLBP	72.51	77.6	72.93	69.61	64.54	63.99	62.59	63.51	57.93	55.89	66.37	69.93	URS0000048377+++URS0000D58140+++URS0000D59B9F+++URS0000D5C394+++URS0000D5E3F7+++URS0000E64CEA+++URS0001BD07AB+++URS0001BE344F+++URS0001BE4EFC+++URS0001BE698A+++URS0001BF3A1A+++XR_002959759+++NM_001306074+++NM_001306075+++NM_006527	NC_000004.12
83876	83876	MRO	0.45	0.48	0.65	0.59	0.52	0.39	0.49	0.42	0.49	0.45	0.28	0.3	URS00008B94CC+++URS00008B9EE0+++URS0001BD77BC+++URS0001BE8729+++URS0001BE8749+++NM_001127174+++NM_001127175+++NM_001127176+++NM_001369508+++NM_001369510+++NM_001369511+++NM_001369515+++NM_031939+++XM_011526226+++XM_017026035	NC_000018.10
284406	284406	ZFP82	2.74	2.9	2.63	2.7	3.3	3.37	3.52	3.24	3.93	3.84	3.12	3.16	URS0001BE2CB9+++URS0001BF600F+++NM_001321917+++NM_001321918+++NM_001321919+++NM_133466	NC_000019.10
8722	8722	CTSF	23.46	22.88	22.01	22.96	18.28	14.53	17.03	16.45	18.29	17	16.8	16.55	URS0000D6DB6A+++URS0000D6DC89+++URS0000EAAEE3+++NM_003793+++XM_011545328	NC_000011.10
338645	338645	LUZP2	24.92	25.22	1.9	2.49	2.64	2.52	2.57	2.99	2.65	2.6	2.28	2.54	URS00008B2F2E+++URS00008B34F6+++URS0000EA032F+++URS0000EB9C02+++URS0001BCB6B4+++URS0001BCDE37+++URS0001BD18A5+++URS0001BDB7E8+++URS0001BEA5D6+++URS0001BEE24A+++URS0001BF3A26+++URS0001BF7262+++XR_930864+++NM_001009909+++NM_001252008+++NM_001252010+++XM_011520056+++XM_017017648+++XM_017017649	NC_000011.10
55345	55345	ZGRF1	2.76	3.56	2.5	2.39	2.24	1.66	1.9	2.06	1.35	1.63	1.94	2.32	URS00008B2BE0+++URS00008BB8AC+++URS00009BFF0A+++URS0000EAF18B+++URS0001BD0EA3+++URS0001BE8EE6+++URS0001BEA361+++URS0001BF09E7+++XR_001741282+++XR_938763+++XR_938764+++NM_001350397+++NM_018392+++XM_005263115+++XM_011532091+++XM_011532092+++XM_011532094+++XM_011532096+++XM_011532097+++XM_011532098+++XM_011532099+++XM_017008369+++XM_017008370+++XM_017008371+++XM_017008372+++XM_017008373+++XM_0244541…	NC_000004.12
950	950	SCARB2	135.33	128.32	114.74	125.73	127.98	129.7	128.24	127.35	138.93	129.97	120.46	124.63	URS00009BD20F+++URS0000D6D7EB+++URS0000D6D834+++URS0000E65ED7+++URS0001BF6B01+++NM_001204255+++NM_005506	NC_000004.12
51692	51692	CPSF3	45.48	47.61	44.6	39.83	36.06	34.91	36.52	35.81	36.85	32.88	38.22	39.91	URS00008B3F1B+++URS00008B456A+++URS0000EA95DF+++URS0001BCAD86+++NM_001321833+++NM_001321834+++NM_001321835+++NM_001321836+++NM_016207	NC_000002.12
4194	4194	MDM4	8.49	7.92	7.11	6.73	7.42	7.03	7.7	6.97	6.52	6.69	7.15	6.79	URS00008BAD26+++URS0001BD237A+++URS000225382B+++XR_001737179+++XR_001737180+++XR_001737181+++XR_001737182+++XR_001737183+++XR_002956626+++NM_001204171+++NM_001204172+++NM_001278516+++NM_001278517+++NM_001278518+++NM_001278519+++NM_002393+++XM_017001311+++XM_017001312+++XM_017001313+++XM_024447114+++XM_024447115	NC_000001.11
26045	26045	LRRTM2	0.1	0.24	0.07	0.12	0.11	0.15	0.08	0.15	0.1	0.14	0.12	0.09	URS00008C176A+++URS0000EA57BC+++NM_015564	NC_000005.10
659	659	BMPR2	10.43	10.23	8.79	10.43	9.31	8.67	9.28	9.29	10.08	9.07	9.08	9.78	URS00008B43FD+++URS00008B84A2+++URS00008C2C53+++URS00009B3A93+++URS0000EAAC8C+++URS0001BCD114+++URS0001BCEC56+++URS0001BD155F+++URS0001BD2995+++URS0001BDD35F+++URS0001BE01BA+++URS0001BE32DF+++URS0001BF34FE+++URS0001BF8B8F+++NM_001204+++XM_011511687	NC_000002.12
23105	23105	FSTL4	0.02	0.06	0.05	0.02	0.01	0.01	0.05	0.05	0.04	0.02	0.02	0.01	URS00000B7E9B+++URS000051D019+++URS00005A354A+++URS00006136E7+++URS00008B6C3B+++URS00008B7666+++URS00008BE72D+++URS00008C2AB3+++URS00009B2B41+++URS00009B7E75+++URS0000E98710+++URS0000E99BFD+++URS0000EA5D52+++URS0000EB3C84+++URS0000EBE712+++URS0000EC1EA7+++URS0001BCB419+++URS0001BCE139+++URS0001BCE728+++URS0001BCEDC6+++URS0001BD0276+++URS0001BD0894+++URS0001BD5D75+++URS0001BD69B0+++URS0001BE038F++…	NC_000005.10
28959	28959	TMEM176B	0.24	0.09	0	0	0	0	0	0	0	0	0	0	NM_001101311+++NM_001101312+++NM_001101314+++NM_001362691+++NM_001362692+++NM_014020+++XM_006715933+++XM_024446733+++XM_024446734	NC_000007.14
9416	9416	DDX23	33.09	40.47	41.96	38.05	43.96	45.36	44.55	41.74	43.88	42.21	46	43.8	URS00008C15CF+++URS0000D6D6F8+++URS0000D6D797+++URS0000D6DD4A+++URS0000D6DEBD+++URS0000D6E8B0+++URS00019B4C71+++URS00019D02CA+++NM_004818	NC_000012.12
23596	23596	OPN3	3.15	3.3	2.56	2.29	2.32	1.63	2.13	1.51	1.15	1.51	1.41	1.06	URS0000D3FAC9+++URS0001BDF3AE+++NM_001381855+++NM_001381856+++NM_014322	NC_000001.11
389643	389643	NUGGC	0.03	0.08	0.03	0	0.03	0.16	0.08	0.06	0.05	0.09	0.07	0.09	NM_001010906+++XM_011544523+++XM_011544524+++XM_011544525+++XM_011544526+++XM_017013403	NC_000008.11
1007	1007	CDH9	0.02	0	0	0	0	0	0	0	0	0	0	0	URS0001BE1824+++URS0001BEAB02+++URS0001BF7A28+++NM_016279	NC_000005.10
595	595	CCND1	67.89	75.83	95.63	101.55	94.06	95.19	93.62	89.77	83.12	80.89	96.45	104.11	URS00008BF273+++URS0001D7371E+++NM_053056	NC_000011.10
105379554	105379554	LOC105379554	1.12	1.8	1.92	2.47	1.09	3.62	2.24	2.66	1.13	3.06	1.79	1.73	XM_011546267	NT_187499.1
338879	338879	RNASE10	0.32	0.38	0.37	0.4	0.43	0.33	0.32	0.51	0.35	0.31	0.41	0.36	URS0000EA0002+++URS0001BD7381+++URS0001BD8AE4+++URS0001BDD1E1+++URS0001BEC0B6+++URS0001BFA2DA+++NM_001012975+++NM_001386206	NC_000014.9
494470	494470	RNF165	0.47	0.49	0.31	0.25	0.27	0.19	0.32	0.33	0.21	0.16	0.23	0.27	NR_046357+++URS00008BE510+++URS00008C0506+++URS0000D5C9E1+++URS0000DB9E94+++URS0000EA1146+++URS0000EAB82E+++URS0001BD87A0+++URS0001BF397F+++URS0001BF58AD+++NM_001256758+++NM_152470+++XM_011526016+++XM_017025788+++XM_024451191	NC_000018.10
8343	8343	H2BC7	6.29	10.74	11.18	14.76	14.45	15.5	13.34	13.24	14.18	10.83	15.35	11.13	NM_003522	NC_000006.12
113179	113179	ADAT3	4.19	3.06	3.86	3.93	2.04	2.18	2.26	2.31	2.5	2.21	1.76	1.89	URS0001BD3496+++NM_001329533+++NM_138422	NC_000019.10
10887	10887	PROKR1	0.05	0.05	0.02	0.01	0.03	0.09	0.05	0.05	0.07	0.08	0.02	0.08	NM_138964	NC_000002.12
132660	132660	LIN54	8.37	7.62	7.08	7.65	6.1	5.31	5.67	6.02	6.39	5.4	5.75	6.21	NR_110253+++NR_110254+++URS00008C138E+++URS0000EA5841+++URS0001BD4AB5+++NM_001115007+++NM_001115008+++NM_001288996+++NM_001288997+++NM_194282+++XM_005262750+++XM_006714081+++XM_017007728+++XM_017007729+++XM_017007730	NC_000004.12
127579	127579	DCST2	1.09	1.12	1.16	0.93	0.82	1.13	1.05	1.1	1.14	1.51	1.01	0.95	URS0000E9B4BA+++URS0000EA1A73+++URS0000EBB23E+++XR_921744+++NM_144622+++XM_011509188+++XM_011509189	NC_000001.11
54469	54469	ZFAND6	51.32	50.19	54.59	57.7	67.06	61.74	61.03	62.08	66.43	68.24	55.75	62.86	URS00009C54CD+++URS0000E97B5E+++URS0000EA4A16+++URS0000EB316D+++URS0000EB6DA0+++URS0001BCD069+++URS0001BE2525+++URS0001BF3086+++URS0001BF956F+++NM_001242911+++NM_001242912+++NM_001242913+++NM_001242914+++NM_001242915+++NM_001242916+++NM_001242917+++NM_001242918+++NM_001242919+++NM_019006+++XM_011521684+++XM_024449955+++XM_024449956+++XM_024449957+++XM_024449958+++XM_024449959+++XM_024449960+++XM_…	NC_000015.10
56288	56288	PARD3	1.16	1.41	0.76	1.1	1.49	1.05	1.45	1.35	1.1	1.3	1.21	1.57	URS00008B31A0+++URS00008B3CD1+++URS00008B4821+++URS00008B73AB+++URS00008B98C0+++URS00008BB387+++URS00008BEF6D+++URS0000EA45D5+++URS0000EB6C85+++URS0001BCAB4A+++URS0001BCDF71+++URS0001BD0F1D+++URS0001BD3876+++URS0001BD49CE+++URS0001BD4F92+++URS0001BD7210+++URS0001BD74BF+++URS0001BDEFFA+++URS0001BE9FCE+++URS0001BF577B+++URS000206D44C+++NM_001184785+++NM_001184786+++NM_001184787+++NM_001184788+++NM_…	NC_000010.11
147409	147409	DSG4	0	0	0	0	0	0	0	0	0.01	0	0	0.01	NM_001134453+++NM_177986+++XM_011525827	NC_000018.10
339834	339834	IHO1	0.03	0.03	0.08	0.06	0.03	0.06	0	0.03	0.05	0.05	0.03	0.05	URS000076CDA4+++URS00008B50CD+++URS0000A96FA4+++URS00019FBB49+++URS0001BE7F64+++URS0001BE7FC4+++NM_001135197+++NM_178173+++XM_006713124+++XM_011533670+++XM_011533671+++XM_011533672+++XM_011533673	NC_000003.12
25923	25923	ATL3	55.46	53.4	50.89	55.3	50.69	49.74	52.44	51.5	47.89	47.9	46.01	52.28	URS00008B2A44+++URS00008C2FCB+++URS0000EB4417+++NM_001290048+++NM_015459+++XM_006718493+++XM_024448428	NC_000011.10
85437	85437	ZCRB1	49.07	42.82	42.24	43.99	42.68	40.81	41.28	44.23	49.63	48.75	38.82	42.86	URS00008B5B70+++URS00008B8976+++URS0001BDF6C2+++NM_033114+++XM_017020124	NC_000012.12
84969	84969	TOX2	0.9	0.84	0.39	0.45	0.2	0.2	0.35	0.35	0.45	0.34	0.46	0.28	URS00008B5956+++XR_001754425+++NM_001098796+++NM_001098797+++NM_001098798+++NM_032883+++XM_006723884+++XM_017028109	NC_000020.11
114088	114088	TRIM9	0.04	0	0	0.02	0.01	0.01	0.02	0.02	0.01	0.03	0	0	NR_170640+++NR_170641+++NR_170642+++NR_170643+++NR_170644+++NR_170645+++NR_170646+++NR_170647+++NR_170648+++NR_170649+++NR_170650+++NR_170651+++NR_170652+++URS0000295DBC+++URS00008B82D7+++URS00008C0B24+++URS0000D6DE91+++URS0000D6EBC7+++URS0000EF4C2D+++URS0001BCCCC4+++URS0001BD9923+++XR_001750135+++XR_001750136+++XR_002957527+++XR_002957528+++NM_001387360+++NM_001387361+++NM_001387362+++NM_0013873…	NC_000014.9
10609	10609	P3H4	30.24	28.19	31.48	31	27.09	27.82	27.14	25.23	26.96	24.28	28.5	30.07	URS00009B6078+++URS00009B6345+++URS0000D6D483+++URS0000D6E19B+++NM_006455+++XM_006721640+++XM_024450538	NC_000017.11
100507421	100507421	TMEM178B	0.09	0.06	0.06	0.05	0.08	0.12	0.06	0.12	0.02	0.04	0.13	0.05	URS00005AC5FC+++URS00005D3D68+++URS00008B6BAB+++URS00008B7DB2+++URS00008B9B76+++URS00008BBB08+++URS00008BD81A+++URS00008BF0A3+++URS00008BFADE+++URS00008C007F+++URS00009B76DD+++URS0000DBA4B9+++URS0000E95BE8+++URS0001BD750A+++URS0001BD8210+++URS0001BDA1F3+++URS0001BDCAAE+++URS0001BDD570+++URS0001BDDABD+++URS0001BDE1A8+++URS0001BDEB35+++URS0001BDFF59+++URS0001BEBDFA+++URS0001BF0D67+++XR_001744505+++…	NC_000007.14
10481	10481	HOXB13	129.33	141.86	125.83	126.85	97.83	98.5	96.2	94.76	79.7	76.25	107.02	106.28	NM_006361	NC_000017.11
51429	51429	SNX9	4.58	4.98	4.02	4.57	5.47	5.85	5.18	4.59	5.18	5.87	5	4.92	URS00001BAA12+++URS00001E0F18+++URS00003FAA06+++URS00008B290F+++URS00008B421E+++URS00008B6035+++URS00008BCD1F+++URS00008BD75E+++URS00009B6E00+++URS0000D59053+++URS0000D5A785+++URS0000EACA3F+++URS0000EB4028+++URS0001BCAADC+++URS0001BCAC5C+++URS0001BCBF7B+++URS0001BCE78B+++URS0001BD0CA4+++URS0001BD5309+++URS0001BD5AA9+++URS0001BDB5A6+++URS0001BDBC21+++URS0001BDCF98+++URS0001BEA30C+++URS0001BEC6E5++…	NC_000006.12
5376	5376	PMP22	4.95	4.87	1.53	1.21	1.04	2.13	1.27	1.37	1.02	1.16	1.18	1.37	NR_104017+++NR_104018+++URS00003FDCF5+++URS00008B36D6+++URS00008BFE25+++URS0000D6DC30+++URS0000D6E68C+++URS0001BD9B7E+++URS0001BDE615+++NM_000304+++NM_001281455+++NM_001281456+++NM_001330143+++NM_153321+++NM_153322+++XM_024450806	NC_000017.11
163933	163933	FAM43B	0.14	0.08	0	0.03	0	0	0	0	0	0	0	0	URS0001BCE517+++URS0001BD92DA+++URS0001BEDC92+++NM_207334	NC_000001.11
9533	9533	POLR1C	54.84	56.97	56.49	58.9	59.08	61.95	66.27	61.99	57.38	63.11	69.8	60.88	URS00001DB076+++URS000021ECBE+++URS00005A9908+++URS00005E798A+++URS00008B2E7F+++URS00008B3E5A+++URS00008B4D8A+++URS00008B5CF5+++URS00008B66D9+++URS00008B68F2+++URS00008B74B8+++URS00008B93E7+++URS00008B9D74+++URS00008BA666+++URS00008BAF11+++URS00008BBCED+++URS00008BBF42+++URS00008BD294+++URS00008BDDEC+++URS00008BE5BA+++URS0000D5757E+++URS0000D58265+++URS0000D590E3+++URS0000D59155+++URS0000D59FEB++…	NC_000006.12
6305	6305	SBF1	15.11	14.08	15.46	14.83	16.2	16.88	16.63	17.2	18.61	19	16.69	15.55	URS0000D6E5CF+++URS0000D6EAD7+++URS0000D6ED2D+++URS0000E9B91A+++URS0000E9F301+++URS0000EA5ADB+++URS0000EA610C+++URS0000EAA100+++URS0000EAF7FB+++URS0001BD6178+++URS0001BE37A1+++URS0001BF71CB+++NM_001365819+++NM_002972+++XM_005261935+++XM_011530709+++XM_011530710+++XM_017028905	NC_000022.11
221120	221120	ALKBH3	25.36	25.02	25.24	23.66	25.29	26.7	28.74	25.98	31.46	28.42	27.97	26.01	URS0000D58D44+++URS0000E9D9BC+++URS0001BCB7DE+++URS0001BF0246+++URS0001BF7D0B+++NM_139178	NC_000011.10
9374	9374	PPT2	2.02	2.71	2.75	2.26	2.61	2	1.79	2.22	1.46	1.6	2.95	2.41	NM_001204103+++NM_005155+++NM_138717+++rna-NM_001204103.2-2+++rna-NM_001204103.2-3+++rna-NM_001204103.2-4+++rna-NM_001204103.2-5+++rna-NM_001204103.2-6+++rna-NM_001204103.2-7+++rna-NM_001204103.2-8+++rna-NM_005155.7-2+++rna-NM_005155.7-3+++rna-NM_005155.7-4+++rna-NM_005155.7-5+++rna-NM_005155.7-6+++rna-NM_005155.7-7+++rna-NM_005155.7-8+++rna-NM_138717.3-2+++rna-NM_138717.3-3+++rna-NM_138717.3-4++…	NT_167249.2
84939	84939	PWWP3A	14.1	12.44	12.53	12.97	14.32	14	13.9	14.92	14.44	14.64	15.23	14.55	NR_024247+++NR_163148+++NR_163149+++NR_168275+++NR_168276+++NR_168277+++NR_168278+++URS00003E8E57+++URS000061BE07+++URS00008B4399+++URS00008B7693+++URS00008BFBA5+++URS00008BFEDE+++URS00009B7F7B+++URS00009B8A80+++URS00009BB9C4+++URS0000D5863C+++URS0000EA5541+++URS0000EB6512+++URS0000EBA0CB+++URS0001BD29C3+++URS0001BD752E+++URS0001BD9DE5+++URS0001BE15F1+++URS0001BE2E71+++URS0001BE4189+++URS0001BEEF…	NC_000019.10
283748	283748	PLA2G4D	0.5	0.32	0.76	1.74	0.27	0.29	0.23	0.19	0.31	0.17	0.21	0.14	URS0000D6E5B9+++URS0000EA735E+++URS0001BE0C16+++URS0001BEFDE5+++XR_931798+++NM_178034+++XM_011521467	NC_000015.10
25819	25819	NOCT	6.22	6.38	7.63	7.52	7.55	8.74	9.78	10.5	7.61	7.96	9.07	7.74	URS00019EA004+++URS0001BE2A9A+++NM_012118	NC_000004.12
81693	81693	AMN	0.09	0.05	0.1	0.05	0	0.03	0.09	0.02	0.05	0.07	0	0.02	URS0000275D73+++URS00008B95DD+++URS0000EA9D6C+++URS0001BCC2A4+++URS0001BDB62F+++URS0001BE48A8+++URS0001BF44B0+++NM_030943+++XM_011537202+++XM_011537203+++XM_024449714	NC_000014.9
26064	26064	RAI14	23.95	25.57	15.49	16.01	11.4	11.67	10.86	12.5	10.83	10.39	12.65	12.51	URS00002FD3B0+++URS00008C1E80+++URS00009C2C4F+++URS0000E9B470+++URS0000EB32D1+++URS0000EBB58B+++URS0001BE758F+++URS0001BE7B79+++NM_001145520+++NM_001145521+++NM_001145522+++NM_001145523+++NM_001145525+++NM_015577+++XM_006714469+++XM_011514016+++XM_011514017+++XM_011514018+++XM_011514019+++XM_011514020+++XM_011514021+++XM_011514022+++XM_011514023+++XM_011514024+++XM_011514025+++XM_017009334+++XM_0…	NC_000005.10
51441	51441	YTHDF2	66.56	72.56	73.39	70.5	85.35	85.63	82.51	82.19	92.62	94.57	82.67	80.98	URS00008BD2E4+++URS0000D464AC+++URS0000D5D2D5+++URS0001A018BF+++URS0001BD2162+++URS0001BDB885+++NM_001172828+++NM_001173128+++NM_016258	NC_000001.11
51691	51691	LSM8	4.68	4.12	3.56	3.76	3.23	2.74	3.34	3.06	2.75	2.83	3.13	3.33	URS0000EA3994+++URS0000EAE466+++URS00019C2AF2+++URS0001BCCA7F+++URS0001BCD29D+++URS0001BD3A4F+++URS0001BE2FA9+++URS0001BEC3E5+++URS0001BF0E16+++URS0001BF45A3+++URS0001BF9CC9+++NM_016200	NC_000007.14
4704	4704	NDUFA9	17.69	17.84	17.83	17.32	16.22	16.83	16	16.69	16.34	15.76	16.53	18.01	URS00008B5119+++URS00008B5139+++URS00008B9573+++URS00008BBF79+++URS0000E937A1+++URS0000E971A3+++URS0001BD6DE9+++URS0001BDBD15+++URS0001BECD78+++URS0001BED2BB+++URS0001BEE385+++URS0001BEE959+++NM_005002	NC_000012.12
441250	441250	TYW1B	1.09	0.95	1.06	1.19	1.15	1.29	1.17	1.08	0.86	0.99	1.35	1.26	URS00008C07CE+++URS00009B72EA+++URS00009BDE07+++URS00009C35EB+++URS0000EACB9D+++URS0000EBDA57+++URS0001BCD346+++URS0001BD89F3+++URS0001BD8B48+++URS0001BE1BEF+++URS0001BE338D+++URS0001BE9991+++URS0001BF0B5A+++URS0001BF99CC+++NM_001145440	NC_000007.14
64398	64398	PALS1	23.07	21.79	21.3	23.23	25.04	23.65	24.71	23.29	27.35	25.79	24.02	23.17	URS000003DAFE+++URS00008B7092+++URS00008BBF2B+++URS00008C073A+++URS00009B7F99+++URS0000EEDCF5+++URS0001BD6ED9+++URS0001BF99FC+++NM_001256550+++NM_022474+++XM_005268003+++XM_011537086+++XM_011537087+++XM_024449691+++XM_024449692	NC_000014.9
63950	63950	DMRTA2	0.03	0.03	0.06	0.03	0.02	0	0.02	0	0.02	0	0.02	0	NM_032110+++XM_011541937	NC_000001.11
2261	2261	FGFR3	0.45	0.31	2.32	3.08	2.18	2.28	1.99	1.96	1.66	1.54	2.2	2.25	NR_148971+++NM_000142+++NM_001163213+++NM_001354809+++NM_001354810+++NM_022965+++XM_006713868+++XM_006713869+++XM_006713870+++XM_006713871+++XM_006713873+++XM_011513420+++XM_011513422	NC_000004.12
153129	153129	SLC38A9	9.28	9.86	8.03	7.47	9.64	10.79	9.72	9.99	10.51	9.75	8.85	9.78	NR_047649+++NR_146165+++URS00008B5D36+++URS00008BBD80+++URS00008C1CCF+++URS00008C3288+++URS00009C3F02+++URS0000D6D9D5+++URS0000D6E013+++URS0000D6EBCB+++URS0000EA3E1D+++URS0000EBDCE0+++URS0001BD66A2+++URS0001BD710B+++URS0001BDC942+++URS0001BDD9F2+++URS0001BE4048+++URS0001BED242+++URS0001BEEAA7+++URS0001BF29C1+++XR_001742002+++XR_948237+++XR_948238+++NM_001258286+++NM_001258287+++NM_001282429+++NM_…	NC_000005.10
145376	145376	PPP1R36	0.07	0.06	0.06	0	0	0.07	0	0.07	0.12	0.13	0.06	0.12	URS00002953EC+++URS00004FD2AF+++URS0001BF4C8A+++NM_172365+++XM_005267354+++XM_005267355+++XM_011536468+++XM_024449485	NC_000014.9
170394	170394	PWWP2B	9.72	9.96	10.8	11.65	12.38	14.63	12.6	11.95	13.63	13.49	13.51	12.48	URS0001BCF632+++XR_001747051+++NM_001098637+++NM_138499+++XM_006717659+++XM_011539387	NC_000010.11
6667	6667	SP1	19.14	18.68	16.46	16.44	17.81	18.73	17.51	17.72	18.49	18.48	17.44	16.35	URS00009C55EA+++URS00019FF5EB+++NM_001251825+++NM_003109+++NM_138473	NC_000012.12
63908	63908	NAPB	4.84	4.97	4.65	5.21	6.73	6.81	6.63	6.57	7.53	6.67	6.06	5.51	NR_104266+++URS0000EBDEDA+++URS0001BCDE51+++URS0001BD5DB4+++URS0001BD7DE8+++URS0001BFA2CA+++NM_001283018+++NM_001283020+++NM_001283026+++NM_022080+++XM_011529313+++XM_011529315+++XM_017028008	NC_000020.11
55351	55351	STK32B	0	0	0	0.02	0.02	0	0	0	0.02	0	0	0	URS00008B716B+++URS0000EA4B42+++URS0000EB2995+++URS0001BD9538+++URS0001BDE8A8+++URS0001BE004E+++URS0001BE6DC5+++URS0001BEC38E+++URS0001BECAF3+++URS0001BF9081+++NM_001306082+++NM_001345969+++NM_018401+++XM_005247982+++XM_005247983+++XM_011513504+++XM_017008374+++XM_017008375+++XM_017008376+++XM_017008377+++XM_024454131	NC_000004.12
472	472	ATM	9.32	11.55	11.05	8.98	9.2	8.97	8.18	10.47	6.5	8.88	12.38	7.52	URS00009B6240+++URS00009BA7FB+++URS00009C2355+++URS0000EBFF3F+++URS00019A590A+++URS0001BD06FB+++URS0001BDE88C+++URS0001BE0AFC+++URS0001BE2DC6+++URS0001BE7C62+++URS0001BE911E+++URS0001BF6BB1+++XR_002957150+++NM_000051+++NM_001351834+++NM_001351835+++NM_001351836+++XM_005271562+++XM_006718843+++XM_006718845+++XM_011542840+++XM_011542842+++XM_011542843+++XM_011542844+++XM_011542845+++XM_017017789+++…	NC_000011.10
8190	8190	MIA	0	0	0	0	0	0.67	0.34	0	0	0	0.33	0.34	NM_001202553+++NM_006533	NC_000019.10
1825	1825	DSC3	0.02	0.02	0.04	0.05	0.01	0.01	0.02	0.03	0.02	0.01	0.02	0.03	URS00008B8262+++URS00008C0607+++URS0000EA7D59+++URS0001BDB056+++URS0001BF007B+++URS0001BF3CB8+++NM_001941+++NM_024423	NC_000018.10
393046	393046	OR2A5	0.02	0	0	0.01	0.01	0	0	0.01	0.01	0.01	0.02	0.02	NM_012365+++rna-NM_012365.2-2	NW_018654715.1
51363	51363	CHST15	3.01	2.86	1.85	1.93	2.26	2.19	2.33	2.65	2.81	3.05	2.24	2.34	URS00008B5544+++URS00008BE860+++URS0000E93CC0+++URS0000E9B8C9+++URS0000E9D2A9+++URS0000EA9FDA+++URS0000EC004F+++URS0001A07878+++URS0001BDC282+++URS0001BF99F6+++NM_001270764+++NM_001270765+++NM_014863+++NM_015892+++XM_005269891+++XM_005269892+++XM_005269893+++XM_005269894+++XM_006717891+++XM_011539857+++XM_017016319+++XM_017016320+++XM_017016321	NC_000010.11
2323	2323	FLT3LG	0.1	0.28	0.15	0	0.04	0	0	0.04	0	0	0.04	0.15	URS0000EA85EE+++URS0000EF3A1C+++URS0001BD0AFB+++URS0001BF9946+++XR_935781+++XR_935782+++NM_001204502+++NM_001204503+++NM_001278637+++NM_001278638+++NM_001459+++XM_005258680+++XM_005258681+++XM_005258682+++XM_005258683+++XM_006723116+++XM_011526675+++XM_011526676+++XM_011526677+++XM_011526678+++XM_011526680+++XM_011526682+++XM_017026532+++XM_017026533+++XM_017026534+++XM_017026535	NC_000019.10
25994	25994	HIGD1A	74.41	71.3	83.2	89.42	75.9	71.86	75.81	76.14	69.06	69.82	66.51	74.31	URS0000811A96+++URS00008BD396+++URS00009B3615+++URS00009C25E1+++URS00009C47D8+++URS0000D6ED07+++URS00019CF33F+++URS0001BDBF29+++NM_001099668+++NM_001099669+++NM_014056	NC_000003.12
79665	79665	DHX40	36.52	36.78	30.48	30.89	35.32	35.67	35.41	33.34	39.22	37.15	33.44	33.28	URS00009B57B4+++URS0000E922C4+++URS0000EA8796+++URS0001BCDBB3+++URS0001BE5087+++NM_001166301+++NM_024612+++XM_006722083+++XM_011525253+++XM_011525254+++XM_017025080+++XM_017025081+++XM_017025082+++XM_017025083	NC_000017.11
83604	83604	TMEM47	5.89	5.33	7.03	8.65	8.73	8.61	8.75	8.73	8.65	8.84	8.51	9.42	NM_031442	NC_000023.11
642623	642623	UBTFL1	0.28	0.34	0.07	0	0.28	0.21	0.21	0.43	0.07	0.14	0.83	0.43	NM_001143975	NC_000011.10
5087	5087	PBX1	1.18	0.96	0.48	0.46	0.23	0.2	0.25	0.21	0.31	0.34	0.25	0.21	URS00003A000B+++URS00003CA283+++URS00008B4988+++URS00008B6233+++URS00008B7CE1+++URS00008B8676+++URS00009B96DF+++URS0000D5898A+++URS0000EB273F+++URS0000EBF638+++URS0001BCEC1C+++URS0001BD3822+++URS0001BD3E22+++URS0001BDCD6A+++URS0001BE2CE4+++URS0001BE2F28+++URS0001BEDF0D+++URS0001BEF19D+++URS0001BF6CE9+++NM_001204961+++NM_001204963+++NM_001353130+++NM_001353131+++NM_002585+++XM_005245228+++XM_00524…	NC_000001.11
84759	84759	PCGF1	9.78	8	7.93	9.16	10.11	12.49	12.7	11.3	10.88	10.67	12.98	9.4	URS00008B51D4+++NM_032673+++XM_024453181	NC_000002.12
63899	63899	NSUN3	6.62	6.82	6.01	7.32	8.21	7.79	7.25	6.76	7.84	7.79	6.68	7.58	URS00008B8EF4+++URS00008BEDF8+++URS0001BCB3C1+++URS0001BE608D+++URS0001BEA94E+++NM_022072+++XM_024453699	NC_000003.12
92999	92999	ZBTB47	3.46	3.27	2.91	3.36	3.9	3.81	3.73	4.19	3.83	4.15	4.1	3.7	URS0000EF2454+++URS0001BCC7BF+++URS0001BD52B4+++NM_145166	NC_000003.12
161253	161253	REM2	0.28	0.31	0.71	0.42	0.47	0.56	0.56	0.44	0.34	0.61	0.43	0.56	URS0001BD6AB7+++NM_173527+++XM_005267383+++XM_011536518+++XM_017021058+++XM_017021059	NC_000014.9
146206	146206	CARMIL2	0.33	0.41	0.74	0.78	1.04	1.03	0.86	1.11	0.8	0.76	0.78	0.91	URS00008B41D8+++URS00008C0759+++URS0001BDEC36+++XR_001751843+++NM_001013838+++NM_001317026+++XM_011522874+++XM_011522875+++XM_017022953	NC_000016.10
53981	53981	CPSF2	21.29	22.22	19.57	20.55	21.95	21.29	20.4	20.59	22.79	21.85	20.11	20.8	URS00008BF4E0+++URS00009B5E91+++URS00009C1C25+++URS0001BD57EC+++URS0001BF76DE+++NM_001322270+++NM_001322271+++NM_001322272+++NM_017437	NC_000014.9
51477	51477	ISYNA1	30.23	26.13	17.49	19.61	14.76	14.78	15.03	14.73	11.86	11.71	16.2	15.62	NR_045573+++NR_045574+++NM_001170938+++NM_001253389+++NM_016368+++XM_011528059+++XM_024451536+++XM_024451537+++XM_024451538	NC_000019.10
114885	114885	OSBPL11	8.35	8.78	7.77	8.48	10.09	9.95	9.27	8.77	10.9	11.31	9.13	9.3	URS00008BDDD0+++URS0001BF8801+++XR_001739992+++NM_022776	NC_000003.12
55860	55860	ACTR10	38.94	35.55	36.56	42.35	48.85	49.88	48.81	50.53	47.86	57.89	42.48	44.39	URS00009AF97D+++URS00009B4F19+++URS0001BD58F9+++URS0001BE0912+++URS0001BEE0BB+++NM_018477+++XM_011536960+++XM_011536961+++XM_011536962+++XM_011536963	NC_000014.9
11129	11129	CLASRP	11.17	9	7.98	10.13	8	8.38	8.96	8.77	8.61	9.05	8.83	8.15	NR_103529+++URS00009C0249+++URS0001BD2C51+++URS0001BE6EBD+++URS0001BEDDA1+++XR_002958247+++NM_001278439+++NM_007056+++XM_011526396+++XM_011526397	NC_000019.10
392862	392862	GRID2IP	0.1	0.16	0.13	0.09	0.08	0.19	0.16	0.25	0.2	0.26	0.33	0.12	URS0001BE71B6+++URS0001BEE8AD+++URS0001BEF0E1+++NM_001145118+++NM_001388403+++NM_001394781+++XM_011515404	NC_000007.14
112849	112849	L3HYPDH	9.33	11.01	10.4	9.69	9.29	9.68	9.2	10.71	10.95	11.79	9.86	11.66	NR_138571+++NR_138572+++NR_138574+++NR_138575+++URS00008C20A1+++URS0000D6D48C+++URS0000D6DCF6+++URS0000D6DD2F+++URS0001BD86B1+++URS0001BEF0B4+++URS0001BEF532+++URS0001BF43E5+++URS0001BFA3A1+++XR_943383+++XR_943384+++NM_001331158+++NM_001331159+++NM_001331164+++NM_144581+++XM_024449462	NC_000014.9
222008	222008	VSTM2A	0	0	0	0	0.01	0.07	0.02	0.02	0.02	0	0.04	0.04	NR_133927+++URS00008BE6C4+++URS0000EB04F9+++URS0001BDEADF+++URS0001BE0591+++URS0001BF1EA3+++NM_001301009+++NM_001317843+++NM_182546+++XM_006715665+++XM_006715666+++XM_017011841	NC_000007.14
3191	3191	HNRNPL	228.25	234.37	216.53	209.46	203.95	201	205.49	204.64	190.48	198.94	203.02	203.77	URS00000EE78A+++URS00008B680D+++URS00009BF2B3+++URS0000D6D649+++URS0000D6DC1B+++URS0001BCE48A+++URS0001BD3C82+++URS0001BD554A+++URS0001BE5956+++XR_243927+++NM_001005335+++NM_001385651+++NM_001533+++XM_011526888+++XM_024451480+++XM_024451481+++XM_024451482+++XM_024451483+++rna-NM_001005335.2-2+++rna-NM_001385651.1-2+++rna-NM_001533.3-2	NW_014040929.1
63027	63027	SLC22A23	4.05	3.96	4.78	4.67	7.15	6.5	6.4	5.93	7.48	7.08	7.05	6.08	NR_104448+++NR_168069+++URS000037DB60+++URS00008B2947+++URS00008B2BD3+++URS00008B2EA4+++URS00008B30F4+++URS00008B3163+++URS00008B3177+++URS00008B3298+++URS00008B3A14+++URS00008B4872+++URS00008B50BD+++URS00008B514C+++URS00008B5173+++URS00008B520C+++URS00008B598B+++URS00008B61E7+++URS00008B69BA+++URS00008B6CD6+++URS00008B6DE5+++URS00008B71C7+++URS00008B7538+++URS00008B7A60+++URS00008B7CC0+++URS0000…	NC_000006.12
51719	51719	CAB39	21.09	20.9	22.61	21.6	27.1	26.52	26.05	26.95	30.24	30.32	23.82	25.88	URS00008B7546+++URS0000E98C4E+++URS0001BD8B2D+++URS0001BDDFCF+++URS0001BF4DCB+++URS0001DBDA35+++NM_001130849+++NM_001130850+++NM_016289+++XM_011511350	NC_000002.12
196743	196743	PAOX	2.83	2.47	3.33	3.31	2.96	2.43	3.65	3.09	3.88	3.67	3.28	2.83	NR_109763+++NR_109764+++NR_109765+++NR_109766+++URS0000E9A9EB+++URS0000EA6E6B+++URS00019A6622+++URS0001BE8561+++NM_152911+++NM_207127+++NM_207128	NC_000010.11
5914	5914	RARA	5.59	5.42	4.08	3.78	4.09	3.91	3.75	4	3.82	4.46	3.74	4.22	URS00008B90B9+++URS0000E9A653+++URS0000EA016C+++URS0000EAA58F+++URS0000EAC91C+++URS0000EAF97E+++URS0000EB3362+++URS0001BD177A+++URS0001BDA8A6+++URS0001BDB09E+++URS0001BF6CFA+++URS0001BFA673+++URS0001BFA7D2+++NM_000964+++NM_001024809+++NM_001145301+++NM_001145302+++XM_005257552+++XM_005257553+++XM_005257554+++XM_011525095+++XM_011525096+++XM_017024920	NC_000017.11
57477	57477	SHROOM4	0.01	0.01	0.01	0	0.01	0.01	0.01	0.01	0.02	0	0	0	NR_027121+++NR_172068+++NR_172069+++NR_172070+++URS00008B3E72+++URS00008B91C3+++URS00008BEE84+++URS0000D0D771+++URS0001BCB571+++URS0001BD3305+++URS0001BD972B+++URS0001BD99CB+++XR_001755716+++XR_001755717+++XR_001755718+++NM_020717+++XM_017029682+++XM_017029683+++XM_017029684+++XM_017029685+++XM_017029686+++XM_017029687	NC_000023.11
257236	257236	CCDC96	0.93	1.36	1.29	1.77	1.59	2	1.39	2.5	1.81	1.87	1.89	2.06	NM_153376	NC_000004.12
112495	112495	GTF3C6	280.99	287.96	301.99	292.35	296.83	290.71	303.04	297.15	278.34	275.77	290.12	306.16	URS00009BC662+++URS0000D59297+++URS0001BE3183+++URS0001BF3590+++NM_138408	NC_000006.12
23548	23548	TTC33	5.65	5.4	5.29	6.9	8.6	8.86	7.74	7.31	9.86	9.96	5.45	7.39	URS00008B3070+++URS0000D6E1F2+++URS0000D6ED0A+++URS0001BD997B+++NM_012382+++XM_011514003	NC_000005.10
8301	8301	PICALM	60.53	56.91	58.61	58.85	66.65	68.79	66.85	68.56	75.71	70.79	64.41	61.88	URS00008BDD95+++URS00008C393D+++URS00009B3FDD+++URS00009BD607+++URS00009BDFD3+++URS00009C086F+++URS0000D57755+++URS0000D6DC3A+++URS0000D6DF24+++URS0000D6E198+++URS0000D6E438+++URS00019B74CE+++URS0001BCF380+++URS0001BE07D8+++URS0001BE388B+++NM_001008660+++NM_001206946+++NM_001206947+++NM_007166+++XM_005274322+++XM_005274323+++XM_005274324+++XM_005274325+++XM_005274326+++XM_005274327+++XM_005274328…	NC_000011.10
8835	8835	SOCS2	4.21	3.29	9.99	10.81	10.18	8.72	10.96	10.35	6.85	7.72	11.23	10.18	URS00008BAC1A+++URS0000D5D101+++URS0000E9359E+++URS00019CA949+++URS0001BCE21A+++URS0001BF5BC5+++XR_944810+++NM_001270467+++NM_001270468+++NM_001270469+++NM_001270470+++NM_001270471+++NM_003877+++XM_011538929+++XM_011538935+++XM_011538936+++XM_017020147+++XM_017020148+++XM_017020149+++XM_017020151+++XM_017020152+++XM_017020155	NC_000012.12
100137049	100137049	PLA2G4B	3.04	3.05	2.46	2.64	3.13	3.14	2.83	2.41	2.74	1.66	2.64	2.74	NM_001114633	NC_000015.10
50615	50615	IL21R	0.04	0.01	0.03	0	0	0	0	0.03	0	0	0.01	0	URS00008B4AEB+++URS00009C510A+++URS0001BDBA50+++NM_021798+++NM_181078+++NM_181079+++XM_011545857+++XM_011545858+++XM_017023257	NC_000016.10
107987235	107987235	LOC107987235	0	0	0	0	0	0.1	0	0	0.1	0.1	0	0	XM_017023960	NC_000016.10
256949	256949	KANK3	0.38	0.32	0.25	0.26	0.3	0.32	0.4	0.53	0.36	0.48	0.32	0.33	URS0001BCC8D0+++URS0001BD69A5+++URS0001BD800C+++XR_936169+++NM_198471+++XM_006722718+++XM_011527884+++XM_017026563	NC_000019.10
1731	1731	SEPTIN1	0.73	0.79	0.9	0.71	0.33	0.34	0.63	0.82	0.33	0.53	0.25	0.55	URS00008BBBFB+++URS00008BC6CE+++URS0000D6E0EF+++URS00019E4923+++URS0001BED1FA+++XR_001751850+++XR_002957782+++NM_001365977+++NM_052838+++XM_017022991	NC_000016.10
80143	80143	SIKE1	23.04	19.55	16.43	19.05	20.17	19.23	18.43	19.32	21.97	22.36	16.52	19.21	NR_049741+++NR_049742+++URS0000D57D1A+++NM_001102396+++NM_025073	NC_000001.11
127294	127294	MYOM3	0.03	0.01	0.02	0.02	0	0.01	0.03	0.01	0.01	0	0.01	0.01	URS00008BD533+++NM_152372	NC_000001.11
6038	6038	RNASE4	3.13	2.48	3.82	3.54	3.68	2.98	2.71	3.52	2.35	3.31	3.29	3.78	URS0000585BA8+++URS00008B7CB3+++URS0000D57AC6+++URS0001BCAFCC+++URS0001BCCD64+++URS0001BDC12A+++URS0001BE0178+++URS0001BE07BD+++URS0001BEFC09+++URS0001BF8632+++NM_001282192+++NM_001282193+++NM_002937+++NM_194431	NC_000014.9
8833	8833	GMPS	39.64	41.19	38.39	37.91	34.97	33.02	34.19	34.53	32.42	30.56	35.13	36.43	URS0000D5908D+++URS0000D5DA29+++URS0000EAAC81+++URS0000EB5D51+++URS0000EF2ACD+++URS0001BCB46C+++URS0001BCDC94+++URS0001BD1BC3+++URS0001BD3B8D+++URS0001BD8D02+++URS0001BD974B+++URS0001BDE26B+++URS0001BDEAA1+++URS0001BDFEC5+++URS0001BDFF30+++URS0001BE0F16+++URS0001BE2B44+++URS0001BE53D8+++URS0001BE73BF+++URS0001BF2373+++URS0001BF306A+++URS0001BF42FB+++URS0001BF945E+++NM_003875+++XM_011513263+++XM_0…	NC_000003.12
1434	1434	CSE1L	159.12	174.16	164.8	154.86	127.67	125.44	131.15	130.65	108.04	104.68	131.35	139.48	NR_045796+++NM_001256135+++NM_001316+++NM_001362762	NC_000020.11
117154	117154	DACH2	0	0.03	0	0.03	0	0	0	0.03	0	0	0	0	URS00008B4566+++URS00008BF5DD+++URS0000E93566+++URS0000EAAACD+++URS0000EB83FC+++URS0001BD7EE2+++URS0001BD86EB+++URS0001BDBD96+++URS0001BDD77A+++URS0001BE3F44+++URS0001BF5582+++URS0001BF81C1+++NM_001139514+++NM_001139515+++NM_053281+++XM_011530846+++XM_011530847+++XM_011530848+++XM_017029254+++XM_017029255+++XM_017029256	NC_000023.11
199745	199745	THAP8	6.35	3.94	4.18	3.27	5.03	4.93	4.86	5.65	7.22	6.69	4.99	4.3	NR_138539+++URS0000D6D611+++URS0001BEF769+++NM_001331102+++NM_001331103+++NM_001331104+++NM_152658	NC_000019.10
202243	202243	CCDC125	18.59	15.79	17.19	15.22	17	14.92	14.46	15.42	14.91	15.97	15.09	15.46	URS00008B548D+++URS00008BE4BC+++URS00008C313B+++URS0000D6DE6E+++URS0001BCBBBA+++URS0001BE41FC+++URS0001BE9CF0+++XR_948241+++NM_001297696+++NM_001297697+++NM_176816+++XM_005248458+++XM_005248459+++XM_005248461+++XM_005248463+++XM_005248464+++XM_006714569+++XM_006714570+++XM_011543255+++XM_011543256+++XM_011543257+++XM_011543258+++XM_011543259+++XM_011543260+++XM_017009206+++XM_017009207+++XM_01700…	NW_003315917.2
10802	10802	SEC24A	20.24	21.11	23.04	24.64	26.67	26.83	25.99	25.03	28.03	25.94	25.82	27.18	URS00008B95AA+++URS00008BB4C1+++URS00008BCC12+++URS0000E94915+++URS0001BF2BE5+++URS0001BF502B+++XR_948228+++NM_001252231+++NM_021982+++XM_006714523+++XM_017008961+++XM_017008962+++XM_017008963	NC_000005.10
8546	8546	AP3B1	15.13	14.66	13.38	15.04	13.47	13.14	12.79	13.02	13.24	12.28	12.11	12.8	URS00008B4C71+++URS00008B50D7+++URS00008B5F5B+++URS00008B6670+++URS00008BAEE0+++URS00008BFCC8+++URS00008C0355+++URS00008C1856+++URS00009BE5D3+++URS0000D6D892+++URS0000D6E156+++URS0000D6ED21+++URS0001BD5655+++URS0001BE4B2F+++URS0001BF4786+++URS0001BF8EB0+++NM_001271769+++NM_003664+++XM_005248618+++XM_005248619+++XM_017010001	NC_000005.10
79627	79627	OGFRL1	27.61	22.56	17.02	21.01	18.39	17.07	17.15	17.16	18.56	19.05	14.72	17.74	URS0000018AAE+++URS00001074E9+++URS000010D9E5+++URS00001A294B+++URS0000259AC7+++URS000029A3BA+++URS00002AA503+++URS00002DA108+++URS000030A18C+++URS0000388535+++URS00003EF363+++URS0000483024+++URS000049A1D6+++URS00004FD5B3+++URS000050BE49+++URS000059A91B+++URS00005C76F1+++URS00005F8CEA+++URS00008B2F1E+++URS00008B3136+++URS00008BA9DA+++URS00009AD42B+++URS00009B09A3+++URS00009B181C+++URS00009B5C23++…	NC_000006.12
79901	79901	CYBRD1	0.05	0.02	0.02	0.03	0.02	0.03	0.02	0.03	0.03	0	0.05	0.05	URS00008BCE4B+++URS0001BF1C13+++NM_001127383+++NM_001256909+++NM_024843	NC_000002.12
57693	57693	ZNF317	13.57	13.22	12.1	11.53	13.88	14.31	14.06	13.41	16.59	16.98	14.74	14.05	NR_102435+++URS0001BF6007+++XR_430146+++NM_001190791+++NM_020933+++XM_024451626	NC_000019.10
2747	2747	GLUD2	0.03	0	0	0.03	0	0	0.09	0.03	0.03	0	0	0	URS00008B5E76+++URS00009C4B40+++URS0001A13028+++URS0001BCAAF3+++URS0001BD392F+++NM_012084+++rna-NM_012084.4-2	NW_021160027.1
27296	27296	TP53TG5	0.28	0.17	0.27	0.13	0.2	0.19	0.16	0.49	0.24	0.23	0.36	0.13	URS00008B6CBA+++URS00008B818A+++NM_014477+++XM_011528790	NC_000020.11
4634	4634	MYL3	0.21	0.31	0.32	0.21	0	0	0	0	0	0.31	0.1	0.11	NM_000258	NC_000003.12
140883	140883	ZNF280B	1.77	2.39	1.91	2.13	2.43	2.11	2.18	2.21	2.45	2.23	1.64	2.18	NR_130642+++NR_130643+++URS0001BD4415+++XR_002958666+++XR_002958667+++XR_002958668+++rna-NR_130642.2-2+++rna-NR_130643.2-2+++NM_080764+++XM_011529897+++rna-NM_080764.4-2	NT_187629.1
8224	8224	SYN3	0.02	0.05	0.03	0.06	0.03	0.05	0.06	0.05	0.06	0.08	0.04	0.1	URS000055CA53+++URS00008B272A+++URS00008BB45B+++URS00008BBA41+++URS00008BC30D+++URS00008C1638+++URS00008C303B+++URS00008C34FF+++URS00008C3A04+++URS0000D6DBD6+++URS0000D6DFAB+++URS0000D6E589+++URS0000D6E712+++URS0001BD8A8C+++URS0001BE1FAB+++URS0001BEDE29+++URS0001BF7FE0+++URS0001E266EA+++XR_001755317+++NM_001135774+++NM_001369907+++NM_001369908+++NM_001369909+++NM_001369910+++NM_003490+++NM_133633…	NC_000022.11
2733	2733	GLE1	42.22	44.42	45.03	40.77	41.73	42.39	43.54	44.03	44.93	44.28	42.32	43.28	URS00008B4978+++URS00008B764B+++URS00008B851E+++URS00008B8BD3+++URS00008BCB0F+++URS00008BF7D1+++URS00009C2A33+++URS0001BCE5C8+++URS0001BD3BE3+++URS0001BD7B7F+++URS0001BDEAE7+++URS0001BE57F2+++URS0001BE6526+++URS0001BE8F11+++URS0001BE9275+++URS0001BF16D1+++NM_001003722+++NM_001499+++XM_006717059+++XM_006717060+++XM_011518549+++XM_011518550+++XM_011518551+++XM_024447519	NC_000009.12
5753	5753	PTK6	3.71	3.19	2.83	3.24	4.37	4.94	4.72	5.13	5.08	5.29	4.08	4.57	URS00008BB3F6+++URS00008BC1BB+++URS00008C0965+++URS00008C14D2+++URS0001BCB21C+++URS0001BDFCDB+++NM_001256358+++NM_005975+++XM_017027982	NC_000020.11
10459	10459	MAD2L2	35.27	33.97	35.34	32.68	32.2	33.38	30.85	31.08	29.94	28.23	34.38	34.44	NM_001127325+++NM_006341+++XM_024450407	NC_000001.11
103	103	ADAR	67.96	75.45	66.48	64.71	78.8	82.82	79.64	80.18	91.07	88.82	77.79	73.88	URS00008C09B2+++URS00008C22AE+++URS00008C31C3+++URS00009B5F01+++URS0000D6DF31+++URS00019F5745+++URS00019F8F87+++URS0001BF8C60+++NM_001025107+++NM_001111+++NM_001193495+++NM_001365045+++NM_001365046+++NM_001365047+++NM_001365048+++NM_001365049+++NM_015840+++NM_015841+++XM_006711113+++XM_011509061+++XM_011509062	NC_000001.11
1370	1370	CPN2	0.09	0.11	0.07	0.04	0.09	0.11	0.05	0.07	0.02	0.09	0.11	0.12	NM_001080513+++NM_001291988+++XM_005269280	NC_000003.12
29763	29763	PACSIN3	11.02	12.35	12.04	12.65	8.76	7.48	8.85	9.71	7.55	7.63	9.05	8.62	URS0000EA9187+++URS0000EAD81E+++URS0000EB8117+++XR_002957143+++NM_001184974+++NM_001184975+++NM_016223	NC_000011.10
113174	113174	SAAL1	20.1	19.47	18.02	16.99	12.67	12.24	13.03	12.54	10.81	11.94	13.38	12.58	URS00008B7043+++URS00008C28DC+++URS0000D6E0C8+++URS0001BDDFD0+++URS0001BEC081+++URS0001BF7F87+++NM_138421	NC_000011.10
5825	5825	ABCD3	31.74	31.18	25.69	29.36	31.12	29.38	29.41	30.77	30.62	30.88	29.53	30.78	URS0000EECDCF+++URS00019A8EE5+++NM_001122674+++NM_002858+++XM_006710802+++XM_011541877	NC_000001.11
91782	91782	CHMP7	25.17	27.11	28.1	27.7	31.21	29.84	31.46	30.76	33.85	33.76	32.83	31.84	URS00008BF9FF+++NM_001317899+++NM_001363183+++NM_152272+++XM_017013961+++XM_017013962+++XM_017013964+++XM_024447327+++XM_024447328+++XM_024447329	NC_000008.11
968	968	CD68	14.19	14.77	33.89	35.05	45.2	53.03	48.96	51.35	64.82	61.96	46.61	46.57	NM_001040059+++NM_001251	NC_000017.11
6419	6419	SETMAR	27.29	27.48	26.11	23.9	27.18	26.35	28.07	27.59	22.88	24.67	27.46	25.03	URS00008C1845+++URS0001BCAC22+++URS0001BF88CD+++URS0001BF8C72+++NM_001243723+++NM_001276325+++NM_001320676+++NM_001320677+++NM_001320678+++NM_006515+++XM_006713292+++XM_006713294	NC_000003.12
5727	5727	PTCH1	5.58	4.78	14.54	13.72	12	10.86	10.4	10.46	8.5	8.65	14.05	12.96	NR_149061+++URS00001DF046+++URS00001F4D85+++URS00005A7842+++URS00008B6082+++URS00009B8842+++URS00009C47F9+++URS0000D059AD+++URS0000D3348B+++URS0000D6D503+++URS0000D6E01B+++URS0000D6E115+++URS0001BDA39C+++URS0001BE7006+++NM_000264+++NM_001083602+++NM_001083603+++NM_001083604+++NM_001083605+++NM_001083606+++NM_001083607+++NM_001354918+++NM_001354919	NC_000009.12
80314	80314	EPC1	12.12	10.67	10.77	10.34	14.06	13.36	13.36	12.27	15.11	15.93	12.46	12.89	NR_104159+++NR_104160+++NR_168506+++NR_168507+++NR_168508+++NR_168509+++NR_168510+++NR_168511+++URS0000221D4B+++URS00004E6BB3+++URS000058543E+++URS0000811CD5+++URS00008B4C87+++URS00008BD0D9+++URS00008C0328+++URS00008C23E2+++URS00009B42EA+++URS00009BFC61+++URS0000CFE3CA+++URS0000D0AE1C+++URS0000D56F50+++URS0000EACBEF+++URS0001BCB385+++URS0001BCB3D3+++URS0001BCB420+++URS0001BD1509+++URS0001BF506F++…	NC_000010.11
6772	6772	STAT1	29.64	32.36	32.2	32.38	44.2	43.98	44.04	42.34	38.33	37.66	42.92	42.76	URS0000E98971+++URS0000EA4E41+++URS0000EBD7F2+++URS0001BD95E2+++XR_001738914+++XR_001738915+++NM_001384880+++NM_001384881+++NM_001384882+++NM_001384883+++NM_001384884+++NM_001384885+++NM_001384886+++NM_001384887+++NM_001384888+++NM_001384889+++NM_001384890+++NM_001384891+++NM_007315+++NM_139266+++XM_006712718	NC_000002.12
6472	6472	SHMT2	134.43	103.36	112.74	104.23	94.9	85.36	94.64	98.65	103.21	108.29	93.11	92.86	NR_029415+++NR_029416+++NR_029417+++NR_048562+++URS00007829F9+++URS00009BE4DE+++NM_001166356+++NM_001166357+++NM_001166358+++NM_001166359+++NM_005412+++XM_011538675+++XM_011538676+++XM_011538677+++XM_011538678	NC_000012.12
22821	22821	RASA3	4.4	4.16	4.5	4.22	3.59	3.02	2.69	3.76	2.68	2.66	3.33	3.33	URS0000E97205+++URS0000EA2DF5+++URS0001BCE36B+++URS0001BDD54E+++URS0001BEEEA2+++URS0001BF77DC+++NM_001320821+++NM_001320822+++NM_007368+++XM_011534841+++XM_011534842+++XM_017020438+++XM_017020439+++rna-NM_001320821.2-2+++rna-NM_001320822.2-2+++rna-NM_007368.4-2	NW_011332698.1
203054	203054	ADCK5	4.73	4.51	4.47	3.97	4.45	4.67	5.42	4.28	5.36	4.81	4.9	4.84	XR_002956603+++XR_928305+++NM_174922+++XM_006716527+++XM_011516907+++XM_011516909+++XM_011516910+++XM_017013174+++rna-NM_174922.5-2	NW_018654716.1
138715	138715	ARID3C	0.09	0	0.09	0	0.04	0.04	0	0.09	0.04	0.04	0.08	0	URS0000E9F683+++URS0000EBB36D+++NM_001017363+++NM_001371945	NC_000009.12
26046	26046	LTN1	4.5	4.28	3.85	4.33	6.02	5.3	5.14	5.29	5.3	5.75	5.36	5.73	URS00008BDF09+++URS00009B4138+++URS0000D6E7C5+++URS0001BF3AB2+++NM_001320766+++NM_015565+++XM_006723987+++XM_017028316+++XM_017028317	NC_000021.9
283150	283150	FOXR1	0.04	0.04	0	0.15	0.04	0.12	0	0	0.08	0	0.08	0.04	XR_001747835+++NM_181721+++XM_017017575+++XM_017017576+++rna-NM_181721.3-2	NW_009646203.1
27145	27145	FILIP1	0.01	0.03	0.02	0.02	0.04	0.11	0.08	0.04	0.09	0.09	0.07	0.04	NR_110608+++URS0000137442+++URS00001C7EAB+++URS00001CD69C+++URS00001FABB3+++URS000033443C+++URS0000811F63+++URS00008B350C+++URS00008B5CD7+++URS00008BB1E2+++URS00008BC2A0+++URS00008BC5FA+++URS00008BE974+++URS00008BEB36+++URS00008BF8AD+++URS00009C19CF+++URS0000EBA528+++URS0001BCBB01+++URS0001BD33E6+++URS0001BD55EC+++URS0001BD73DB+++URS0001BD9B6F+++URS0001BDA4A1+++URS0001BE42EE+++URS0001BEB15A+++URS…	NC_000006.12
25884	25884	CHRDL2	0	0	0	0	0.04	0	0	0	0	0	0	0	URS00008BEA21+++URS00009ADD2B+++URS0001BCF702+++URS0001BDBF05+++URS0001BE8055+++URS0001BF8336+++NM_001278473+++NM_001304390+++NM_001304391+++NM_001304415+++NM_001304416+++NM_001304417+++NM_015424	NC_000011.10
10257	10257	ABCC4	33.14	32.21	104.11	111.91	80.02	79.74	77.57	77.62	60.64	54.63	88.37	87.26	URS00008BAD17+++URS00009B3405+++URS00009BB095+++URS0000D575C0+++URS0000D58D4F+++URS0000D59AA9+++URS0000D5AE60+++URS0000D6D4F1+++URS0000D6DC58+++URS0001BF48BB+++URS0001BF803D+++NM_001105515+++NM_001301829+++NM_001301830+++NM_005845+++XM_005254025+++XM_017020319+++XM_017020320+++XM_017020321+++XM_017020322	NC_000013.11
55757	55757	UGGT2	7.39	8.06	7.69	8.86	6.53	5.65	6.28	5.9	5.03	5.1	6.24	6.48	URS00008B681E+++URS00008B8C2A+++URS00008BC0F3+++URS00008BF81B+++URS00009B9154+++URS00009BD49F+++URS00009C4FCA+++URS0000D6D493+++URS0000D6E3E4+++URS0001BCA72A+++URS0001BCF1AA+++URS0001BE4A0A+++URS0001BED75B+++URS0001BEDDEB+++URS0001BF3F4D+++XR_001749630+++XR_931617+++NM_020121+++XM_011521094+++XM_011521095+++XM_011521096+++XM_011521097+++XM_011521099+++XM_011521100+++XM_011521102+++XM_011521103+++…	NC_000013.11
131583	131583	FAM43A	8.15	4.61	4.66	3.68	6.39	6.51	6.8	7.52	8.09	10.15	5	6.29	URS00008B7CE4+++URS0000EAFC6B+++URS0000EBF7AE+++NM_153690	NC_000003.12
51642	51642	MRPL48	37.88	37.78	29.95	30.83	31.77	30.74	34.37	31.12	32.51	28.81	32.78	30.01	NR_134658+++NR_134659+++NR_134660+++NR_134661+++URS00008B4870+++URS00008B7E49+++URS0001BF729A+++NM_001318498+++NM_001318499+++NM_001318500+++NM_016055+++XM_017017919	NC_000011.10
2971	2971	GTF3A	289.29	306.3	324.96	297.44	254.1	249.35	263.28	254.21	220.46	207.29	276.69	279.33	URS00008B2566+++URS0000EB6EF6+++URS0000EBEA35+++NM_002097	NC_000013.11
3727	3727	JUND	22.37	18.08	19.19	18.12	22.09	21.7	24.27	24.61	20.23	28.47	21.11	20.18	NM_001286968+++NM_005354	NC_000019.10
7456	7456	WIPF1	0.02	0.02	0	0.1	0.05	0.09	0	0.02	0.02	0.03	0.06	0.02	URS00002B944E+++URS00005D9441+++URS00008B2E17+++URS00008B4BCC+++URS00008B7727+++URS00008BDA75+++URS00008BEDC1+++URS00008C194D+++URS00009B8352+++URS00009B87E9+++URS00009BF3AD+++URS0000D6DFDD+++URS0000EB95BD+++URS0000EED56D+++URS0001BCC632+++URS0001BD3502+++URS0001BEB081+++URS0001BEDBE9+++URS0001BEEF2F+++URS0001BEFC80+++URS0001BF18A0+++URS0001BF1AB1+++URS00021F8972+++URS000223F922+++URS00022551C0++…	NC_000002.12
7109	7109	TRAPPC10	9.4	9.94	10.04	9.24	10.84	9.85	9.71	10.19	10.32	11.19	9.02	9.67	URS00008B42F2+++URS0000EA5510+++URS0000EADC25+++URS0000EB45EF+++URS0000EB79FD+++URS0001BCC6EA+++URS0001BCEA31+++URS0001BEED09+++URS0001BF7587+++XR_001754893+++XR_001754895+++XR_001754896+++XR_937558+++NM_001351709+++NM_003274+++XM_005261168+++XM_011529714+++XM_011529715+++XM_011529716+++XM_011529717+++XM_011529718+++XM_011529719+++XM_011529720+++XM_011529721+++XM_011529722+++XM_011529723+++XM_011…	NC_000021.9
5052	5052	PRDX1	1694.43	1767.44	1763.29	1773.61	1601.58	1583.17	1643.92	1641.33	1550.83	1484.21	1640.38	1606.99	URS0000D5DA72+++URS0001BEF543+++NM_001202431+++NM_002574+++NM_181696+++NM_181697	NC_000001.11
51660	51660	MPC1	35.6	31.2	37.1	34.46	30.94	25.23	29.15	30.18	28.41	24.41	29.8	32.53	NR_073093+++NR_164828+++NR_164829+++NR_164830+++NR_164831+++URS00008C2322+++URS0000E9CC6E+++URS0000EA13B3+++URS0000EAB229+++URS0000EAB9A0+++URS0000EAC1F9+++URS0000EB2DDD+++URS0000EB2F7E+++URS0000EBC450+++URS0001BD4776+++URS0001BDC98A+++URS0001BE658E+++URS0001BECF68+++URS0001BF2EBA+++URS0001BF3E56+++NM_001270879+++NM_001376565+++NM_001376566+++NM_001376567+++NM_001376568+++NM_001376569+++NM_016098…	NC_000006.12
140731	140731	ANKRD60	0	0	0	0	0	0	0.04	0	0	0	0	0	URS0001BEC8DE+++NM_001304369	NC_000020.11
56851	56851	EMC7	89.95	92.24	101.14	95.51	109.46	118.69	118.09	115.14	118.66	119.68	111.77	109.09	URS00008C1437+++URS00009B842A+++URS00009BB848+++URS00009C5605+++URS0000D6D7ED+++URS0001BEEFD3+++NM_020154	NC_000015.10
339231	339231	ARL16	20.12	18.56	20.1	21.31	22.64	21.61	24.33	23.1	21.94	22.02	18.9	20.61	NR_138058+++NR_138059+++NR_138060+++URS00008BBE8C+++URS00008C2500+++URS00008C2762+++URS00008C3CA8+++URS0001BE2B08+++NM_001040025+++NM_001329608+++NM_001329609	NC_000017.11
55664	55664	CDC37L1	9.1	8.26	9.77	10.17	10.99	11.01	10.68	10.48	10.9	12.12	10.59	10.68	NM_017913	NC_000009.12
5609	5609	MAP2K7	10.15	11.08	10.96	11.64	12.38	13.75	13.05	12.46	13.16	12.59	12.75	12.16	URS000025406A+++URS00008B24C8+++URS0001BE0573+++URS0001BF2089+++URS0001BF5B48+++NM_001297555+++NM_001297556+++NM_145185+++XM_006722800	NC_000019.10
5207	5207	PFKFB1	0.38	0.6	0.32	0.36	0.77	0.29	0.3	0.53	0.44	0.31	0.39	0.41	NR_073450+++URS0000E921CE+++URS0000EBFE1C+++URS0001BD7B9E+++NM_001271804+++NM_001271805+++NM_002625+++XM_017029576+++XM_017029577+++XM_017029578+++XM_024452389	NC_000023.11
8728	8728	ADAM19	0.06	0.04	0	0	0	0.01	0.01	0	0	0.01	0	0	URS00002992CD+++URS00008B4B7D+++URS00008BD5F0+++URS0001BCBB72+++URS0001BD6FC2+++URS0001BDBFC5+++URS0001BE4E68+++URS0001BE9167+++URS0001BEAB86+++URS000224D47A+++URS000226B858+++NM_033274+++XM_017010009	NC_000005.10
25880	25880	TMEM186	24.45	22.79	26.46	23.87	21.8	20.97	21.8	22.67	20.82	22.89	25.56	22.63	URS00008B8C39+++URS00008BB0E4+++URS0001BD0EE4+++URS0001BD55AD+++NM_015421	NC_000016.10
57020	57020	VPS35L	30.36	31.11	33.11	32.42	34.5	36.74	35.55	35.86	37.54	34.84	35.52	33.56	NR_158160+++NR_158161+++URS000076E409+++URS0000EBC2E7+++URS0001BCCBB6+++URS0001BD0A05+++URS0001BD2DB0+++URS0001BD58EB+++URS0001BDAC82+++URS0001BE3699+++URS0001BEBA74+++URS0001BEFDED+++URS0001BF4B9F+++URS0001BF86F0+++NM_001300743+++NM_001365293+++NM_001365294+++NM_001365295+++NM_020314+++XM_011545897	NC_000016.10
340351	340351	AGBL3	1.55	1.2	1.3	1.32	1.89	1.05	0.9	1.45	1.25	1.54	1.53	1.41	NR_144293+++NR_160297+++NR_160298+++NR_160299+++NR_160300+++URS0000EEB419+++URS0001A02448+++URS0001BD090D+++URS0001BD2E36+++URS0001BD79CA+++URS0001BE2C2E+++URS0001BE4736+++URS0001BE7628+++URS0001BEC090+++URS0001BEF06E+++XR_001744696+++XR_001744697+++XR_001744698+++XR_001744699+++NM_001345850+++NM_001345851+++NM_001345852+++NM_001345853+++NM_001367811+++NM_001367812+++NM_001367813+++NM_001367814++…	NC_000007.14
81488	81488	POLR2M	26.31	21.55	18.65	20.04	20.32	18.95	18.03	18.51	21.11	20.06	16.25	17.7	NM_001018102+++NM_015532	NC_000015.10
91683	91683	SYT12	0.12	0.13	0.08	0.15	0.16	0.1	0.14	0.14	0.07	0.13	0.06	0.08	URS00008B28EA+++URS00008BD25F+++URS00008C0CA5+++URS0000D5B38F+++URS0001BD5DDD+++URS0001BE2C4E+++URS0001BF255A+++NM_001177880+++NM_001318773+++NM_001318775+++NM_177963+++XM_006718737+++XM_011545346+++XM_011545347+++XM_017018547+++XM_017018548+++XM_024448766	NC_000011.10
80020	80020	FOXRED2	124.53	131.17	125.39	123.74	110.25	110.98	108.68	106.81	105.99	100.72	119.28	115.44	URS00008B9817+++URS00009B4EA4+++URS0001BD8BC5+++URS0001BE555C+++URS0001BF40EE+++URS000220C2A0+++NM_001102371+++NM_001363041+++NM_001363042+++NM_024955	NC_000022.11
54868	54868	TMEM104	4.22	5.32	5.27	5.17	5.41	6.23	5.89	4.9	5.27	4.68	6.67	5.49	URS00008B2B74+++URS00008B4CD9+++URS00009BE8A2+++URS0001BDBFD2+++URS0001BEC415+++URS0001BEE478+++URS0001BF590A+++NM_001321264+++NM_017728+++XM_006721963+++XM_017024797+++XM_017024798+++XM_017024799	NC_000017.11
51564	51564	HDAC7	8.06	9.29	7.35	7.98	8.26	8.06	8.45	7.71	8.69	7.84	7.93	7.6	NR_160435+++NR_160436+++URS0000760016+++URS0000776E03+++URS000077E8E2+++URS00008B3D65+++URS00008B85A6+++URS00008C30DA+++URS00009AD18B+++URS0000D6DDC9+++URS0001BCD812+++URS0001BDC3BD+++URS0001BE99F7+++URS0001BEF659+++XR_001748761+++NM_001098416+++NM_001308090+++NM_001368046+++NM_015401+++XM_011538478+++XM_011538480+++XM_011538481+++XM_011538482+++XM_011538483+++XM_017019455+++XM_017019456+++XM_024…	NC_000012.12
126669	126669	SHE	0.04	0.04	0.08	0.08	0.03	0.02	0.13	0.01	0.07	0.04	0.02	0.01	NR_135169+++URS000049A512+++URS00008B5ADA+++URS0001BCEB6C+++URS0001BD11E7+++URS0001BD918A+++URS0001BE189E+++NM_001010846+++XM_005244891+++XM_011509163+++XM_017000256	NC_000001.11
6091	6091	ROBO1	6.29	6.38	5.3	6.54	4.8	4.78	4.83	4.63	4.28	3.97	5.23	4.69	URS00008B51A1+++URS00008BD689+++URS00008C341C+++URS0000D6E9BD+++URS0000E97114+++URS0001BE0264+++URS0001BE4F56+++URS0001BEAF96+++URS0001BEC1DB+++URS0001BF6A5B+++URS0001BF9A20+++NM_001145845+++NM_002941+++NM_133631+++XM_006713277+++XM_011533976+++XM_011533977+++XM_011533978+++XM_011533979+++XM_011533980+++XM_017006982+++XM_017006983+++XM_017006984+++XM_017006985	NC_000003.12
3417	3417	IDH1	229	202.04	328.85	333.36	270.96	275.21	269.79	269.41	278.84	270.24	270.99	281.72	URS0000D6EB5C+++URS0001BCDFAD+++NM_001282386+++NM_001282387+++NM_005896	NC_000002.12
9630	9630	GNA14	0.87	0.88	0.61	1.08	0.82	1.12	0.84	1.18	1.18	0.9	0.76	1.02	URS00008BA00B+++URS0001BD3BB2+++NM_004297+++XM_011519224+++XM_017015341	NC_000009.12
218	218	ALDH3A1	0.05	0.05	0.06	0.08	0.43	0.37	0.53	0.53	0.36	0.42	0.45	0.7	URS00000B70C3+++URS0000D3969F+++NM_000691+++NM_001135167+++NM_001135168+++NM_001330150+++XM_005256522+++XM_005256523+++XM_005256524+++XM_011523731	NC_000017.11
6416	6416	MAP2K4	17.49	18.56	17.56	20.32	20.74	21.15	21.38	19.5	22.71	22.47	20.78	19.44	URS00008B7ACF+++URS00008B9A67+++URS00009C3B6C+++URS0000EA9F2F+++URS0001BE2087+++URS0001BE6680+++URS0001BF342A+++XR_001752584+++XR_934080+++NM_001281435+++NM_003010+++XM_005256753+++XM_005256755+++XM_011523976+++XM_011523977	NC_000017.11
6327	6327	SCN2B	0.03	0	0	0	0	0	0	0	0	0	0	0	NM_004588	NC_000011.10
2783	2783	GNB2	91.77	86	86.81	82.57	80.68	80.29	82.23	85.28	79.72	79.6	82.19	77.76	URS0001BE5114+++NM_005273	NC_000007.14
124245	124245	ZC3H18	21.17	25.61	21.92	23.5	26.16	28.34	23.37	23.62	24.81	25.33	27.31	25.65	URS0000E91F17+++URS0000EA8079+++URS0000EA88D5+++URS0001BD50E3+++URS0001BD5916+++URS0001BE471C+++URS0001BE75F6+++NM_001294340+++NM_144604+++XM_011522863+++XM_011522865+++XM_017022934	NC_000016.10
55220	55220	KLHDC8A	0.05	0.08	0.05	0.08	0.08	0.03	0.05	0	0.03	0.03	0.05	0.05	URS00008C1245+++URS0000D6DF78+++URS0000E952C3+++URS0001BDF749+++URS0001BE4A4C+++NM_001271863+++NM_001271864+++NM_001271865+++NM_018203+++XM_024448121	NC_000001.11
6143	6143	RPL19	2026.99	2082.52	2210.96	1932.58	2190.4	2041.11	2276.39	2285.23	2278.88	2261.19	2315.91	2277.56	URS00009C168A+++NM_000981+++NM_001330200	NC_000017.11
23015	23015	GOLGA8A	22.14	20.72	20.28	24.22	21.81	21.46	20.63	20.73	21.1	19.29	21.8	21.5	NR_027409+++NR_164784+++URS00008BCDBB+++URS00009C363B+++URS00009C50FF+++URS0001BCEE3D+++URS0001BD520D+++URS0001BE25B6+++URS000220276A+++NM_001368071+++NM_001368072+++NM_001386893+++NM_001386895+++NM_181077	NC_000015.10
2483	2483	FRG1	55.5	59.99	53.87	52.35	55.92	58.95	58.13	60.69	56.2	55.54	54.6	57.03	URS00008BB8A8+++URS0000CD57E9+++URS0000EC1A5F+++URS0001BCB166+++URS0001BEAD78+++XR_002959721+++NM_004477+++XM_017007958+++rna-NM_004477.3-2+++rna-NM_004477.3-3+++rna-NM_004477.3-4	NT_187650.1
647174	647174	SERPINE3	0.49	0.41	0.44	0.43	0.49	0.44	0.48	0.44	0.43	0.34	0.43	0.52	URS0001A0A81B+++URS0001BCC534+++NM_001101320+++NM_001386375+++XM_017020707	NC_000013.11
133418	133418	EMB	25.31	23.96	23.96	27.61	24.5	22.72	22.52	22.47	23.58	22.73	20.77	24.43	URS00008BAA6B+++URS00008C326A+++URS0000D58534+++URS0001BD67F6+++URS0001BD9AC5+++URS0001BE016B+++NM_198449+++XM_011543146	NC_000005.10
641455	641455	POTEM	0.35	0.35	0.36	0.31	0.25	0.52	0.46	0.33	0.34	0.46	0.45	0.36	URS0001BDB8B5+++NM_001145442	NC_000014.9
51497	51497	NELFCD	91.3	95.68	94.44	91.73	81.37	81.33	85.56	81.2	80.91	79.77	87.22	83.27	URS00008BDF7C+++URS0000EAD057+++URS0000EB2232+++URS0001BEE3D3+++URS0001BF4173+++XR_244142+++NM_198976	NC_000020.11
9119	9119	KRT75	0.13	0.03	0.2	0.06	10.62	11.73	11.6	11.74	30.37	30.11	5.92	5.36	URS000053D672+++URS0001BE4B67+++NM_004693	NC_000012.12
79672	79672	FN3KRP	31.18	29.13	29.16	24.83	24.13	20.96	22.96	23.72	19.81	21.97	23.15	24.91	NR_046408+++URS0000EB72C8+++URS0001BE927D+++NM_024619+++XM_024450948	NC_000017.11
204219	204219	CERS3	0	0	0	0	0.02	0.02	0	0	0.04	0	0	0.02	URS00008B34BA+++URS00008BA5F8+++URS00008BF596+++URS0001BDE11D+++URS0001BEC9D2+++NM_001290341+++NM_001290342+++NM_001290343+++NM_001378789+++NM_178842+++XM_011521355+++XM_011521357+++XM_011521358+++XM_017022002+++XM_017022003+++XM_017022004	NC_000015.10
10567	10567	RABAC1	18.14	15.6	23.02	23.29	21.39	21.03	21.31	22.62	21.77	23.2	26.11	22.73	URS00008BC87B+++URS00009BD730+++URS0000D6EA06+++URS0001BD1AA1+++URS0001BD55EF+++NM_006423	NC_000019.10
9488	9488	PIGB	12.14	14	13.63	13.05	14.48	15.23	15.6	14.88	16.46	15.48	14.85	15.7	URS000076251F+++URS000077B533+++URS0000E9B06F+++URS0001BD108D+++URS0001BD1CC9+++URS0001BE659F+++URS0001BF3FB1+++XR_001751422+++XR_001751423+++XR_931950+++NM_004855+++XM_005254795+++XM_011522235+++XM_011522236+++XM_011522237+++XM_017022730+++XM_017022731+++XM_017022732	NC_000015.10
23780	23780	APOL2	14.2	15.39	17.44	16.64	23.43	26.4	26.11	25.36	28.15	30.93	23.35	22.78	URS00008B32D5+++URS00008BBBB9+++URS00008C1E9D+++URS00009B045A+++URS0000D6E0D1+++URS0000D6E9FD+++URS0001EF9352+++NM_030882+++NM_145637+++XM_011530074+++XM_011530075+++XM_011530076+++XM_011530077+++XM_011530078+++XM_017028724	NC_000022.11
4666	4666	NACA	1723.85	1897.69	1869.31	1786.48	1662.66	1808.3	1815.47	1874.7	1810.49	1812.64	1927.48	1827.1	URS00009B51EC+++URS0000D6D54B+++URS0000D6DC26+++URS0000D6E472+++URS0000D6E725+++URS0000D6E90D+++URS0000E95C4B+++URS0000EA38E0+++URS0001BDF814+++URS0001BE6102+++URS0001BF8D9F+++NM_001113201+++NM_001113202+++NM_001113203+++NM_001320193+++NM_001320194+++NM_001365896+++NM_005594	NC_000012.12
81537	81537	SGPP1	52.1	41.66	40.97	48.57	59.1	58.94	55.52	57.84	60.07	58.81	47.78	55.79	URS0000EACC7B+++URS0001BE40B6+++URS0001BF4A25+++NM_030791+++XM_017021678+++rna-NM_030791.4-2	NW_018654721.1
153396	153396	TMEM161B	18.03	15.36	14.85	16.93	16.78	17.99	17.42	15.42	16.73	17.12	16.12	16.73	NR_110266+++URS00008B458C+++URS00008B4F0C+++URS00008B97F6+++URS00008BA3D4+++URS00008BB009+++URS00008C0C5C+++URS00008C3D14+++URS0000D6DA96+++URS0000D6E54B+++URS0001BD458C+++URS0001BE0CEE+++URS0001BF2CF2+++URS0001BF6F0E+++XR_001742013+++XR_001742014+++XR_002959844+++NM_001289007+++NM_001289008+++NM_001349400+++NM_001349402+++NM_001349403+++NM_001349405+++NM_001349407+++NM_153354+++XM_006714553+++XM…	NC_000005.10
84726	84726	PRRC2B	47.33	50.86	46.03	43.58	51.56	54.44	49.92	49.47	57.11	54.08	53.03	49.77	URS0001BD2907+++NM_001384818+++NM_001384821+++NM_001384822+++NM_001384823+++NM_013318	NC_000009.12
122553	122553	TRAPPC6B	22.38	20.6	16.5	20	22.88	23.02	22.89	21.69	25.65	25.35	21.81	21.09	URS0000D6DD24+++URS0000D6E45D+++URS0000DB819D+++URS0000E938F2+++URS0000EA01F0+++URS0000EA64C9+++URS0001BE1129+++URS0001BE806E+++NM_001079537+++NM_177452+++XM_011536409+++XM_017020964	NC_000014.9
440957	440957	SMIM4	38.98	47.75	52.01	50.22	52.45	48.64	47.13	50.95	45.2	54.27	48.56	50.49	URS00008B5074+++URS0000E95E92+++URS0000EB3BB1+++URS0001BDA10C+++URS0001BE84C7+++NM_001124767+++XM_011533729	NC_000003.12
84522	84522	JAGN1	23.74	24.59	23.97	24.63	26.62	26	25.33	24.79	25.04	25.36	24.51	26	NM_001363890+++NM_032492	NC_000003.12
9767	9767	JADE3	10.17	9.93	9.67	9.43	9.63	10.24	9.43	9.5	10.59	10	8.81	9.12	URS00008BEDB0+++URS00008BEFBD+++URS0001BF4CE1+++URS0001BF6A99+++NM_001077445+++NM_014735	NC_000023.11
57719	57719	ANO8	2.24	2.77	2.19	2.25	2.41	2.12	2.03	1.91	1.88	2.11	1.82	1.98	URS0000E9EAA4+++URS0001BCFF69+++URS0001BE6934+++URS0001BF8184+++XR_001753729+++XR_936199+++NM_020959+++XM_017027048	NC_000019.10
26505	26505	CNNM3	8.05	8.56	8.63	8.18	9.03	7.82	7.84	8.64	9.29	9.41	7.75	8.12	URS00008BB4F7+++URS00008BFCE3+++URS00008C0BA6+++URS00009AD026+++URS00009B2E2A+++URS00009C2E0D+++URS00009C535F+++URS0000D576AA+++URS0000D58922+++URS0000D58D70+++URS0000D59625+++URS00019ED6DE+++URS0001BD606A+++URS0001BE3E5A+++URS0001BEA7B9+++URS0001BF6811+++XR_001738700+++XR_001738701+++XR_001738702+++XR_244887+++NM_017623+++NM_199078+++XM_011510957+++XM_017003800	NC_000002.12
646754	646754	TRIM64C	0.06	0	0	0	0	0	0	0	0	0	0	0	NM_001206631	NC_000011.10
2638	2638	GC	0	0.05	0	0	0	0	0	0	0	0	0	0	URS00009B8F50+++URS0000EABEC1+++NM_000583+++NM_001204306+++NM_001204307+++XM_006714177	NC_000004.12
4898	4898	NRDC	48.9	50.32	54.71	56.29	54.45	57.37	56.93	55.69	55.79	52.22	59.16	57.87	URS00001B3B46+++URS00008B8891+++URS00008C0408+++URS00009C14BB+++URS0000D6D4E7+++URS0000D6E703+++URS0000E9C926+++URS0001BDFC76+++URS0001BE84BB+++URS0001BED13A+++NM_001101662+++NM_001242361+++NM_002525	NC_000001.11
644139	644139	PIRT	0	0	0.02	0	0.14	0.14	0.1	0.16	0.36	0.36	0.08	0.06	URS00008B85A9+++URS0000D6DD6A+++URS0001BD4E5A+++URS0001BE4A67+++NM_001101387	NC_000017.11
197407	197407	ZNF48	7.55	5.74	4.6	4.82	4.34	4.26	4.79	4.36	5.37	4.74	4.55	4.25	URS0001BD107B+++NM_001214906+++NM_001214907+++NM_001214909+++NM_001324494+++NM_152652	NC_000016.10
221895	221895	JAZF1	0.67	0.46	0.76	0.94	1.17	1.05	0.85	1.02	0.97	0.92	0.63	0.94	URS00008B9671+++URS00008BE070+++URS0000EB3342+++URS0000EEDE74+++URS0001BD0491+++URS0001BEC532+++URS0001BF0405+++URS0001BF279C+++URS0001BF5A3C+++NM_175061+++XM_006715656	NC_000007.14
374986	374986	MIGA1	7.88	7.27	7.72	8.26	10.59	10.95	11.05	9.59	13.42	14.17	9.34	9.38	URS00008B3859+++URS0000D58157+++URS0001BD8AA2+++URS0001BE8B00+++NM_001270384+++NM_001363583+++NM_001363584+++NM_001363586+++NM_001394566+++NM_001394567+++NM_001394568+++NM_001394569+++NM_001394570+++NM_001394571+++NM_001394572+++NM_001394573+++NM_001394574+++NM_001394575+++NM_001394576+++NM_198549	NC_000001.11
7727	7727	ZNF174	8.33	7.81	9.49	8.43	7.61	9.23	9.26	8.57	8.57	8.47	9.13	9.67	NM_001032292+++NM_001347868+++NM_001347869+++NM_001347870+++NM_003450	NC_000016.10
80856	80856	LNPK	11.55	10.76	11.69	13.19	12.01	11.89	12	11.12	12.44	12.59	10.89	12.53	NR_130941+++URS00008B30C4+++URS00008BEF42+++URS00008C0585+++URS00009B34FF+++URS00009B4493+++URS0000D570AF+++URS0000D57461+++URS0000D58372+++URS0000D5870B+++URS0000D59644+++URS0000EA597C+++URS0001BD1A5D+++URS0001BE49E2+++URS0001BF6FC4+++URS0001BF7F99+++NM_001305008+++NM_001305009+++NM_001305010+++NM_001305011+++NM_030650+++XM_005246878+++XM_005246879+++XM_005246880+++XM_006712783+++XM_011511945+++…	NC_000002.12
6295	6295	SAG	0	0	0.04	0	0	0	0	0	0	0	0	0	URS00008B7FCF+++URS00009B9C5C+++URS00009C131B+++URS0000E9A952+++URS0001BE61F6+++XR_001738882+++XR_922980+++NM_000541+++XM_011511593+++XM_011511594+++XM_011511596+++XM_017004641+++XM_017004642+++XM_017004643+++XM_024453036+++rna-NM_000541.5-2	NW_011332690.1
7342	7342	UBP1	38.47	39.96	38.82	38.06	34.62	32.94	35.39	35.11	34.78	35.42	35.68	34.75	URS00008B5FE4+++URS0000D6D5AE+++URS0000D6DB39+++URS0000D6DEC3+++URS0000D6E6C6+++URS0000EA5262+++URS0000EAE4A9+++URS0000EBD755+++URS0001BCCD53+++URS0001BE28C8+++XR_001740250+++XR_001740251+++XR_001740252+++NM_001128160+++NM_001128161+++NM_014517	NC_000003.12
79598	79598	CEP97	7.75	7.39	6.42	7.54	7.93	7.02	7.08	7.35	8.07	7.98	6.73	7.71	URS0001BF2B57+++NM_001303401+++NM_024548+++XM_006713743+++XM_011513127+++XM_017007178	NC_000003.12
57180	57180	ACTR3B	15.32	18.02	16.26	16.69	17.28	17.73	16.85	16.56	15.24	16.49	16.23	17.77	NR_146946+++NR_146947+++NR_146948+++NR_146949+++NR_146950+++NR_146951+++URS00008B81D4+++URS00008B8E30+++URS00008B9CAE+++URS00008BC650+++URS00008BF352+++URS00009B1191+++URS00009B262D+++URS00009B7693+++URS0000E93275+++URS0000E9FD6F+++URS0000EA3E22+++URS0000EADC77+++URS0000EBBDDA+++URS0000EEFF7B+++URS0001BD3085+++URS0001BD3BC9+++URS0001BD4230+++URS0001BD4FB5+++URS0001BD54A8+++URS0001BD7415+++URS0001…	NC_000007.14
54058	54058	C21orf58	8	8.02	6.59	7.02	3.58	3.87	3.75	3.6	2.27	2.57	4.41	4.66	URS0000D6D869+++URS0000D6E6E8+++URS0001BE2142+++URS0001BF068C+++URS0001BF1134+++XR_002958618+++NM_001286462+++NM_001286463+++NM_001286476+++NM_001286477+++NM_058180+++XM_005261148+++XM_006724018+++XM_011529619+++XM_011529620+++XM_011529623+++XM_011529624+++XM_011529625+++XM_011529628+++XM_017028392+++XM_017028393	NC_000021.9
91452	91452	ACBD5	25.09	24.75	23.82	24.5	22.73	22.88	22.67	23.15	23.8	23.43	24.17	23.52	URS00001346D8+++URS0000D596DB+++URS0000D5A28B+++URS0000D5BE4F+++URS0000D5C448+++URS0001BD62A8+++NM_001042473+++NM_001271512+++NM_001301251+++NM_001301252+++NM_001301253+++NM_001301254+++NM_001352568+++NM_001352569+++NM_001352570+++NM_001352571+++NM_001352572+++NM_001352573+++NM_001352574+++NM_001352575+++NM_001352576+++NM_001352577+++NM_001352578+++NM_001352579+++NM_001352580+++NM_001352581+++NM_…	NC_000010.11
127002	127002	ATXN7L2	3.17	3.26	3.18	3.35	2.76	3.02	2.97	3.12	3.19	3.4	3.75	3.77	URS0000EBE17E+++URS0001BE2440+++NM_001350174+++NM_001350175+++NM_001350177+++NM_153340+++XM_011540638+++XM_011540639+++XM_011540641+++XM_011540644+++XM_011540645+++XM_011540646+++XM_017000267+++XM_017000268+++XM_017000269	NC_000001.11
114625	114625	ERMAP	3.83	3.66	3.84	3.2	5.82	5.89	5.21	5.36	6.24	6.24	5.29	5.03	URS0000008191+++URS00005408BC+++URS00005C212F+++URS00005DFC2B+++URS00008B7C02+++URS00008BC65F+++URS00008BE70D+++URS00009B34F8+++URS00009BC333+++URS00009C1625+++URS0000D57A73+++URS0000D59419+++URS0000D5A415+++URS0000D5A872+++URS0000D5BA34+++URS0000D5C506+++URS0000D5D7EE+++URS0000EEB767+++URS0001BCC135+++URS0001BCD756+++URS0001BCE0DB+++URS0001BCF3F0+++URS0001BD3A6D+++URS0001BD7FC7+++URS0001BD8F02++…	NC_000001.11
6632	6632	SNRPD1	28.03	29.48	28.75	26.81	21.21	22.11	21.91	22.15	19.14	20.11	22.38	23.1	URS000044B15F+++URS0000E95093+++URS0001BCC89B+++URS0001BD3415+++URS0001BE5361+++URS0001BEA517+++NM_001291916+++NM_006938	NC_000018.10
9379	9379	NRXN2	0.02	0	0.02	0.01	0	0	0.01	0.02	0.02	0	0.02	0.02	URS00008BC35E+++URS0000D5B735+++URS0000EB5590+++URS0000EBBEDA+++URS0000EBC0BC+++URS0001BEC625+++XR_001748042+++XR_001748043+++XR_001748044+++NM_001376262+++NM_001376263+++NM_001376265+++NM_001376266+++NM_001376267+++NM_015080+++NM_138732+++NM_138734+++XM_005274400+++XM_011545370+++XM_011545371+++XM_011545373+++XM_011545375+++XM_011545385+++XM_017018563+++XM_017018564+++XM_017018565+++XM_017018566…	NC_000011.10
3291	3291	HSD11B2	19.35	19.06	19.44	17.6	24.51	23.28	26.34	24.22	28.58	26.62	23.33	24.61	URS000044D488+++URS00008B4438+++URS00008B89E1+++URS0000EAD882+++URS0001BF09AE+++NM_000196	NC_000016.10
115352	115352	FCRL3	0	0	0	0.01	0	0	0.01	0	0	0	0	0	NR_135214+++NR_135215+++NR_135216+++NR_135217+++URS00004DEFAD+++URS00008B3ECD+++URS00008B6075+++URS00008B86AB+++URS00008B970F+++URS00009BDCE8+++URS0000EAB10B+++URS0001BE0E74+++URS0001BFA2F8+++NM_001320333+++NM_052939+++XM_006711145	NC_000001.11
127845	127845	GOLT1A	8.77	6.89	8.89	9.52	10.53	9.31	11.67	10.89	11.6	11.79	10.72	10.36	URS0000D6E039+++URS0001BF1039+++NM_198447+++XM_017000314	NC_000001.11
5871	5871	MAP4K2	5.62	5.71	6.93	6.23	5.64	4.84	5.95	5.43	5.71	5.95	5.21	4.81	URS00003D1706+++URS00008B375C+++URS00008BB9DC+++URS0001BD9525+++URS0001BDE679+++URS0001BEEC84+++URS0001BF4CC4+++XR_002957155+++NM_001307990+++NM_004579+++XM_011545204+++XM_017018093+++XM_017018095+++XM_024448629+++XM_024448630+++XM_024448631+++XM_024448633+++XM_024448634	NC_000011.10
27284	27284	SULT1B1	9.27	9.36	8.03	8.23	10.87	9.98	9.92	9.61	9.15	8.86	10.61	10.53	URS0000E99694+++URS0001BCC0B0+++URS0001BD541A+++URS0001BE22CB+++URS0001BE6D0C+++URS0001BEC08E+++NM_014465+++XM_005265676+++XM_005265677+++XM_005265678+++XM_011531873	NC_000004.12
79876	79876	UBA5	18.35	17.47	17.48	19.1	19.2	18.12	17.04	18.07	18.51	17.17	16.4	17.69	URS00008C340E+++URS0000E9699F+++URS0000EAFB93+++URS0000EBFBD3+++URS0001BE3326+++URS0001BED36D+++URS0001BEF24C+++URS0001BEF3F1+++XR_001740272+++NM_001320210+++NM_001321238+++NM_001321239+++NM_024818+++NM_198329	NC_000003.12
91304	91304	TMEM259	41.96	39.33	41.46	40.84	39.32	41.8	41.21	39.86	38.32	38.85	39.48	38.76	URS000076E3D9+++URS00008C34A8+++URS0000D6DBC6+++URS0000D6ECDF+++XR_430159+++NM_001033026+++NM_033420+++XM_005259675+++XM_005259676+++XM_005259677+++XM_005259678+++XM_017027457+++XM_024451773	NC_000019.10
1390	1390	CREM	11.7	11.28	9.85	10.14	11.66	9.63	13.46	13.6	12.6	11.94	9.33	10.48	NR_172138+++NR_172139+++URS000052758E+++URS00008B866C+++URS00008C3BF8+++URS0001BE7AE5+++NM_001267562+++NM_001267563+++NM_001267564+++NM_001267565+++NM_001267566+++NM_001267567+++NM_001267568+++NM_001267569+++NM_001267570+++NM_001352445+++NM_001352446+++NM_001352465+++NM_001352466+++NM_001352467+++NM_001394595+++NM_001394598+++NM_001394600+++NM_001394602+++NM_001394603+++NM_001394605+++NM_00139460…	NC_000010.11
5557	5557	PRIM1	59.15	57.41	51.42	48.16	34.62	32.18	34.04	34.21	21.93	21.83	36.35	35.77	URS00008C274D+++URS0000EB4ED5+++URS0000EB7DAD+++URS0001BCBBD6+++URS0001BE7B66+++NM_000946	NC_000012.12
29100	29100	TMEM208	52.3	50.69	65.68	64.42	76.21	79.36	71.78	79.41	84.64	86.23	69.35	71.34	NR_134524+++URS00008B6344+++URS0000E9B005+++URS0000EA3B5B+++NM_001318217+++NM_014187	NC_000016.10
64077	64077	LHPP	8.1	7.15	9.76	6.66	10.42	8.44	8.19	9.14	10.85	11.1	9.19	8.06	URS00008B667F+++URS00008B67A7+++URS0000E9758B+++URS0001BCD1F6+++URS0001BE281E+++URS0001BF728B+++XR_001747177+++NM_001167880+++NM_001318331+++NM_001318332+++NM_022126+++XM_005270026+++XM_011540058+++XM_017016509+++XM_017016510+++XM_017016511+++XM_017016512+++XM_024448122	NC_000010.11
6273	6273	S100A2	0.18	0.36	0.28	0.19	0.1	0.64	0.37	0.74	0.9	0.35	0.18	1.03	URS0000EB2374+++URS0001BCE444+++URS0001BF9EED+++NM_001366406+++NM_001366407+++NM_005978	NC_000001.11
9727	9727	RAB11FIP3	8.32	7.56	8.11	8.36	8.96	9.8	9.27	9.43	9.43	9.38	9.3	9.48	URS00008B4AC6+++URS00008B4CFB+++URS00008B5BD0+++URS00008BA8CA+++URS00008BD283+++URS00008BD901+++URS00008C0308+++URS00008C07AA+++URS0000D5A457+++URS0000EA5DEA+++URS0000EB624B+++URS0000EBAF8A+++URS0001BD30DC+++URS0001BD4258+++URS0001BD5EFE+++URS0001BD60BC+++URS0001BDB13C+++URS0001BDBFDF+++URS0001BE0154+++URS0001BE0DF2+++URS0001BE7C7A+++URS0001BEAE51+++URS0001BEB583+++URS0001BEC088+++URS0001BF1B01++…	NT_187610.1
1889	1889	ECE1	3.66	3.54	3.36	2.65	2.32	2.32	2.42	2.54	1.93	2.16	2.77	2.91	URS00002AE1F1+++URS00008BBECD+++URS00008BF089+++URS00008BF26F+++URS00009B770E+++URS00009B935A+++URS00009BAA13+++URS0000D6D544+++URS0000EB0911+++URS0001BCC1A1+++URS0001BCE9C5+++URS0001BD2689+++URS0001BD3B0C+++URS0001BD42DF+++URS0001BD7575+++URS0001BD85BB+++URS0001BDE704+++URS0001BEA0B6+++URS0001BECD4B+++URS0001BEDFDE+++URS0001BF09BB+++URS0001BF3D75+++URS0001BF51E1+++NM_001113347+++NM_001113348+++N…	NC_000001.11
79658	79658	ARHGAP10	8	7.12	8.17	8.07	8.85	8.35	9.18	8.79	9.83	8.69	9.32	8.49	URS00008B4129+++URS00008B7DCC+++URS00008BF912+++URS00009B37CC+++URS0000E932B7+++URS0000E97DD9+++URS0000EA6569+++URS0000EB4C1C+++URS0001BDEB14+++URS0001BE5675+++URS0001BE8B57+++URS0001BED0B5+++URS0001BED2D0+++URS0001BF1BB3+++URS0001BF873C+++XR_001741324+++NM_024605+++XM_005263215+++XM_017008602	NC_000004.12
23166	23166	STAB1	0.02	0.01	0.02	0.03	0.02	0.02	0.01	0.02	0	0.01	0.04	0	URS00008BC865+++URS0001BD825A+++XR_001740064+++NM_015136+++XM_005264973+++XM_005264974+++XM_006713065+++XM_017005998+++XM_017005999+++XM_017006000+++XM_017006001+++XM_017006002+++XM_017006003+++XM_017006004	NC_000003.12
645864	645864	MAGEB17	0.11	0	0.05	0	0	0	0.06	0	0.03	0	0	0.08	URS000004222C+++URS0000D5CC31+++URS0000D5DB03+++URS0001BD3431+++URS0001BDD8A2+++URS0001BE0A6B+++URS0001BE32D3+++URS0001BE5ECE+++URS0001BE6A1F+++URS0001BEC478+++URS0001BEF282+++URS0001BFA714+++NM_001277307+++XM_011545567	NC_000023.11
7373	7373	COL14A1	0.02	0.02	0	0.01	0	0.01	0	0	0.01	0	0.01	0	URS0000EB7311+++URS0001BEA801+++NM_001384947+++NM_021110+++XM_006716651+++XM_017013809	NC_000008.11
6657	6657	SOX2	0	0	0	0.03	0.06	0	0.03	0	0	0.03	0	0	URS0000E93C34+++URS0000E9C384+++NM_003106	NC_000003.12
79155	79155	TNIP2	11.41	11.96	14.51	12.02	13.84	15.14	14.88	16.34	15.46	16.98	14.29	14.43	URS0000D6D741+++URS0000E9811F+++URS0000EAC374+++NM_001161527+++NM_001292016+++NM_024309	NC_000004.12
100128553	100128553	CTAGE4	13.03	14.15	9.96	10.06	13.45	16.41	13.03	13.91	17.55	16.64	13.76	14.03	NM_198495+++rna-NM_198495.3-2	NW_018654715.1
10483	10483	SEC23B	57.72	58.89	63.43	60.54	68.53	70.01	69.87	70.71	70.73	67.71	72.28	68.67	URS00008B64D3+++URS0000EB7261+++URS0001BD4BF6+++URS0001BE8BD9+++NM_001172745+++NM_001172746+++NM_006363+++NM_032985+++NM_032986+++XM_017027593	NC_000020.11
54753	54753	ZNF853	0	0.02	0.02	0	0	0.04	0.02	0.02	0.03	0.03	0	0.02	NM_001353546+++NM_017560+++XM_011515438+++XM_011515439	NC_000007.14
1869	1869	E2F1	35.61	32.3	30.75	27.18	16.76	15.32	17.96	16.52	11.87	13	17.96	19	URS0001BDAE52+++URS0001BE5197+++NM_005225	NC_000020.11
83879	83879	CDCA7	19.15	21.53	17.1	15.7	12.41	9.97	11.48	11.72	8.68	7.65	11.38	12.97	URS00008BF940+++XR_923034+++NM_031942+++NM_145810	NC_000002.12
440955	440955	TMEM89	0	0	0	0	0	0	0	0	0	0	0.22	0	NM_001008269	NC_000003.12
9015	9015	TAF1A	5.74	5.84	5.91	4.21	4.71	4.65	4.84	3.9	5.21	4.68	4.21	4.66	URS00008BD7EE+++URS0000D6D7DC+++URS00019EFB4A+++URS0001BF8128+++XR_001737526+++NM_001201536+++NM_005681+++NM_139352+++XM_005273343+++XM_006711612+++XM_006711613+++XM_017002758+++XM_017002759+++XM_017002760	NC_000001.11
23418	23418	CRB1	0	0	0	0.02	0	0	0.04	0	0	0	0	0	NR_047563+++NR_047564+++URS00001E3631+++URS00008B35B1+++URS00008B3CBE+++URS00008B53C0+++URS00008B7A2C+++URS00008B8D2A+++URS00008B8E62+++URS00008BA803+++URS00008BEB6C+++URS00009BA50F+++URS0000EB7F4D+++URS0000EC0F2B+++URS0001BCB78E+++URS0001BCBB41+++URS0001BD6A24+++URS0001BD96B2+++URS0001BE4072+++URS0001BE9D33+++URS0001BEED23+++URS0001BF067B+++URS0001BF4D65+++URS0001BF7E77+++URS0001BF8E11+++NM_0011…	NC_000001.11
10421	10421	CD2BP2	22.82	23.67	26.21	26.86	25.18	28.35	27.27	26.6	30.13	29.98	26.83	24.5	URS00009B35BB+++URS0000D58509+++URS0000D5E0BF+++URS0001BDB0C7+++URS0001BF2999+++NM_001243646+++NM_006110	NC_000016.10
808	808	CALM3	90.77	91.3	96.66	94.67	66.84	66.24	65.28	67.17	59.55	57.14	71.05	71.12	URS00009BA88B+++URS00009BC29E+++URS00009C2270+++URS0001BD785B+++NM_001329921+++NM_001329922+++NM_001329923+++NM_001329924+++NM_001329925+++NM_001329926+++NM_005184	NC_000019.10
9766	9766	SUSD6	5.5	5.05	3.56	4.06	4.36	5.02	4.28	4.67	5.59	5.54	5.07	4.62	URS0000778015+++URS00008B9796+++URS0001BD6782+++URS0001BF3FDE+++URS0001BF9633+++NM_014734	NC_000014.9
118663	118663	BTBD16	0.11	0.09	0.08	0.14	0.1	0.21	0.19	0.19	0.2	0.17	0.04	0.18	URS00008C3591+++URS0000EA4508+++URS0001BCF3E9+++URS0001BD06EA+++URS0001BF153A+++NM_001318189+++NM_144587+++XM_011539239+++XM_011539240+++XM_011539241+++XM_011539242+++XM_017015636+++XM_017015637	NC_000010.11
147929	147929	ZNF565	2.44	2.13	2.04	1.77	1.7	2.13	2.15	1.92	1.6	2.04	1.99	2.39	URS00008B2083+++URS00008BF3DD+++URS00008BF613+++URS0001BD0CC7+++URS0001BE75A1+++URS0001BE952A+++URS0001BF155B+++NM_001042474+++NM_001366188+++NM_001366189+++NM_001366190+++NM_152477+++XM_011526512+++XM_011526514+++XM_017026343	NC_000019.10
107080644	107080644	CNPY3-GNMT	0.32	0.16	0.43	0.16	0	0.18	0.31	0	0	0	0	0.18	NR_134890+++NR_134891+++NR_134892+++URS0000394BE3+++URS0000611291+++URS00008BAF81+++URS00008BCAC3+++URS00009B9FC3+++URS0000D58D9F+++URS0001BCA7E4+++URS0001BD9DBE+++URS0001BDBDD6+++URS0001BE6DB5+++URS0001BED219+++URS0001BEEB19+++URS0001BF081F+++URS0001BF9184+++URS0001DFC14E+++NM_001318856+++NM_001318857+++NM_001318858	NC_000006.12
3017	3017	H2BC5	50.28	59.85	91.51	76.32	84.88	83.05	85.07	84.07	75.94	67.89	89.07	79.79	URS00008B2751+++URS00008BD2CF+++URS00009C6128+++URS0000EAC266+++URS0001BE880B+++URS0001BED8DC+++NM_021063+++NM_138720+++XM_005249039	NC_000006.12
2308	2308	FOXO1	1.63	1.41	1.79	1.78	2.77	2.97	2.59	3.06	3.74	3.94	2.36	2.41	URS00008B34D7+++NM_002015+++XM_011535008+++XM_011535010	NC_000013.11
55677	55677	IWS1	24.67	25.82	24.7	25.36	25.63	24.72	26.61	26.31	26.5	24.65	27.58	25.73	URS000009C28A+++URS00001D1826+++URS0000315B2C+++URS00003617F7+++URS00004A07EF+++URS000075F585+++URS0000789139+++URS00008116DA+++URS00008116E1+++URS0000811723+++URS000081176B+++URS00008117F7+++URS000081180C+++URS0000811865+++URS000081187F+++URS00008118C7+++URS0000811972+++URS000081199B+++URS0000811A8D+++URS0000811A8E+++URS0000811B91+++URS0000811BCB+++URS0000811BCD+++URS0000811C47+++URS0000811CDE++…	NC_000002.12
140775	140775	SMCR8	9.87	11.65	12.28	12.36	15.05	14.47	13.54	13.43	16.47	16.53	13.89	13.4	URS00008BE2C6+++URS00008C019E+++URS0001BD0EF1+++URS0001BD4894+++URS0001BF4C2C+++NM_144775+++rna-NM_144775.3-2	NW_017363819.1
64081	64081	PBLD	4.22	3.09	2.39	2.34	5.2	5.41	5.01	4.34	6.19	5.93	4.08	4.75	URS0000D6EA5E+++URS0001BE3027+++URS0001BF5229+++NM_001033083+++NM_022129+++XM_005270028+++XM_011540060+++XM_017016513+++XM_017016514	NC_000010.11
50862	50862	RNF141	18.88	17.75	15.23	16.43	20.58	20.23	18.06	18.91	21.81	23.46	17.1	19.26	URS0000D6DDB0+++NM_016422	NC_000011.10
5549	5549	PRELP	0	0.01	0.01	0.01	0	0.01	0.01	0.02	0.01	0.02	0.01	0	URS0001BDBD04+++NM_002725+++NM_201348	NC_000001.11
2147	2147	F2	0.11	0	0.04	0.04	0.04	0.11	0	0	0.04	0	0	0.04	URS00009C294F+++NM_000506	NC_000011.10
149954	149954	BPIFB4	0.03	0	0	0	0	0	0	0	0	0	0	0	URS0001BCB3D7+++URS0001BD8B41+++URS0001BEFE9B+++URS0001BF48FC+++NM_182519	NC_000020.11
116285	116285	ACSM1	0.65	0.25	1.27	1.06	0.9	1.32	0.86	1.1	1.11	1.6	1.14	1.67	NR_134918+++URS0000D6DAD6+++URS0001BCD9BA+++URS0001BDBCA3+++URS0001BE5218+++XR_001751827+++XR_001751828+++XR_243258+++XR_429672+++XR_950737+++XR_950738+++NM_001318890+++NM_052956+++XM_006721016+++XM_006721017+++XM_006721018+++XM_011545729+++XM_011545730+++XM_011545731+++XM_011545732+++XM_017022914+++XM_017022915+++XM_024450148	NC_000016.10
10018	10018	BCL2L11	9.49	9.32	8.14	8.22	9.48	8.6	8.03	8.35	8.89	8.65	8.43	8.39	URS00008BF886+++URS0000EA41AF+++URS0000EA7B50+++URS0000EA8209+++URS0000EA963B+++URS0000EAF305+++URS0000EB0EBE+++URS0001BECDBE+++XR_001738579+++XR_001738580+++XR_002958776+++XR_244801+++XR_922828+++XR_922829+++NM_001204106+++NM_001204107+++NM_001204108+++NM_001204109+++NM_001204110+++NM_001204111+++NM_001204112+++NM_001204113+++NM_006538+++NM_138621+++NM_138622+++NM_138623+++NM_138624+++NM_138625+…	NC_000002.12
26039	26039	SS18L1	16.23	14.11	15.28	15.68	16.2	16.93	15.92	16.1	15.25	15.86	15.97	17.08	NR_125980+++NR_125981+++URS00008BA57E+++URS00008BD1A3+++URS0000D585BB+++URS0000D59A75+++URS0000D5DC60+++URS0000E9F7CC+++URS0001BD624E+++URS0001BD6E59+++URS0001BE203B+++URS0001BE5EF2+++URS0001BF37AC+++URS0001BF4578+++URS0001BF6ED5+++URS0001BF80F4+++XR_001754230+++NM_001301778+++NM_198935+++XM_005260389+++XM_005260391+++XM_011528764+++XM_011528767+++XM_017027784	NC_000020.11
23275	23275	POFUT2	8.73	7.43	8	7.98	7.76	8.95	9.22	8.33	8.45	9.36	8.35	8.2	NR_004858+++NR_148026+++URS00008C0380+++URS0000D6E330+++URS0001BE42EB+++URS0001BE4EAA+++XR_002958590+++XR_937454+++NM_015227+++NM_133635+++XM_006723981+++XM_011529504+++XM_011529507+++XM_011529508+++XM_011529509+++XM_011529510+++XM_011529511+++XM_011529512+++XM_011529513+++XM_017028306+++XM_017028307+++XM_017028308+++XM_017028309+++XM_024452058+++XM_024452059	NC_000021.9
171023	171023	ASXL1	17.09	18.94	16.51	17.02	15.4	15.94	15.75	14.83	15.48	14.82	15.94	14.9	URS00008BDFA9+++URS00009C5C1B+++URS0000D588CF+++URS0000D58B70+++URS0000D5A3C3+++URS0000E986AF+++URS0001BCAF97+++URS0001BD7395+++URS0001BE58B0+++URS0001BEFC90+++URS0001BF0458+++NM_001164603+++NM_001363734+++NM_015338+++XM_006723727+++XM_006723728+++XM_006723730+++XM_006723733+++XM_011528648+++XM_011528652+++XM_017027704+++XM_017027705+++XM_017027706	NC_000020.11
150274	150274	HSCB	9.72	10.64	9.93	10.64	13.04	12.13	11.2	13.43	9.13	13.51	11.53	12.17	NR_134560+++URS00009AF6BA+++URS00009B0002+++URS00009B5CF0+++XR_002958669+++NM_001318314+++NM_001318315+++NM_001318316+++NM_001363856+++NM_172002+++XM_005261359+++XM_017028619+++XM_017028620	NC_000022.11
117177	117177	RAB3IP	7.98	8.9	6.57	5.88	5.55	6.62	7.11	7.3	7.26	7.76	6.26	7.37	NR_103519+++NR_103520+++URS0000EA5397+++URS0000EAC329+++URS0000EB2B46+++XR_001748572+++XR_944487+++XR_944488+++XR_944489+++XR_944490+++XR_944491+++XR_944492+++NM_001024647+++NM_001278402+++NM_022456+++NM_175623+++NM_175624+++NM_175625+++XM_006719226+++XM_006719227+++XM_017018773+++XM_017018774+++XM_017018775+++XM_017018777+++XM_024448832	NC_000012.12
6047	6047	RNF4	29.64	32.68	36.49	36.53	35.51	35.94	36.49	36.68	33.47	35.16	37.53	36.87	URS00008B3AB0+++URS00008B6BCF+++URS00008BDAF0+++URS0000EB2254+++URS0000EBF4AD+++URS0001BD39F8+++URS0001BD4D14+++URS0001BDE24F+++URS0001BE29B8+++URS0001BEB6C7+++URS0001BF3772+++URS0001BF3883+++NM_001185009+++NM_001185010+++NM_002938	NC_000004.12
7072	7072	TIA1	24.19	26.08	20.64	23.95	22.29	20.58	21.08	20.24	19.12	19.87	21.76	22.43	NR_147216+++NR_147217+++NR_147218+++NR_147219+++NR_147220+++NR_147221+++NR_147222+++NR_147223+++NR_147224+++NR_147225+++NR_147226+++NR_147227+++NR_147228+++NR_147229+++NR_147230+++NR_147231+++NR_147232+++URS00008B6DA2+++URS00008BB12E+++URS00009B11C7+++URS0000D6D6F5+++URS0000D6DC38+++URS0000D6DDEA+++URS0000D6DE14+++URS0000D6DF90+++URS0000D6E036+++URS0000D6E4D9+++URS0001BEF4C0+++XR_002959329+++XR_0…	NC_000002.12
9722	9722	NOS1AP	0.35	0.38	0.16	0.24	0.12	0.17	0.19	0.18	0.18	0.15	0.21	0.17	URS00001BA8C8+++URS00008B2B64+++URS00008B42BD+++URS00008B4E59+++URS00008B7DDE+++URS00009AE647+++URS0000EBD1A5+++URS0001BCDC4F+++URS0001BCDE59+++URS0001BD97AC+++URS0001BDE1B1+++URS0001BE31AA+++URS0001BEA811+++URS0001BF50A2+++URS0001BFA578+++NM_001126060+++NM_001164757+++NM_014697	NC_000001.11
3609	3609	ILF3	147.83	158.96	136.34	130.79	105.77	101.92	107.04	106.25	94.4	93.62	111.71	110.03	URS00008BCEFC+++URS00009BBD7B+++URS0000EB835F+++URS0001BCE98E+++URS0001BF84FD+++NM_001137673+++NM_001394808+++NM_001394809+++NM_001394810+++NM_001394811+++NM_001394812+++NM_001394813+++NM_001394814+++NM_001394815+++NM_001394816+++NM_001394817+++NM_001394818+++NM_001394819+++NM_001394820+++NM_001394821+++NM_001394822+++NM_001394823+++NM_001394824+++NM_001394826+++NM_001394827+++NM_004516+++NM_0122…	NC_000019.10
5361	5361	PLXNA1	6.6	7.35	8.43	8.01	8.73	8.83	8.84	8.95	9.21	8.67	9.89	9.33	URS00009C3CB2+++URS0000E99236+++NM_032242	NC_000003.12
79647	79647	AKIRIN1	62.83	55.04	53.46	57.71	54.28	56.5	56.67	55.67	55.72	56.39	50.44	54.68	URS0001BD89C7+++URS0001BDA680+++URS0001BF662A+++NM_001136275+++NM_024595	NC_000001.11
27109	27109	DMAC2L	17.64	15.52	17.13	18.58	18.65	19.75	18.74	19.06	19.69	20.88	15.82	17.99	URS0000E9E43F+++URS0001BD3A23+++URS0001BD91A4+++URS0001BF9612+++XR_943415+++NM_001003803+++NM_001003805+++NM_001370605+++NM_001382507+++NM_001382509+++NM_001382510+++NM_015684+++XM_005267537+++XM_011536649+++XM_011536650+++XM_011536651+++XM_011536652+++XM_011536654+++XM_011536655+++XM_011536656+++XM_011536657	NC_000014.9
56477	56477	CCL28	0.66	0.63	0.42	0.47	0.37	0.28	0.54	0.42	0.13	0.39	0.15	0.43	URS00008B8B0E+++URS00009BA6AE+++URS00009BE9AA+++URS0000D572ED+++URS0000D6D8C6+++URS0001BD5B38+++URS0001BEA866+++URS0001BEECBF+++URS0001BF2FED+++XR_241706+++XR_427660+++XR_925633+++NM_001301873+++NM_001301874+++NM_001301875+++NM_148672	NC_000005.10
23518	23518	R3HDM1	23.39	25.99	23.09	24.05	19.52	18.14	19.9	19.16	17.51	16.78	20.4	20.02	URS00008B2B5E+++URS00008BCDEA+++URS00009B9A1F+++URS00009BCB8D+++URS00009C5492+++URS0000EA2ABD+++URS0001BCC81C+++URS0001BCD425+++URS0001BD73B9+++URS0001BE6F23+++URS0001BEB2F9+++URS0001BF0064+++URS0001BF2713+++NM_001282798+++NM_001282799+++NM_001282800+++NM_001354199+++NM_001354200+++NM_001378107+++NM_015361	NC_000002.12
119392	119392	SFR1	16.72	14.25	10.4	9.21	9.48	10.1	7.73	9.4	9.26	10.19	9.52	8.56	URS00008BAD05+++URS0000D5B390+++URS0000D5C45C+++URS0001BCED12+++URS0001BF9ED7+++NM_001002759+++NM_001384829+++NM_001384830+++NM_145247+++XM_005269521	NC_000010.11
107282092	107282092	BOLA2-SMG1P6	48.7	51.01	53.13	51.04	47.63	50.46	50.56	49.18	44.81	45.46	50.68	49.34	NR_135316+++NM_001320622+++NM_001320623+++NM_001320624+++NM_001320625+++NM_001320627+++NM_001320628	NC_000016.10
79739	79739	TTLL7	7.26	8.45	6.63	8.18	6.23	5.56	6.5	5.6	7.03	5.39	6.59	7.34	URS00004A36D3+++URS00008B9231+++URS00008C0124+++URS00008C10DB+++URS00009AFC8B+++URS00009AFE44+++URS0000D6DE7F+++URS0001BCDB99+++URS0001BD2CA8+++URS0001BDA824+++URS0001BDD18C+++URS0001BE5A93+++URS0001BF61CE+++XR_001737409+++XR_001737410+++XR_001737411+++XR_001737412+++XR_001737413+++XR_001737414+++XR_001737415+++XR_946758+++XR_946760+++NM_001350214+++NM_001350215+++NM_024686+++XM_011542159+++XM_01…	NC_000001.11
7328	7328	UBE2H	39.98	33.54	33.5	37.43	39.74	39.17	37.41	38	42.36	43.31	36.92	38.02	URS00008B3362+++URS00008B8419+++URS00008BF67A+++URS00009B3D45+++URS0000D574D2+++URS0000D59B96+++URS0000D6E40E+++URS0000D6EA02+++URS0001BD2036+++URS0001BD4FAC+++URS0001BF50AF+++URS0001BF6EDB+++NM_001202498+++NM_003344+++NM_182697	NC_000007.14
3015	3015	H2AZ1	1326.59	1328.64	1211.22	1158.3	813.96	767.21	850.4	848.45	594.77	590.78	894.22	882.55	URS00009BA090+++URS0000D6DA63+++URS0000D6DA85+++URS0000D6E2EF+++URS0000D6E48D+++URS0000EB8BD6+++NM_002106	NC_000004.12
240	240	ALOX5	0.06	0.06	0.06	0	0.06	0.03	0	0	0.09	0.03	0	0.03	URS00008C010B+++URS00009B0C42+++URS0000E93477+++URS0000EA67A0+++URS00019C9B86+++URS00019E25B7+++URS0001BD47C5+++URS0001BE3632+++URS0001BEA916+++XR_001747075+++NM_000698+++NM_001256153+++NM_001256154+++NM_001320861+++NM_001320862+++XM_017016012+++rna-NM_000698.5-2+++rna-NM_001256153.3-2+++rna-NM_001256154.3-2+++rna-NM_001320861.2-2+++rna-NM_001320862.2-2	NW_003315935.1
84868	84868	HAVCR2	0	0.03	0	0	0.06	0.03	0.1	0	0.06	0.25	0.03	0	URS00003B3F34+++URS0001BD90EB+++URS0001BDE31A+++URS0001BDEA30+++NM_032782	NC_000005.10
8883	8883	NAE1	112.79	121.97	115.6	111.98	95.3	96.55	100.77	94.71	88.22	84.91	96.39	103.49	URS00008BC308+++URS0000CFCB06+++URS0000D3445A+++URS0000D6E79A+++URS0000D6E7EA+++URS0000E97C71+++URS0000EA23FC+++URS0001BE67C1+++URS0001BEB6D4+++URS0001BF46AB+++NM_001018159+++NM_001018160+++NM_001286500+++NM_003905+++XM_005256215	NC_000016.10
8451	8451	CUL4A	57.16	58.61	63.35	61.61	59.31	61.71	61.84	59.4	62.06	58.86	61.75	61.16	URS0000CF2542+++URS0000D59B4E+++URS0000EA9507+++URS0000EB19B9+++URS0001BCB51B+++URS0001BDD858+++URS000221BDB4+++NM_001008895+++NM_001278513+++NM_001278514+++NM_001354938+++NM_001354939+++NM_001354940+++NM_001354941+++NM_001354942+++NM_001354943+++NM_001354944+++NM_003589+++XM_011537523	NC_000013.11
54754	54754	NUTM2F	0	0	0	0	0	0	0	0	0.04	0	0	0	NM_017561	NC_000009.12
283463	283463	MUC19	0	0	0.01	0	0.01	0	0.01	0.01	0.01	0	0.02	0.01	URS00008B4292+++URS00008B737C+++URS00008B7AFB+++URS00008B7D38+++URS00008BA189+++URS00008BB915+++URS00008BBBFF+++URS00008BBD02+++URS00008BDA9C+++URS00009B4406+++URS00009B4B71+++URS00009B6E94+++URS00009BE016+++URS00009C0D00+++URS00009C10A1+++URS0000D5AF02+++URS0000D5DD26+++URS0001BE439B+++URS0001BE7C77+++URS0001BEA130+++URS0001BEA71A+++URS0001BEB41E+++URS0001BEC55F+++URS0001BFA38A+++NM_173600	NC_000012.12
5971	5971	RELB	3.7	3.29	1.99	1.86	4.25	4.71	4.75	4.67	7.02	7.05	3.83	3.97	URS0001BCE954+++URS0001BD5B4E+++URS0001BD6A18+++URS0001BE072A+++NM_006509+++XM_005259127+++XM_005259128	NC_000019.10
152	152	ADRA2C	0.17	0.2	0.2	0.26	0.43	0.27	0.24	0.31	0.26	0.29	0.2	0.27	NM_000683	NC_000004.12
340654	340654	LIPM	0.05	0	0	0	0	0	0	0	0	0.11	0	0	NM_001128215+++XM_011539748+++XM_011539751+++XM_011539752+++XM_011539753	NC_000010.11
168433	168433	RNF133	0.29	0.06	0.11	0.11	0.23	0.4	0	0.17	0.17	0.22	0.22	0.23	NM_139175	NC_000007.14
245711	245711	SPDYA	0.8	1.11	0.64	0.7	0.94	0.47	0.66	0.97	0.62	0.67	0.61	0.53	URS0001BD4C15+++URS0001BDEE0C+++URS0001BDEFA1+++URS0001BE93D3+++NM_001008779+++NM_001142634+++NM_182756	NC_000002.12
160777	160777	CCDC60	0.18	0.28	0.28	0.21	0.11	0.14	0.18	0.11	0.21	0.28	0.28	0.11	URS00008B7395+++URS00009B4335+++XR_944504+++NM_178499+++XM_017018911+++XM_017018912+++XM_017018913+++XM_017018914+++XM_017018915+++XM_017018916	NC_000012.12
80153	80153	EDC3	17.13	17.68	18.29	17.98	25.15	25.66	24.79	25.59	29.58	30.16	22.92	23.99	URS00008B3E01+++URS0000D6D8B1+++URS0000E9D8A5+++URS0000EA3E62+++URS0000EB4B1F+++URS0001BD1E22+++URS0001BD799E+++URS0001BEA35E+++NM_001142443+++NM_001142444+++NM_001351378+++NM_001351379+++NM_025083+++XM_011522092+++XM_024450077+++XM_024450078+++XM_024450079	NC_000015.10
10312	10312	TCIRG1	6.69	6.57	8.3	7.61	6.23	6.3	6.06	7.06	5.99	5.22	6.92	7.81	URS00001F38D7+++URS00003566C0+++URS000057CD56+++URS00008BC6FC+++URS00009B1CF1+++URS00009B3110+++URS0000E9A1DF+++URS00019D2AAC+++URS0001BF3A43+++URS0001BF571E+++XR_001747721+++XR_001747722+++XR_001747723+++XR_002957115+++NM_001351059+++NM_006019+++NM_006053+++XM_024448320+++XM_024448321+++XM_024448322+++XM_024448323+++XM_024448324	NC_000011.10
3611	3611	ILK	45.73	45.24	41.63	40.78	48.08	52.99	55.91	51.1	57.98	53.84	53.32	47.12	URS00009BECAE+++URS00009C2742+++URS0001BCF9C4+++URS0001BEB0D4+++NM_001014794+++NM_001014795+++NM_001278441+++NM_001278442+++NM_004517+++XM_005252904+++XM_005252905+++XM_011520065+++XM_017017672+++XM_024448494+++XM_024448495+++XM_024448496+++XM_024448497+++XM_024448498+++XM_024448499+++XM_024448500	NC_000011.10
375484	375484	SIMC1	5.59	7.1	5.94	4.96	4.96	4.39	4.53	5.39	5.18	5.59	5.3	5.39	NR_131772+++URS00008C08CC+++URS00008C1753+++URS0000D5918A+++URS0001BD5E13+++URS0001BE56DF+++URS0001BF7E6A+++NM_001308195+++NM_001308196+++NM_001308200+++NM_198567+++XM_011534553+++XM_011534554+++XM_011534556+++XM_017009454+++XM_017009455+++XM_017009456	NC_000005.10
5706	5706	PSMC6	75.4	75.12	74.46	69.72	80.36	78.81	77.99	75.59	89.37	83.73	74.61	73.36	NR_158967+++URS0000E97CF2+++URS0000E9F69D+++URS0000EA1BA9+++URS0000EAEE71+++URS0000EB0484+++URS0000EBA119+++URS0000EBC760+++URS0001BE61AB+++XR_943495+++NM_001366414+++NM_002806	NC_000014.9
100141515	100141515	C17orf99	0	0	0.09	0.08	0	0	0	0	0.09	0.08	0.09	0	URS0001BCCF3B+++URS0001BF8820+++NM_001163075+++XM_011524152+++XM_017023997+++XM_017023998+++XM_017023999+++XM_017024000+++XM_017024001	NC_000017.11
643037	643037	C11orf97	0	0	0	0	0	0	0	0	0	0	0.17	0	NM_001190462	NC_000011.10
8467	8467	SMARCA5	20.21	20.93	20.3	20.78	21.32	21.03	21.34	20.76	19.48	19.58	20.61	20.93	URS00008B25AC+++URS00008B74BB+++URS0000EA8904+++URS0001BE0FCE+++URS0001BE3B8B+++XR_001741338+++NM_003601	NC_000004.12
89874	89874	SLC25A21	1.59	1.22	0.91	1.02	0.69	0.76	0.53	0.81	0.49	0.43	0.45	0.73	URS00001783EA+++URS00003C10A6+++URS00003E5CEB+++URS00008B6C69+++URS00008BA468+++URS00008BCA26+++URS00008C07F4+++URS00008C0D9C+++URS0000EA0952+++URS0000EAECD8+++URS0000EB2DB5+++URS0001BCB169+++URS0001BCC0C4+++URS0001BCDD70+++URS0001BD4483+++URS0001BD80CD+++URS0001BE6288+++URS0001BE8043+++URS0001BE869E+++URS0001BEB200+++URS0001BEC848+++URS0001BF54E8+++URS0001BF8B70+++NM_001171170+++NM_030631+++XM_0…	NC_000014.9
2767	2767	GNA11	42.07	38.63	40.75	38.24	38.04	39.88	38.35	38.5	39.71	40.19	38.77	39.68	URS000028DE9F+++URS000052698B+++URS00008BA106+++URS00008BD526+++URS00009AF4AB+++URS00009AFE7F+++URS00009B443C+++URS0000EC0746+++URS0001BE5140+++NM_002067	NC_000019.10
834	834	CASP1	1.63	1.55	0.54	0.59	1.46	2.06	2.19	2.68	4.38	2.47	1.74	1.6	URS00008B54CA+++URS00008BAA41+++NM_001223+++NM_001257118+++NM_001257119+++NM_033292+++NM_033293+++NM_033294+++NM_033295+++XM_017018393+++XM_017018394+++XM_017018395+++XM_017018396	NC_000011.10
100132285	100132285	KIR2DS2	0	0	0	0	0	0	0	0.05	0	0	0	0	NM_001291695+++NM_001291696+++NM_001291700+++NM_001291701+++NM_012312+++XM_017030275+++rna-NM_001291695.1-10+++rna-NM_001291695.1-11+++rna-NM_001291695.1-12+++rna-NM_001291695.1-13+++rna-NM_001291695.1-2+++rna-NM_001291695.1-3+++rna-NM_001291695.1-4+++rna-NM_001291695.1-5+++rna-NM_001291695.1-6+++rna-NM_001291695.1-7+++rna-NM_001291695.1-8+++rna-NM_001291695.1-9+++rna-NM_001291696.1-10+++rna-NM_0…	NT_187670.1
23417	23417	MLYCD	1.91	2.08	2.61	2.45	3.06	2.84	2.59	2.95	2.57	2.71	2.86	2.6	URS00008B4DC6+++URS0000EACB86+++URS0001BF04E8+++NM_012213	NC_000016.10
3987	3987	LIMS1	18.81	17.4	20.43	22.47	18.7	18.16	19.06	19.66	15.72	16.49	18.08	18.53	URS00008BFE0C+++URS0001BD56BF+++URS0001BE09E1+++URS0001BE3FAF+++NM_001193482+++NM_001193483+++NM_001193484+++NM_001193485+++NM_001193488+++NM_001371494+++NM_001371495+++NM_001371496+++NM_001371497+++NM_001371498+++NM_001371499+++NM_001371500+++NM_001394896+++NM_001394897+++NM_001394898+++NM_004987	NC_000002.12
89941	89941	RHOT2	29.77	28.62	31.36	31.32	26.77	27.11	27.13	27.27	25.43	25.13	29.18	28.29	NR_147953+++NR_147954+++NR_147955+++NR_147956+++URS00009B693E+++URS0000E9ACC2+++URS0001BE0282+++NM_001352275+++NM_001352276+++NM_001352277+++NM_001352278+++NM_001352279+++NM_001352280+++NM_001352281+++NM_001352282+++NM_001352283+++NM_001352284+++NM_001352285+++NM_001352286+++NM_001352287+++NM_001352288+++NM_001352289+++NM_001352290+++NM_001352291+++NM_001352292+++NM_001352293+++NM_001352294+++NM_…	NC_000016.10
8665	8665	EIF3F	32.65	33.22	30.56	27.94	31.64	30.98	31.87	32.54	32.25	32.98	32.83	32.63	URS00019F7981+++URS0001BE05B2+++NM_003754	NC_000011.10
23556	23556	PIGN	24.33	25.69	25.32	24.78	24.86	22.32	23.12	22.38	23.08	21.88	23.26	24.72	URS00008B83D4+++URS00008BB74F+++URS00008C2097+++URS00009C4182+++URS0000E9748E+++URS0000EAC9AB+++URS0000EB079C+++URS0001BDD798+++URS0001BEA2D4+++URS0001BF11EF+++URS0001BF946B+++NM_012327+++NM_176787+++XM_011525889+++XM_011525890+++XM_011525891+++XM_011525892+++XM_011525893+++XM_011525894+++XM_011525895+++XM_011525896+++XM_011525898+++XM_017025685+++XM_017025686	NC_000018.10
91461	91461	PKDCC	0.54	0.58	0.84	0.71	0.79	0.82	0.86	0.54	0.79	0.82	0.75	0.77	URS0000E92F02+++URS0000EA30FB+++URS0000EB1270+++URS0001BD2C75+++NM_138370	NC_000002.12
10669	10669	CGREF1	19.64	19.28	19.3	18.07	13.07	13.16	14.71	12.58	13.86	14.52	14.76	13.72	URS0000D6E49D+++URS0001BE5220+++NM_001166239+++NM_001166240+++NM_001301324+++NM_006569	NC_000002.12
6775	6775	STAT4	0	0	0	0	0.05	0	0.03	0	0.03	0.05	0.03	0	URS00008B31F5+++URS0000E91275+++URS0000E96C94+++URS0000E9E956+++URS0000EAE744+++URS0000EF14FB+++URS0001BDEF98+++NM_001243835+++NM_003151+++XM_006712719+++XM_011511705+++XM_017004784	NC_000002.12
3985	3985	LIMK2	16.34	16.61	20.06	19.68	23.64	23.77	22.99	22.78	22.49	22.48	25.14	23.41	URS00008C183E+++URS0000D5C5A9+++URS0000EA176B+++URS00019F5F27+++URS0001BD7951+++URS0001BEA03B+++URS0001BF51C0+++URS0001BF9507+++URS0001BFA4E9+++NM_001031801+++NM_005569+++NM_016733	NC_000022.11
11141	11141	IL1RAPL1	0.69	0.66	0.06	0.07	0.04	0	0.08	0.06	0.04	0	0.04	0.1	URS0000133B18+++URS00008B73E7+++URS00008B7A9D+++URS00009AFB1F+++URS0001BCABB6+++URS0001BCCB26+++URS0001BD20D5+++URS0001BD2E18+++URS0001BD341B+++URS0001BD464D+++URS0001BD4967+++URS0001BD512A+++URS0001BD5C84+++URS0001BD6588+++URS0001BDB050+++URS0001BDD0F1+++URS0001BDE322+++URS0001BE8213+++URS0001BEB553+++URS0001BF3EDA+++URS0001BF6436+++URS0001BF7CBB+++URS0001BF9C7D+++NM_014271+++XM_017029240+++XM_0…	NC_000023.11
1522	1522	CTSZ	54.2	51.6	51.08	52.71	52.67	54.92	55.06	58.01	59.39	55.98	56.85	57.56	URS0000D6D9C1+++URS0001BCAE0C+++URS0001BD1F33+++NM_001336	NC_000020.11
285315	285315	C3orf33	14.57	15.82	14.11	14.28	14.78	14.72	16.11	14.31	16.09	17.3	13.26	15.15	URS0001BCA7BD+++NM_001308229+++NM_173657+++XM_005247379+++XM_011512710+++XM_011512711	NC_000003.12
10238	10238	DCAF7	23.06	22.35	20.49	19.96	21.92	20.61	21.98	21.5	24.4	24.36	21.26	20.48	NR_073585+++URS00009B2A22+++URS0000EAB6CA+++NM_005828	NC_000017.11
81926	81926	ABHD17A	24.82	23.06	22.35	21.18	20.18	19.57	21.3	20.49	20.09	20.05	20.51	21.09	URS000025DCE4+++URS00007743D9+++URS0000D6DF89+++URS0000E9ECAE+++URS0001BCC221+++URS0001BD2C40+++URS0001BDB3E1+++XR_001753771+++NM_001130111+++NM_031213+++XM_011528338	NC_000019.10
151188	151188	ARL6IP6	6.44	5.7	5.13	5.65	3.78	3.62	3.54	3.41	3.02	2.72	2.77	3.36	NR_024526+++NR_146422+++NR_146423+++NR_146424+++NR_146425+++NR_146426+++NR_146427+++NR_146428+++NR_146429+++NR_146430+++NR_146431+++URS0000E9F2D9+++URS0000EC2163+++URS00020FB3FF+++NM_001350068+++NM_001371972+++NM_152522	NC_000002.12
92170	92170	MTG1	13.17	12.85	11.7	12.12	9.08	9.58	10.22	9.53	9.51	10.44	10.07	10.03	URS00008B5F10+++URS00009B4357+++URS0001BD2FA9+++URS0001BD63B1+++URS0001BD7AE8+++NM_138384	NC_000010.11
23160	23160	WDR43	42.72	44.08	44.89	45.71	50.21	50.46	49.41	48.64	49.12	51.13	46.76	50.37	URS0000EAB72F+++URS0000EAEFC8+++NM_015131	NC_000002.12
5794	5794	PTPRH	0	0	0.03	0.08	0.32	0.45	0.38	0.51	0.49	0.77	0.13	0.24	URS00008B3DBC+++URS00008B951E+++URS00008B9CF6+++URS0000E918C1+++URS0000E94CBA+++URS0000E98692+++URS0000EB56AB+++URS0000EBCBC6+++URS0001BCCB56+++URS0001BCD8DF+++URS0001BDB934+++URS0001BEAEC2+++URS0001BEF092+++XR_001753730+++XR_001753731+++NM_001161440+++NM_002842+++XM_011527183+++XM_011527188+++XM_011527190+++XM_017027056+++XM_017027057+++XM_017027058+++XM_017027059+++XM_017027060+++XM_017027061++…	NC_000019.10
165904	165904	XIRP1	0.01	0.03	0	0	0.03	0	0	0.01	0	0	0.03	0	NM_001198621+++NM_001351377+++NM_194293+++XM_005264909	NC_000003.12
9581	9581	PREPL	25.02	24.49	21.71	22.92	25.71	25.19	24.8	25.07	28.6	27.32	24.13	25.17	URS00008B9DBA+++URS0000D6E505+++URS0000EB17B5+++URS0001BF1A0E+++NM_001042385+++NM_001042386+++NM_001171603+++NM_001171606+++NM_001171613+++NM_001171617+++NM_001374275+++NM_001374276+++NM_001374277+++NM_006036+++XM_017005384+++XM_017005385	NC_000002.12
2801	2801	GOLGA2	17.64	18.16	20.02	21.88	24.41	23.49	23.69	22.7	22.26	21.77	25.53	24.33	URS00008B52E4+++URS00008BA36D+++URS0000D6DBBB+++URS0000D6E6BE+++URS0001BDB2D2+++URS0001BF93D8+++NM_001366244+++NM_001366246+++NM_001389695+++NM_001389696+++NM_001389697+++NM_001389698+++NM_001389699+++NM_001389700+++NM_001389701+++NM_001389702+++NM_001389703+++NM_001389704+++NM_001389705+++NM_004486	NC_000009.12
1454	1454	CSNK1E	50.22	51.88	42.1	42.27	39.63	40.1	39.53	37.03	39.72	37.4	41.45	40.26	URS00008BA93D+++URS0001BDBE49+++URS0001BF6150+++NM_001894+++NM_152221	NC_000022.11
7556	7556	ZNF10	5.09	5.29	4.15	4.89	5.38	4.85	5.03	5.36	6.09	5.77	4.8	5.58	URS00009C4930+++URS0001BD9411+++URS0001BEBF2B+++NM_015394	NC_000012.12
79823	79823	CAMKMT	4.7	3.71	3.07	3.19	3.84	3.29	2.85	3.68	3.2	2.62	4.16	2.73	URS00008BDAED+++URS00009C1D2D+++URS00019D3E3F+++URS0001BD0E48+++URS0001BDB202+++URS0001BEAE07+++URS0001BF676A+++XR_001738949+++XR_001738950+++XR_001738951+++XR_001738952+++XR_001738953+++XR_001738954+++XR_939722+++XR_939723+++NM_024766+++XM_011533111+++XM_011533113+++XM_017004970+++XM_017004971+++XM_017004972+++XM_017004973+++XM_017004974+++XM_017004975+++XM_017004976+++XM_017004977+++XM_01700497…	NC_000002.12
5122	5122	PCSK1	0	0	0	0.01	0.01	0	0.01	0	0	0.01	0	0	URS00008B3844+++URS0001BD8592+++URS0001BD9B1D+++NM_000439+++NM_001177875	NC_000005.10
80318	80318	GKAP1	9.65	8.42	5.7	4.92	5.28	4.34	4.47	5.01	4.84	5.21	5.69	4.69	URS00008BE27D+++URS00009C2FF3+++URS0000D6E517+++URS0000EBAC5F+++URS0001BCA8AD+++NM_001135953+++NM_025211+++XM_005252241+++XM_006717293+++XM_011519058+++XM_017015171	NC_000009.12
7133	7133	TNFRSF1B	0.18	0.25	0.22	0.23	0.15	0.07	0.09	0.18	0.07	0.25	0.15	0.26	URS00008B5E74+++URS00008B88B4+++URS0000EA81D9+++URS0000EA9C92+++URS00019C199C+++URS0001BD76FB+++URS0001BDD4F3+++URS0001BE53FA+++URS0001BEF70A+++NM_001066+++XM_011542060+++XM_011542063+++XM_017002211+++XM_017002214+++XM_017002215	NC_000001.11
57508	57508	INTS2	8.49	9.12	7.33	8.2	8.03	7.5	7.59	8.02	8.47	8.72	8.03	8.33	URS0000D6DF07+++URS0000E9B974+++URS0001BD66AC+++URS0001BF707C+++XR_934509+++NM_001330417+++NM_001351695+++NM_020748+++XM_011525058	NC_000017.11
3824	3824	KLRD1	0.08	0.18	0.12	0.15	0.27	0.22	0.16	0.17	0.09	0.21	0.18	0.09	NR_147038+++NR_147039+++NR_147040+++URS00008BED19+++URS00008C04FB+++URS00009B98A3+++URS0000E9481C+++URS0000EA8DD8+++URS0001BCD5B8+++URS0001BD3C25+++URS0001BE103A+++URS0001BE2DBD+++URS0001BF26B9+++URS0001BF97A0+++XR_001748696+++XR_001748697+++NM_001114396+++NM_001351060+++NM_001351062+++NM_001351063+++NM_002262+++NM_007334+++XM_006719067+++XM_011520650+++XM_011520651+++XM_017019285+++XM_017019286+…	NC_000012.12
285590	285590	SH3PXD2B	3.54	4.39	4.44	4.82	4.61	4.62	5	4.69	5.29	4.89	5.16	5.04	URS00008B78A9+++URS0001BD7B62+++URS0001BDB0D2+++URS0001BEE707+++URS0001BF1501+++URS0001BF2B7C+++NM_001017995+++NM_001308175+++XM_017009351	NC_000005.10
130733	130733	TMEM178A	0.16	0.14	0.07	0.11	0.16	0.21	0.28	0.19	0.22	0.34	0.06	0.25	URS0000D4C2BF+++URS0000EB312A+++URS0000EBC2D8+++URS0000EBC6FF+++NM_001167959+++NM_152390+++XM_005264144+++XM_005264145+++XM_017003369+++XM_017003370+++XM_017003371+++XM_024452702+++XM_024452703+++XM_024452704+++XM_024452705	NC_000002.12
79816	79816	TLE6	1.32	1.59	1.24	1.28	1.45	1.38	1.97	1.6	1.55	1.45	2.07	1.72	NR_138612+++URS00008B6A47+++URS0001BF0F5A+++NM_001143986+++NM_024760+++XM_005259645+++XM_011528300+++XM_011528301+++XM_024451722+++XM_024451723+++XM_024451724	NC_000019.10
147920	147920	IGFL2	0	0	0	0	0	0	0	0.11	0	0	0	0	URS0000346598+++URS00008B23D2+++URS00008B28B9+++URS00008B355A+++URS00008B4B12+++URS00008B4D89+++URS00008B828A+++URS00008B93BE+++URS00008BBAF3+++URS00008BBD64+++URS00008BC28A+++URS00008BC8F6+++URS00008BF0BF+++URS00008C0072+++URS00008C0261+++URS0000EECCED+++URS0000EF2E44+++URS0000EF67A5+++URS0001BCBACB+++URS0001BCF96C+++URS0001BD86B9+++URS0001BDD73C+++URS0001BED891+++URS0001BF1BAB+++URS0002276B01++…	NC_000019.10
54453	54453	RIN2	1.78	2.02	1.27	1.48	0.87	1.01	1.11	0.92	0.95	0.9	0.99	1.11	URS000013CD69+++URS0000242C81+++URS00004BC0B0+++URS000077EDD5+++URS00008B3E47+++URS00008B68CB+++URS00008B6FF2+++URS00008B719E+++URS00008BDC8C+++URS00008BF46A+++URS00008BF9BF+++URS00008C40C7+++URS00009C2127+++URS00009C5F78+++URS0000D573F1+++URS0000D5815C+++URS0000D58EF3+++URS0000D5AB18+++URS0000D5B4EC+++URS0000D5CB43+++URS0000EACBA5+++URS0001BCF013+++URS0001BD3611+++URS0001BDA6E4+++URS0001BDE067++…	NC_000020.11
57539	57539	WDR35	4.68	4.69	4.1	4.54	5.52	4.97	4.54	4.72	4.72	4.02	5.13	5.03	URS00008B4DFB+++URS00008BB397+++URS00008BD130+++URS00008BD183+++URS0000EC0DE5+++URS0001BD3ACA+++URS0001BDCB44+++URS0001BE43FA+++URS0001BE749D+++URS0001BF076F+++XR_001738862+++XR_426989+++XR_939699+++NM_001006657+++NM_020779+++XM_011533007	NC_000002.12
284358	284358	MAMSTR	0.26	0.1	0.41	0.17	0.15	0.15	0.08	0.36	0.15	0.15	0.1	0.15	URS0001BDA3B9+++NM_001130915+++NM_001297753+++NM_182574+++XM_011526807+++XM_011526808+++XM_011526809+++XM_017026640+++XM_017026641+++XM_017026643+++XM_017026644+++XM_024451461+++XM_024451462+++XM_024451463	NC_000019.10
23163	23163	GGA3	10.4	11.09	10.99	10.44	10.45	10.21	10.47	10.14	11.48	10.77	10.45	10.04	URS0000D6D8A3+++URS0000D6E2AB+++URS0000D6E5DD+++URS0000EB83C0+++URS0001BEA949+++URS0001BF7B1F+++NM_001172703+++NM_001172704+++NM_001291641+++NM_001291642+++NM_014001+++NM_138619+++XM_011524563+++XM_017024385+++XM_017024386+++XM_017024387+++XM_017024388+++XM_017024389+++XM_017024390+++XM_017024392+++XM_024450665	NC_000017.11
80339	80339	PNPLA3	0.76	1.13	0.65	0.99	0.55	0.63	0.74	0.87	0.46	0.46	0.89	0.71	URS0000D57813+++URS0000D5A66E+++URS0000D5D7FA+++URS0001BCB073+++URS0001BCD849+++URS0001BDF316+++URS0001BDFB85+++NM_025225	NC_000022.11
80326	80326	WNT10A	1.7	1.83	1.92	1.72	1.91	2.52	1.91	2.18	2.4	2.26	2.06	2.28	URS0000EA4BA2+++NM_025216+++XM_011511929+++XM_011511930	NC_000002.12
112936	112936	VPS26B	25.18	25.56	30.8	31.2	26.05	27.06	26.07	26.37	26.57	24.43	28.08	28.24	URS0001BEEC6E+++NM_052875+++XM_011542565	NC_000011.10
1776	1776	DNASE1L3	2.56	2.17	3.95	4.3	1.89	2.33	2.34	2.62	1.95	1.99	2.47	2.33	URS0000D6E5CD+++URS0001BDD67E+++URS0001BEF1EF+++URS0001BF46AE+++NM_001256560+++NM_004944	NC_000003.12
8273	8273	SLC10A3	11.92	12.01	17.24	16.27	12.96	13.62	13.78	13.52	11.88	12.45	14.22	13.59	URS0001BDC317+++NM_001142391+++NM_001142392+++NM_019848+++XM_005277913+++XM_006724847+++XM_006724848+++XM_011531200+++XM_011531201	NC_000023.11
220972	220972	MARCHF8	7.58	6.85	7.48	7.38	7.88	8.57	8.11	7.64	9.98	10.17	8.03	7.49	URS00008B6CEF+++URS00008B90B6+++URS00008BC137+++URS00008BFB35+++URS00009C1FFC+++URS0001BDAFB2+++URS0001BDB264+++URS0001BEF665+++XR_246519+++NM_001002266+++NM_001282866+++NM_145021+++XM_005271804+++XM_006717704+++XM_011539492+++XM_011539495+++rna-NM_001002266.3-2+++rna-NM_001282866.2-2+++rna-NM_145021.6-2	NW_003315935.1
6195	6195	RPS6KA1	21.68	23.26	23.1	22.45	20.05	22.25	20.9	21.25	21.55	21.7	23.96	21.87	URS00008B717B+++URS00008BCD81+++URS0000E95BC7+++URS0000E9985C+++URS0001BCD283+++URS0001BD56BC+++URS0001BDF52E+++URS0001BEBD62+++URS0001BEE1B0+++URS0001BF3FE7+++NM_001006665+++NM_001330441+++NM_002953+++XM_024448871+++rna-NM_001006665.2-2+++rna-NM_001330441.2-2+++rna-NM_002953.4-2	NW_009646195.1
80714	80714	PBX4	1.66	1.24	0.57	1.3	1.17	1.29	1.16	1.1	1	1.37	1.28	1.36	NR_038198+++URS0000045E59+++URS00008B4CD8+++URS00008B7E39+++URS00008C1C08+++URS00008C3483+++URS0001BD2807+++URS0001BE8D61+++XR_001753767+++NM_025245+++XM_006722911+++XM_011528320+++XM_011528322+++XM_017027326+++XM_017027327+++XM_017027329+++XM_017027330	NC_000019.10
65251	65251	ZNF649	5.25	5.75	4.6	5.01	4.23	4.4	4.29	4.43	4.12	4.78	4.7	4.2	URS00008BD158+++NM_023074	NC_000019.10
7301	7301	TYRO3	6.94	8.15	8.5	8.45	6.87	7.06	7.27	7.47	6.95	6.04	7.93	7.22	URS00008B42CC+++URS00008B520A+++URS0000EAC505+++URS0001BCFC0C+++URS0001BD460B+++NM_001330264+++NM_006293+++XM_017022543	NC_000015.10
117248	117248	GALNT15	0.03	0.04	0.04	0.03	0.03	0.03	0.02	0	0.02	0	0.06	0.02	URS00008B3E0D+++URS00008B60B5+++URS00008B96BA+++URS00009C3A3F+++URS0001BDE3F4+++URS0001BEE143+++URS0001BEECB6+++URS0001BF1E52+++URS0001BF2D1E+++URS0001BF5B60+++NM_001319051+++NM_001319052+++NM_054110+++XM_005264852+++XM_017005682+++XM_017005683+++XM_017005684	NC_000003.12
27044	27044	SND1	125.08	125.39	144.86	141.46	121.13	120.54	122.09	129.76	114.49	110.91	131.69	129.14	URS00008B5983+++URS00008BAD0C+++URS00008BC89A+++URS00008BD81E+++URS00008C070E+++URS00008C1D1B+++URS00009BE67E+++URS0000E9DA4E+++URS0000EA33B0+++URS0000EA65D0+++URS0000EB5BE8+++URS0000EB69F4+++URS0000EBE7AE+++URS0001BDD801+++URS0001BDE3FA+++URS0001BE3F17+++URS0001BF617C+++URS0001BF71FD+++NM_014390+++XM_017011987	NC_000007.14
145483	145483	FAM161B	2.75	2.32	1.86	1.84	2.71	3.21	2.86	3.12	4.47	4.48	2.91	2.81	URS0000505DE0+++NM_152445+++XM_011536475	NC_000014.9
80008	80008	TMEM156	0	0	0	0	0	0	0.08	0.04	0	0.04	0	0	URS00008BCA5C+++URS00008C07A6+++URS0000E98EE7+++URS0001BCAB5D+++URS0001BE0A8B+++URS0001BE7574+++URS0001BEC4A4+++URS0001BEFB55+++URS0001BF6F21+++NM_001303228+++NM_024943+++XM_011513753+++XM_011513754+++XM_017008629+++XM_024454222+++XM_024454223+++XM_024454224	NC_000004.12
5194	5194	PEX13	11.87	10.26	10.05	11.15	12.41	12.23	11.28	10.96	13.6	14.36	10.86	10.98	URS0000EBD55B+++URS0001BCD110+++URS0001BCF7B1+++URS0001BD3AF3+++URS0001BE3E55+++URS0001BE77C1+++URS0001BEFD4F+++NM_002618	NC_000002.12
1080	1080	CFTR	0.09	0.06	0.02	0.02	0.02	0.03	0.02	0.06	0.01	0.02	0.01	0.04	URS00000B60D5+++URS00008B6AB5+++URS00009B53E9+++URS00009B886F+++URS0001BCD500+++URS0001BDC914+++URS0001BE2CBE+++URS0001BE4607+++URS0001BE546B+++URS0001BE5D74+++URS0001BE6C26+++URS0001BF26E4+++NM_000492	NC_000007.14
135932	135932	TMEM139	0.22	0.43	0.18	0.36	0.41	0.15	0.15	0.38	0.25	0.26	0.29	0.18	NR_040003+++NR_104250+++NR_104251+++NR_104252+++NR_104253+++NR_104254+++NM_001242773+++NM_001242774+++NM_001242775+++NM_001282876+++NM_001282877+++NM_153345	NC_000007.14
55824	55824	PAG1	2.38	2.31	1.84	2.22	1.5	1.44	1.45	1.57	1.34	1.35	1.34	1.82	URS00001F350B+++URS0000770951+++URS00008B5C15+++URS00008BF229+++URS00009B985C+++URS0000D11E24+++URS0001BCB157+++URS0001BCF59A+++URS0001BD17AC+++URS0001BDA389+++URS0001BDB955+++URS0001BE9C0A+++URS0001BEC033+++URS0001BF31D4+++XR_928792+++NM_018440+++XM_017013640+++XM_017013641+++XM_017013642+++XM_017013643	NC_000008.11
6605	6605	SMARCE1	37.64	41.76	38.06	36.37	34.89	35.73	34.97	34.11	34.53	33.09	35.02	35.95	URS0000D6E094+++URS0000D6E606+++URS0000E9449C+++URS0000E9A1EC+++URS0001BE1564+++NM_003079	NC_000017.11
6282	6282	S100A11	202.13	202.36	210.6	199.9	240.46	240.85	236.36	243.81	259.69	257.15	255.34	241.74	URS00009B1DBF+++URS00019FA235+++URS0001BE797E+++NM_005620	NC_000001.11
3238	3238	HOXD12	0.11	0.11	0.11	0.08	0.14	0.14	0.03	0.08	0.11	0.08	0.05	0	NM_021193	NC_000002.12
5985	5985	RFC5	53.1	53.87	44.07	39.15	30.51	27.82	31.84	29.92	22.55	22.47	31.75	33.29	NR_144504+++URS00007776DC+++URS00019ADA5D+++NM_001130112+++NM_001130113+++NM_001206801+++NM_001346815+++NM_007370+++NM_181578+++XM_011538643+++XM_011538645+++XM_017019779+++XM_024449118+++XM_024449119	NC_000012.12
5550	5550	PREP	9.74	9.26	8.93	9.18	9.91	9.6	9.43	9.6	9.72	9.44	8.92	9.31	URS0000493DE4+++URS000060186D+++URS00008B994F+++URS00008BC0C4+++URS0001BD25B3+++URS0001BD7495+++URS0001BE5460+++URS0001BF4515+++NM_002726+++XM_005267044+++XM_011535925	NC_000006.12
604	604	BCL6	38.56	34.26	24.73	25.81	24.33	25.23	25.08	24.49	24.61	24.87	25.48	25.34	URS00006097F3+++URS00008B3A0C+++URS00008B70D1+++URS00008C2612+++URS00009B139B+++URS0000D6DE8C+++URS0000D6E96B+++URS0001BD47FB+++URS0001BFA231+++NM_001130845+++NM_001134738+++NM_001706+++XM_005247694+++XM_011513062	NC_000003.12
7781	7781	SLC30A3	0.61	1.01	0.37	0.3	0.31	0.18	0.24	0.54	0.25	0.41	0.37	0.35	URS0000D6DCB4+++URS0000D6E500+++URS0001BF1ECD+++NM_001318949+++NM_001318950+++NM_001318951+++NM_003459+++XM_005264547+++XM_005264548+++XM_011533102+++XM_011533103+++XM_017004873+++XM_017004874+++XM_017004875	NC_000002.12
221223	221223	CES5A	0	0	0	0.03	0.04	0.11	0.07	0.04	0.1	0.1	0.04	0	URS0000EC2056+++URS0001BD6F0F+++URS0001BE73AC+++URS0001BF8DD0+++NM_001143685+++NM_001190158+++NM_145024+++rna-NM_001143685.2-2+++rna-NM_001190158.1-2+++rna-NM_145024.3-2	NW_003315945.1
56911	56911	MAP3K7CL	0.07	0.11	0.09	0.14	0.16	0.1	0.06	0.18	0.2	0.25	0.09	0.23	URS00008BD02C+++URS00008BF1B3+++URS0001BD0A1C+++URS0001BD15B3+++URS0001BDDD3D+++URS0001BE518A+++NM_001286617+++NM_001286618+++NM_001286619+++NM_001286620+++NM_001286622+++NM_001286623+++NM_001286624+++NM_001286634+++NM_001371369+++NM_001371370+++NM_001371371+++NM_001371372+++NM_001371373+++NM_001371374+++NM_001371376+++NM_020152	NC_000021.9
641776	641776	SPDYE14	0.01	0	0	0	0.06	0	0	0	0	0	0	0	NM_001382494+++NM_001382495+++NM_001394940	NC_000007.14
25953	25953	PNKD	77.63	84.52	90.53	92.67	74.35	63.62	72.16	75.55	62.92	68.27	77.89	74.98	URS00008BA933+++URS0000D1A10A+++URS0000D5802A+++URS0000EB17F3+++URS0001BDB696+++NM_001077399+++NM_015488+++NM_022572+++XM_017003771+++XM_017003772	NC_000002.12
253943	253943	YTHDF3	31.62	30.51	28.09	31.22	39.06	38.64	36.81	37.03	48.1	47.41	33.4	36.5	NR_102434+++URS00009B5FFA+++URS0001BD88A4+++URS0001BEA281+++URS0001BEE7A6+++URS0001BEFC7E+++URS0001BF7138+++NM_001277813+++NM_001277814+++NM_001277815+++NM_001277816+++NM_001277817+++NM_001277818+++NM_152758+++XM_011517509+++XM_011517510	NC_000008.11
58511	58511	DNASE2B	8.52	10.47	7.67	8.44	8.97	7.27	7.39	7.75	5.01	5.84	6.61	8.09	NM_021233+++NM_058248+++XM_011541878	NC_000001.11
509	509	ATP5F1C	256.46	263.5	284.71	286.6	223.95	218.85	230.24	225.53	200	197.53	228.34	238.08	URS00008B29A9+++URS00019A99C7+++URS0001BD8103+++NM_001001973+++NM_001320886+++NM_005174+++XM_017016290	NC_000010.11
51608	51608	GET4	22.9	20.01	23.64	25.06	23.87	22.06	22.74	23.06	23.98	26.04	21.51	23.37	URS00001CA824+++URS00008B9505+++URS0001BECF4C+++URS0001BF739C+++NM_015949	NC_000007.14
657	657	BMPR1A	4.59	4.53	4.75	4.81	5.14	4.76	5.33	4.7	5.12	4.63	4.7	5.01	URS00005D3BB7+++URS00008B64CB+++URS00008C13B9+++URS0000D56EF3+++URS0000D5726B+++URS0000D57A4A+++URS0000D57A53+++URS0000D5A42A+++URS0000D5A6D2+++URS0000D5B6C9+++URS0000D5BC69+++URS0000E971D4+++URS0000EA5E3E+++URS0000EAFBC2+++URS0000EB6670+++URS0001BCFD41+++URS0001BD2654+++URS0001BD5C7F+++URS0001BD7134+++URS0001BF372C+++URS0001BF3DE0+++NM_004329+++XM_011540103+++XM_011540104	NC_000010.11
92129	92129	RIPPLY1	0	0	0	0.08	0	0	0.08	0	0	0	0	0	NM_001171706+++NM_138382	NC_000023.11
116254	116254	GINM1	25.94	24.26	23.07	21.84	24.11	24.9	23.1	23.72	23.74	24.04	21.37	22.03	URS00000C4AC3+++URS0000811C1B+++URS00008B8AF7+++URS0001BD2ADB+++URS0001BD6B75+++URS0001BE7C76+++URS0001BF5098+++NM_138785	NC_000006.12
866	866	SERPINA6	0	0	0	0	0	0	0.05	0	0.05	0.05	0	0	URS0001BE0EBB+++NM_001756+++rna-NM_001756.4-2	NT_187601.1
23143	23143	LRCH1	1.79	1.71	2.06	2.34	3.04	2.68	2.3	2.63	2.52	2.68	2.81	2.61	URS000078628D+++URS00008BC0BC+++URS00008BEC01+++URS0001BD5834+++URS0001BD7DA4+++URS0001BEB8C6+++XR_001749525+++NM_001164211+++NM_001164213+++NM_015116+++XM_017020483+++XM_017020484	NC_000013.11
10635	10635	RAD51AP1	40.15	37.43	32.96	32.58	22.92	18.43	20.4	21.58	13.17	15.18	20.85	21.57	URS0000E93B37+++URS0000EBEE3A+++URS0001BCD974+++URS0001BDEFF6+++NM_001130862+++NM_006479	NC_000012.12
221154	221154	MICU2	117.74	103.05	106.53	119.23	127.22	120.62	121.12	114.51	127.92	127.03	106.58	118.93	URS00008B7BC9+++URS00008C1FA4+++URS0000D6D608+++URS0000D6E200+++URS0000D6E249+++URS0001BCFB41+++URS0001BE6618+++URS0001BEB108+++URS0001BEC4A5+++URS0001BED859+++URS0001BEEDB3+++XR_001749501+++XR_429214+++NM_152726+++XM_017020433	NC_000013.11
9117	9117	SEC22C	30.52	29.65	32.49	30.31	27.45	28.25	28.52	28.3	30.42	29.8	28.33	27.98	URS00008C0BBA+++URS00008C20A8+++URS00008C3EAF+++URS00009B47E3+++URS0000D6D783+++URS00019EBE52+++URS0001BD2B45+++URS0001BE8FBE+++URS0001BECDFB+++URS0001BF5D55+++NM_001201572+++NM_001201584+++NM_004206+++NM_032970+++XM_005265533+++XM_005265534+++XM_005265535+++XM_011534212+++XM_017007438+++XM_017007439+++XM_024453812+++XM_024453813+++XM_024453814+++XM_024453815+++XM_024453816+++XM_024453817	NC_000003.12
27252	27252	KLHL20	9.81	9.16	9.02	8.67	10.81	11.32	11.65	10.4	12.39	12.41	10.96	9.4	URS00008BB9C9+++URS0000EB3F21+++URS0001BDBC51+++XR_001737119+++XR_001737120+++XR_001737121+++XR_921766+++XR_921767+++NM_014458+++XM_005245093+++XM_011509420+++XM_017001052+++XM_017001053+++XM_017001054+++XM_024446468+++XM_024446472	NC_000001.11
165186	165186	TOGARAM2	0.04	0	0.04	0	0	0	0	0.04	0	0.04	0	0	URS0001BDBCB8+++URS0001BEE20A+++XR_939669+++XR_939670+++NM_001321538+++NM_001321539+++NM_199280+++XM_011532628+++XM_011532631+++XM_017003507+++XM_017003508+++XM_017003509+++XM_017003510+++XM_017003511+++XM_017003512+++XM_017003513+++XM_017003514+++XM_017003515+++XM_017003516	NC_000002.12
51279	51279	C1RL	7.92	7.94	7.08	7.68	6.55	5.43	5.15	6.47	6.12	5.68	6.54	7.43	URS00008BA9BB+++URS00008BC1D1+++URS0000D6EB8B+++URS0001BD108A+++URS0001BDD9C8+++URS0001BE2327+++NM_001297640+++NM_001297642+++NM_001297643+++NM_016546+++rna-NM_001297640.2-2+++rna-NM_001297642.2-2+++rna-NM_001297643.2-2+++rna-NM_016546.4-2	NW_021160008.1
4602	4602	MYB	4.32	5.05	4.18	3.58	2.9	2.39	2.54	2.64	1.76	1.77	3.29	3	NR_134958+++NR_134959+++NR_134960+++NR_134961+++NR_134962+++NR_134963+++NR_134964+++NR_134965+++URS00008B326B+++URS00009BB073+++URS0001BD068F+++XR_942444+++NM_001130172+++NM_001130173+++NM_001161656+++NM_001161657+++NM_001161658+++NM_001161659+++NM_001161660+++NM_005375	NC_000006.12
5906	5906	RAP1A	16.92	15.84	15.29	16.66	15.41	14.54	14.59	15.19	15.61	15.78	13	14.98	URS00008B6D6F+++URS00008B8EA3+++URS00008C068A+++URS0000E9FCF7+++URS0000EA19C3+++URS0000EA81F8+++URS0000EA946D+++URS0001BCF6EA+++URS0001BDAABF+++URS0001BE009E+++URS0001BE391A+++URS0001BEDCEE+++URS0001BF7750+++NM_001010935+++NM_001291896+++NM_001370216+++NM_001370217+++NM_001394066+++NM_002884	NC_000001.11
267012	267012	DAOA	0	0	0	0	0	0	0	0	0	0.1	0	0	NM_001161812+++NM_001161814+++NM_001384644+++NM_001384645+++NM_001384646+++NM_172370	NC_000013.11
10591	10591	DNPH1	70.08	72.53	73.38	72.26	56	57.77	61.46	64.37	62.48	63.97	62.46	57.35	URS0000D6E0ED+++URS0000EA9CD2+++NM_006443+++NM_199184	NC_000006.12
30850	30850	CDR2L	15.41	16.01	14.65	16.14	14.27	14.37	15.98	15.81	16.32	16.78	15.15	14.98	NM_014603+++XM_006721852	NC_000017.11
64432	64432	MRPS25	29	30.55	29.31	30.82	25.72	24.97	25.42	25.39	21.61	21.89	26.37	25.82	NR_135246+++NR_135247+++URS00008BA46A+++URS00008BD12F+++URS00008C1285+++URS0001BE547C+++URS0001BE6CDA+++URS0001BE8A56+++XR_001740234+++NM_022497	NC_000003.12
6296	6296	ACSM3	7.86	8.65	10.31	9.27	6.11	5.78	5.77	6.66	4.55	4.38	7.87	7.12	URS00004E0662+++URS00008BD0FB+++URS00009C4D64+++URS0000CD8DDB+++URS0000CF6749+++URS0000D5C303+++URS0001BCD817+++URS0001BD36DA+++URS0001BDE8F3+++URS0001BF2856+++URS0001BFA11D+++XR_002957833+++NM_005622+++NM_202000+++XM_011545911+++XM_017023523+++XM_024450367+++XM_024450368+++XM_024450369+++XM_024450370+++XM_024450371	NC_000016.10
93343	93343	MVB12A	25.96	24.24	22.73	22.75	24.21	24.64	24.78	24.22	24.66	26.62	22.69	20.74	URS000004F061+++URS000010BFEB+++URS00001B33F3+++URS00002E66F6+++URS00002EE95A+++URS0000404563+++URS000046DBD5+++URS0000532800+++URS0000546699+++URS0000555815+++URS00005CE48A+++URS00008B510A+++URS00008B7CA0+++URS00008B943B+++URS00009B0CE9+++URS0000D572B6+++URS0000D5829D+++URS0000D58325+++URS0000D58348+++URS0000D58F96+++URS0000D5A4C8+++URS0000D5B093+++URS0000D5B945+++URS0000D5C55B+++URS0000D5CCB5++…	NC_000019.10
1949	1949	EFNB3	0.04	0.1	0.02	0.04	0	0.02	0	0.02	0.02	0.02	0.02	0.02	URS0000E9828A+++NM_001406	NC_000017.11
55957	55957	LIN37	7.46	5.93	5.49	6.8	8.77	10.55	8.96	10.51	10.46	10.63	8.53	9.16	NR_163146+++URS000077102B+++URS00008B4046+++URS00009BAD77+++URS0000D5CDF7+++URS0000E97848+++URS0000EBBB7C+++URS0001BE312E+++NM_001369780+++NM_019104	NC_000019.10
25829	25829	TMEM184B	16.55	15.57	14.82	15.59	17.75	18.39	17.83	16.97	19.48	19.42	18.25	15.03	URS00000A7D27+++URS00008B4813+++URS00008B5FF0+++URS00008B7ACC+++URS00008BE670+++URS00009C53AD+++URS0000D6D9F0+++URS0000D6DF74+++URS0001BCDCFE+++URS0001BD4736+++URS0001BE9F2C+++NM_001195071+++NM_001195072+++NM_012264+++XM_011530112+++XM_011530113+++XM_011530114+++XM_011530115+++XM_011530117+++XM_011530118+++XM_011530119+++XM_017028754+++XM_017028755+++XM_017028756+++XM_017028757+++XM_017028759+++X…	NC_000022.11
100131244	100131244	ANKRD63	0.07	0.05	0.01	0	0.04	0.03	0.03	0.01	0.05	0.01	0.01	0	URS00008B444C+++NM_001190479	NC_000015.10
7042	7042	TGFB2	0.01	0.02	0.15	0.18	0.21	0.31	0.29	0.2	0.26	0.16	0.24	0.22	NR_138148+++NR_138149+++URS00008B46B1+++URS0001BD5D40+++URS0001BF6287+++NM_001135599+++NM_003238	NC_000001.11
168507	168507	PKD1L1	1.03	0.94	0.82	0.92	1.28	1.24	1.22	1.08	1.42	1.4	1.01	1.2	URS00008B2F49+++URS00008B6AD7+++URS00008BB805+++URS0000E9F86C+++URS0001BDBA49+++URS0001BDF448+++URS0001BE3827+++URS0001F853A0+++NM_138295+++XM_017011798	NC_000007.14
284695	284695	ZNF326	7.1	7.02	6.36	7.6	8.47	5.99	6.47	6.88	7.2	7.72	6.82	8.01	URS00008B5592+++URS00008B5F43+++URS0000D5C374+++URS0001BE1981+++URS0001BE815A+++URS0001BF6E43+++URS0001BF7B56+++NM_001320185+++NM_181781+++NM_182975+++NM_182976+++XM_005270779+++XM_011541290	NC_000001.11
145788	145788	C15orf65	6.16	5.57	4.84	5.92	7.09	9.52	5.46	5.33	6.56	7.57	7.09	5.35	URS0001BE6D4C+++URS0001BF6BE4+++NM_001198784	NC_000015.10
1738	1738	DLD	140.25	133.4	144.63	145.29	127.67	123.06	127.05	125.8	112.3	111.93	123.08	134.74	URS0000E960B4+++URS0000EB9DA9+++URS0001BD72B1+++URS0001BD7C02+++URS0001BE8F2C+++NM_000108+++NM_001289750+++NM_001289751+++NM_001289752	NC_000007.14
5902	5902	RANBP1	295.29	320.96	311.63	266.04	190.39	180.89	206.64	197.32	149.63	145.8	213.55	211.6	URS0000EA9E44+++URS0001BF6B7B+++NM_001278639+++NM_001278640+++NM_001278641+++NM_002882+++XM_011530289+++XM_011530290+++XM_011530291+++XM_017028890+++XM_017028891+++XM_017028892	NC_000022.11
64798	64798	DEPTOR	20.9	19.56	6.82	6.47	6.27	6.59	6.08	5.7	6.48	6.23	6.21	7.01	URS0000246471+++URS00002F72C8+++URS00008BA101+++URS00008C2A93+++URS00009AF566+++URS00009BDD9B+++URS0001BCAD43+++URS0001BCE802+++URS0001BD151B+++URS0001BDD637+++URS0001BE0F32+++URS0001BE76CB+++NM_001283012+++NM_022783	NC_000008.11
9575	9575	CLOCK	9.81	10.12	7.72	8.73	10.19	9.42	9.62	9.95	11.42	10.88	9.69	9.81	URS000022457E+++URS00008B2B0E+++URS00008BA7CD+++URS00008BAB07+++URS00008BB9B0+++URS0000D5D3E3+++URS0000D6D7A1+++URS0000D6D7EC+++URS0000D6DA71+++URS0000EA6FA7+++URS0001BE92BD+++URS0001BF27CD+++NM_001267843+++NM_004898+++XM_005265787+++XM_011534409+++XM_011534410+++XM_011534411+++XM_017008854+++XM_017008855+++XM_024454284	NC_000004.12
et v4 prediction scores &gt; 80 (high confidence targets).+++MIR6838_5P///Genes predicted to be targets of miRBase v22 microRNA hsa-miR-6838-5p in miRDB v6.0 with MirTarget v4 prediction scores &gt; 80 (high confidence targets).+++MIR6842_3P///Genes predicted to be targets of miRBase v22 microRNA hsa-miR-6842-3p in miRDB v6.0 with MirTarget v4 prediction scores &gt; 80 (high confidence targets).+…	ADA2_TARGET_GENES///Genes containing one or more binding sites for UniProt:Q9NZK5 (ADA2) in their promoter regions (TSS -1000,+100 bp) as identified by GTRD version 20.06 ChIP-seq harmonization.+++ALX4_TARGET_GENES///Genes containing one or more binding sites for UniProt:Q9H161 (ALX4) in their promoter regions (TSS -1000,+100 bp) as identified by GTRD version 20.06 ChIP-seq harmonization.+++HMG20…	AP2_Q3///Genes having at least one occurence of the transcription factor binding site V$AP2_Q3 (v7.4 TRANSFAC) in the regions spanning up to 4 kb around their transcription starting sites.+++BRN2_01///Genes having at least one occurence of the transcription factor binding site V$BRN2_01 (v7.4 TRANSFAC) in the regions spanning up to 4 kb around their transcription starting sites.+++CATTGTYY_SOX9_B…	MORF_ATRX///Neighborhood of ATRX+++MORF_BCL2///Neighborhood of BCL2+++MORF_BNIP1///Neighborhood of BNIP1+++MORF_ESR1///Neighborhood of ESR1+++MORF_FDXR///Neighborhood of FDXR+++MORF_FLT1///Neighborhood of FLT1+++MORF_FOSL1///Neighborhood of FOSL1+++MORF_JAG1///Neighborhood of JAG1+++MORF_LTK///Neighborhood of LTK+++MORF_MAGEA9///Neighborhood of MAGEA9+++MORF_MDM2///Neighborhood of MDM2+++MORF_MSH…	MODULE_205///Genes in the cancer module 205.+++MODULE_207///Genes in the cancer module 207.+++MODULE_26///Genes in the cancer module 26.	CAMP_UP.V1_UP///Genes up-regulated in primary thyrocyte cultures in response to cAMP signaling pathway activation by thyrotropin (TSH).+++TBK1.DF_DN///Genes down-regulated in epithelial lung cancer cell lines upon over-expression of an oncogenic form of KRAS [Gene ID=3845] gene and knockdown of TBK1 [Gene ID=29110] gene by RNAi.	GSE13411_IGM_VS_SWITCHED_MEMORY_BCELL_DN///Genes down-regulated in comparison of IgM-memory B cells versus Ig isotype switched memory B cells.+++GSE13484_12H_VS_3H_YF17D_VACCINE_STIM_PBMC_UP///Genes up-regulated in comparison of peripheral blood mononuclear cells (PBMC) cultured with YF17D vaccine for 12 h versus PBMC cultured for 3 h.+++GSE16450_CTRL_VS_IFNA_12H_STIM_MATURE_NEURON_CELL_LINE_UP//…	NA	PF00010///Helix-loop-helix DNA-binding domain+++PF00989///PAS fold+++PF14598///PAS domain	R-HSA-1368108///BMAL1:CLOCK,NPAS2 activates circadian gene expression+++R-HSA-1430728///Metabolism+++R-HSA-1989781///PPARA activates gene expression+++R-HSA-2262752///Cellular responses to stress+++R-HSA-3214847///HATs acetylate histones+++R-HSA-3247509///Chromatin modifying enzymes+++R-HSA-400206///Regulation of lipid metabolism by PPARalpha+++R-HSA-400253///Circadian Clock+++R-HSA-4839726///Chr…	bHLH///A basic helix-loop-helix (bHLH) is a protein structural motif that characterizes one of the largest families of dimerizing transcription factors.It should not be confused with the helix-turn-helix domain.	NA	[CLOCK_HUMAN|Reviewed]RecName: Full=Circadian locomoter output cycles protein kaput; Short=hCLOCK; EC=2.3.1.48; AltName: Full=Class E basic helix-loop-helix protein 8; Short=bHLHe8;
51673	51673	TPPP3	0	0.08	0	0.08	0.17	0	0.09	0.04	0.17	0.33	0.17	0	URS0001BD25D1+++NM_015964+++NM_016140+++XM_024450294	NC_000016.10
204851	204851	HIPK1	18.8	18.28	17.88	17.92	19.51	17.44	18.02	17.82	20.73	20.39	17.32	17.59	URS0000EAA7FA+++NM_001369806+++NM_001369807+++NM_152696+++NM_181358+++NM_198268+++NM_198269+++XM_005270610+++XM_005270611+++XM_005270613+++XM_006710443+++XM_011540977+++XM_024453908	NC_000001.11
80709	80709	AKNA	1.88	1.46	1.17	1.07	1.14	1.23	1.11	1	0.91	0.97	0.96	0.81	URS000026CF76+++URS00008BE81B+++URS00009B27F8+++URS0000D6D807+++URS0000D6EA14+++URS0001BD66E5+++URS0001BF6857+++XR_929844+++NM_001317950+++NM_001317952+++NM_030767+++XM_005252244+++XM_005252245+++XM_005252247+++XM_005252248+++XM_006717294+++XM_011519063+++XM_011519064+++XM_011519065+++XM_011519066+++XM_017015172	NC_000009.12
334	334	APLP2	160.54	155.71	184.9	187.28	151.4	156.04	158.02	157.61	130.61	124.58	165.74	160.19	NR_024515+++NR_024516+++NR_168388+++NR_168389+++NR_168390+++NR_168391+++NR_168392+++NR_168393+++NR_168394+++URS00008B26B9+++URS00008B9492+++URS00008BF099+++URS0000EA0CB4+++URS0000EBEBB7+++URS0001A079B6+++URS0001BCEAF3+++URS0001BD4E88+++URS0001BE11E1+++URS0001BEA926+++NM_001142276+++NM_001142277+++NM_001142278+++NM_001243299+++NM_001328682+++NM_001328684+++NM_001328685+++NM_001328686+++NM_00138252…	NC_000011.10
55920	55920	RCC2	55.35	46.71	44.39	40.92	38.76	37.58	36.92	38.25	36.67	37.4	36.71	37.34	URS0000477B23+++URS00008BA0F5+++URS0000E9B24E+++URS0000EB76C1+++URS0000EB9908+++URS0000EBCB78+++URS0001BE2CD4+++URS000212324F+++NM_001136204+++NM_018715+++rna-NM_001136204.3-2+++rna-NM_018715.4-2	NW_011332688.1
8976	8976	WASL	18.29	15.74	15.68	17.59	22.36	20.61	20.95	20.67	24	26.81	17.54	19.95	NM_003941	NC_000007.14
200162	200162	SPAG17	0.02	0.02	0.03	0.01	0.02	0.02	0.02	0.02	0.02	0.02	0.02	0.02	URS00008B3413+++URS00008B341B+++URS00008B8097+++URS00008C14A8+++URS0000D6E2E0+++URS0000EB5767+++URS0000EC034F+++URS0001BCA755+++URS0001BCB85F+++URS0001BCD646+++URS0001BDABF6+++URS0001BDF822+++URS0001BECB3D+++XR_946574+++NM_206996+++XM_006710426+++XM_006710427+++XM_006710428+++XM_006710429+++XM_006710431+++XM_011540934+++XM_011540935+++XM_011540936+++XM_011540937+++XM_011540939+++XM_011540941+++XM…	NC_000001.11
55190	55190	NUDT11	4.36	4.88	5.37	4.77	6.23	6.23	6.02	6.04	5.31	5.06	5.17	6.96	NM_018159	NC_000023.11
10863	10863	ADAM28	0.26	0.21	0.8	0.9	0.27	0.33	0.33	0.15	0.2	0.17	0.47	0.29	NR_130709+++NR_130710+++XR_247120+++XR_949375+++NM_001304351+++NM_014265+++NM_021777+++XM_005273380+++XM_005273382+++XM_006716273+++XM_006716274+++XM_011544367+++XM_011544368+++XM_011544369+++XM_011544370+++XM_011544371+++XM_017012974+++XM_017012975+++XM_017012976	NC_000008.11
54537	54537	SHLD2	19.75	21.21	22.88	24.09	19.49	18.26	19.17	19.75	18.69	16.69	19.18	20.4	NR_165105+++NR_165106+++NR_165108+++URS000047E262+++URS00008B9B8C+++URS00008C1B79+++URS00009BA6B1+++URS0000EA1F05+++URS0000EBD346+++URS0001BCC1EF+++URS0001BE23DB+++NM_001330112+++NM_001377158+++NM_001377159+++NM_001377160+++NM_001377161+++NM_001377162+++NM_001377163+++NM_001377164+++NM_001377165+++NM_001377166+++NM_001377167+++NM_001377168+++NM_001377169+++NM_001377170+++NM_001377171+++NM_0013771…	NC_000010.11
9245	9245	GCNT3	0.01	0	0	0	0.04	0.04	0.04	0.03	0.08	0.1	0.13	0.01	URS00008B6892+++URS00008B720B+++URS00008BB3BA+++URS00008BEC0F+++URS0000EC081F+++URS0001BCCC69+++URS0001BCD2E9+++URS0001BCE619+++NM_004751	NC_000015.10
221302	221302	ZUP1	6.95	6.41	8.18	8	8.51	10.14	10.69	9.56	11.38	11.49	9.41	8.15	NR_154586+++NR_154587+++NR_154588+++NR_154589+++URS00008C141F+++URS00009C1687+++URS0000D6D5B5+++URS0001BE85ED+++NM_001361189+++NM_001361190+++NM_001361191+++NM_145062	NC_000006.12
57578	57578	UNC79	0.01	0.01	0.01	0.01	0.01	0.01	0.02	0	0.01	0.01	0.01	0.01	NR_144398+++URS000076729D+++URS0000EC0485+++URS0001BF1055+++URS0001BFA323+++rna-NR_144398.1-2+++NM_001346218+++NM_020818+++XM_011537018+++XM_011537020+++XM_011537021+++XM_011537022+++XM_011537023+++XM_011537024+++XM_011537025+++XM_011537026+++XM_011537027+++XM_011537028+++XM_011537029+++XM_017021506+++XM_017021507+++XM_017021508+++XM_017021509+++XM_017021510+++XM_017021513+++XM_017021514+++XM_017…	NT_187601.1
8896	8896	BUD31	112.55	97.25	106.38	99.57	133.12	128.7	132.26	135.03	143.67	142.14	128.23	119.89	URS00008BEC0E+++URS0001BCFD52+++URS0001BE13DB+++NM_001370407+++NM_001370410+++NM_003910+++XM_005250670+++XM_005250671+++XM_017012760+++XM_017012761	NC_000007.14
26037	26037	SIPA1L1	12.42	12.74	11.34	11.02	10.45	10.76	10.32	10.61	11.21	10.18	11.16	11.01	URS00008B34CC+++URS00008B3D56+++URS00008B46DE+++URS00008B4C0B+++URS00008B86B1+++URS00008BA832+++URS00008BAF54+++URS00008BD85B+++URS00008C15B2+++URS00008C1AA0+++URS00008C2E3D+++URS00008C4078+++URS0000D5B3A9+++URS0000D5C0F2+++URS0000DB779D+++URS0000DB8772+++URS0000E98438+++URS0000EA4B75+++URS0000EBA6CC+++URS0001BCA999+++URS0001BD070F+++URS0001BD6480+++URS0001BDDD61+++URS0001BEC4E4+++URS0001BED828++…	NC_000014.9
378108	378108	TRIM74	7.49	8.45	8.72	9.97	10.05	9.59	8.13	9.95	8.67	8.59	8.19	9.29	URS0000DB8B32+++URS0001BD8324+++URS0001BEA11E+++XR_001744731+++XR_001744732+++XR_001744733+++XR_001744734+++XR_001744735+++XR_001744736+++XR_001744737+++XR_001744739+++XR_001744740+++XR_001744741+++XR_001744742+++XR_001744744+++XR_001744745+++XR_001744749+++XR_001744750+++XR_001744751+++XR_002956438+++XR_002956439+++XR_002956440+++XR_002956441+++XR_002956442+++XR_002956443+++XR_002956444+++XR_002…	NC_000007.14
23421	23421	ITGB3BP	31.99	36.32	30.05	29.3	27.83	28.83	27.84	27.87	28.23	31.17	26.88	27.29	NR_045147+++URS00008B38F1+++URS00008B8955+++URS00008B9948+++URS00008BB5A5+++URS00008BDFE4+++URS00008BE0BC+++URS00008C060F+++URS00008C07AC+++URS00008C401E+++URS0000EC00FC+++URS0001BECC61+++NM_001206739+++NM_001347145+++NM_001347147+++NM_001347148+++NM_014288+++XM_017000853+++XM_017000854+++XM_017000856+++XM_024446041+++XM_024446042	NC_000001.11
55437	55437	STRADB	28.02	29.44	30.26	29.45	27.82	26.8	29.19	28.51	31.3	29.03	28.7	27.05	URS0000EA4C91+++URS0000EB204E+++URS0001BD7418+++URS0001BDBC24+++NM_001206864+++NM_018571+++XM_005246669+++XM_017004438	NC_000002.12
57205	57205	ATP10D	0.13	0.07	0.08	0.09	0.13	0.13	0.08	0.15	0.19	0.22	0.02	0.09	URS000052C100+++URS00008B5157+++URS00009C18C6+++URS00009C5F22+++URS0000E9B564+++URS0001BD4868+++URS0001BDEC4C+++URS0001BE3550+++URS0001BE85D0+++URS0001BEDCA1+++URS0001BF6874+++NM_020453	NC_000004.12
56143	56143	PCDHA5	0	0	0	0	0	0.02	0	0	0	0.02	0	0	NM_018908+++NM_031501	NC_000005.10
3654	3654	IRAK1	68.26	62.74	73.21	75.05	62.32	64.69	66.81	63.67	66.28	64.73	68.47	65.95	URS0000D6E8A7+++URS0001BD7C43+++NM_001025242+++NM_001025243+++NM_001569+++XM_005274668	NC_000023.11
391112	391112	OR6Y1	0.02	0.02	0	0	0.04	0	0	0.02	0.02	0.02	0	0	NM_001005189+++NM_001386050	NC_000001.11
338596	338596	ST8SIA6	0.62	0.55	0.52	0.51	0.58	0.64	0.61	0.46	0.7	0.72	0.61	0.34	NR_144322+++URS0000D5E24A+++URS0001BD178A+++URS0001BDBB11+++URS0001BE451B+++URS0001BF77D3+++NM_001004470+++NM_001345961+++XM_017016174+++XM_017016175+++XM_024447974+++XM_024447975+++XM_024447976+++XM_024447977+++XM_024447978	NC_000010.11
246269	246269	AFG1L	2.71	2.77	2.6	2.44	3.43	3.1	3.35	2.58	2.65	3.16	3.34	3.69	NR_136553+++URS00008B9E00+++URS00008BA45A+++URS0000EF5025+++URS0001BCEC0E+++URS0001BD5B78+++URS0001BDA7EA+++NM_001323005+++NM_145315+++XM_005266885+++XM_011535657+++XM_011535659+++XM_011535660+++XM_011535661+++XM_017010647+++XM_017010648+++XM_017010649+++XM_024446391	NC_000006.12
1317	1317	SLC31A1	35.99	27.56	28.68	27.11	31.29	29.67	31.16	29.15	34.21	34.93	27.76	26.86	URS00008BAEDA+++URS00008BEB7E+++URS0001BD50EE+++URS0001BD9930+++URS0001BEB364+++NM_001859	NC_000009.12
60598	60598	KCNK15	0	0	0	0	0	0	0.03	0	0	0	0	0	URS0000775607+++URS00008BACEF+++URS0001BDBA75+++NM_022358+++XM_017028003	NC_000020.11
6607	6607	SMN2	69.84	70.86	67.28	62.43	61.36	69.01	56.94	60.37	63.23	60.86	62.75	64.73	URS00008BE783+++URS00008C1E81+++URS0001BDA77D+++URS0001BE0D00+++URS0001BF79E3+++NM_017411+++NM_022875+++NM_022876+++NM_022877+++XM_011543599+++XM_011543600+++XM_011543601+++XM_011543602+++XM_011543603+++XM_017009787+++rna-NM_017411.4-2+++rna-NM_022875.3-2+++rna-NM_022876.2-2+++rna-NM_022877.2-2	NT_187651.1
9962	9962	SLC23A2	6.16	5.77	4.71	5.08	4.9	4.89	5.04	4.97	5.29	4.95	5.06	5.01	URS00008BAE9B+++URS0000E9EF5F+++URS0000EB71D0+++URS0000EBA5EF+++URS0000EBDAA4+++URS0001BCCB71+++URS0001BDE428+++URS0001BE8149+++URS0001BE848D+++URS0001BF62D0+++NM_005116+++NM_203327	NC_000020.11
4922	4922	NTS	0	0.13	0	0	0	0	0	0	0	0	0	0	NM_006183	NC_000012.12
1009	1009	CDH11	0.02	0	0	0	0	0	0	0	0	0	0	0	URS00008B205F+++URS00008B3F90+++URS00008B5C94+++URS00008B86BC+++URS00008B88D5+++URS00008B942F+++URS00008BF3C5+++URS00008BFF0A+++URS0000D6DB0E+++URS0000EB7FBD+++URS0001BCE947+++URS0001BE018C+++URS0001BE149D+++URS0001BFA1F1+++URS0001BFA72B+++NM_001308392+++NM_001330576+++NM_001797+++XM_005255762+++XM_005255763+++XM_011522803+++XM_024450134	NC_000016.10
79646	79646	PANK3	32.32	32.1	26.96	32.19	30.83	28.76	29.06	28.62	33.79	32.07	28.02	29.86	URS00008BDF96+++URS00008BE86E+++URS00009AD205+++URS0000D6E89C+++URS0001BE1192+++NM_024594	NC_000005.10
85027	85027	SMIM3	7.11	8.15	3.34	3.76	1.46	1.52	1.29	2.31	1.23	1.67	1.79	1.24	URS0001BE49DE+++NM_032947	NC_000005.10
23001	23001	WDFY3	4	4.02	3.73	4.23	5.28	5.62	5.13	5.25	5.01	5.14	5.81	5.36	URS00008B7A0B+++URS00008BA0CE+++URS00008C1B8E+++URS0000D6DB8A+++URS0000EBF2D7+++URS0001BE2535+++URS0001BE9C5A+++NM_014991+++XM_005262858+++XM_011531757+++XM_011531759+++XM_011531760+++XM_011531761+++XM_011531762+++XM_011531763+++XM_011531764+++XM_011531765+++XM_011531766+++XM_011531767+++XM_017007906+++XM_017007907+++XM_017007908+++XM_017007909	NC_000004.12
3066	3066	HDAC2	75.59	76.41	71.27	72.02	66.04	62.11	64.68	64.83	56.19	52.25	63.58	63.03	NR_033441+++NR_073443+++URS00008BE775+++URS00008C3F6E+++URS00009BEBF0+++URS0000D6E3BE+++URS0000D6E719+++URS0000D6EA6E+++URS0000D6ECC7+++NM_001527+++XM_017010799	NC_000006.12
6457	6457	SH3GL3	3.19	3.41	0.44	0.76	0.52	0.59	0.33	0.39	0.59	0.8	0.61	0.57	NR_125370+++NR_136711+++NR_136712+++NR_136713+++NR_136714+++URS00009B125A+++URS0001BDE7EE+++URS0001BDF908+++XR_001751372+++XR_001751373+++XR_001751374+++XR_001751375+++XR_002957669+++XR_931878+++XR_931879+++XR_931880+++XR_931882+++NM_001301108+++NM_001301109+++NM_001324182+++NM_001324183+++NM_001324184+++NM_001324185+++NM_001324186+++NM_001324187+++NM_003027+++XM_011521889+++XM_011521891+++XM_011…	NC_000015.10
199786	199786	NIBAN3	0.06	0.12	0.12	0.1	0.02	0.12	0.1	0.1	0.08	0.08	0.04	0.16	URS0000E92C10+++URS0000EBB0D6+++URS0001BCE85A+++URS0001BE073E+++URS0001BE43C2+++URS0001BF8C92+++NM_001098524+++NM_001321826+++NM_001321827+++NM_001321828+++NM_001363609+++NM_173544+++XM_005259813+++XM_011527781+++XM_011527786+++XM_011527787+++XM_011527789+++XM_017026453+++XM_017026454+++XM_017026455+++XM_017026456+++XM_017026457	NC_000019.10
84456	84456	L3MBTL3	2.37	2.17	2.17	2.35	2.63	2.59	2.56	2.44	2.48	2.45	2.68	2.7	URS0000EEF487+++NM_001007102+++NM_001346550+++NM_001346551+++NM_032438+++XM_005267161+++XM_006715576+++XM_006715578+++XM_011536179+++XM_011536180+++XM_011536181+++XM_011536183+++XM_011536184	NC_000006.12
8764	8764	TNFRSF14	1.55	2.02	1.78	2.4	2.35	2.87	2.98	2.34	2.62	3.02	2.59	2.49	URS0001BEBAB8+++XR_001737511+++XR_001737512+++XR_001737513+++XR_426638+++NM_001297605+++NM_003820+++XM_006711019+++XM_011542383+++XM_017002718+++XM_017002720+++rna-NM_001297605.2-2+++rna-NM_003820.4-2	NT_187515.1
919	919	CD247	0.05	0	0	0	0.05	0	0	0.05	0	0.05	0	0	URS0000D6D866+++URS0000EB2110+++URS0000EC0401+++URS0001BF553E+++NM_000734+++NM_001378515+++NM_001378516+++NM_198053+++XM_011510144+++XM_011510145	NC_000001.11
26027	26027	ACOT11	2.36	2.39	1.97	2.21	2.4	2.11	2.55	2.4	2.67	2.84	2.61	2.08	URS00008B77BF+++URS0000EA28CB+++URS0001BE7520+++URS0001BEEA4A+++NM_015547+++NM_147161	NC_000001.11
7157	7157	TP53	94.77	86.04	71.28	65.77	75.91	78.42	79.56	79.14	78.27	80.72	75.5	76.59	URS0000D6DC21+++URS0000D6E668+++URS0001BCF3E5+++NM_000546+++NM_001126112+++NM_001126113+++NM_001126114+++NM_001126115+++NM_001126116+++NM_001126117+++NM_001126118+++NM_001276695+++NM_001276696+++NM_001276697+++NM_001276698+++NM_001276699+++NM_001276760+++NM_001276761	NC_000017.11
8490	8490	RGS5	0.52	0.42	0.73	1.02	0.72	0.75	0.5	0.86	0.88	0.77	0.76	0.63	NR_045630+++URS00002A269E+++URS00002BAEC0+++URS00002F7670+++URS00003AB403+++URS000056CFF8+++URS000058D664+++URS00005CF841+++URS00005EE989+++URS00005F1374+++URS00008B2549+++URS00008B8839+++URS00008BE060+++URS00008C09F4+++URS00008C11D4+++URS00008C28D4+++URS0000D56EE1+++URS0000D5811D+++URS0000D59FCC+++URS0000D5A532+++URS0000D5B1B2+++URS0000D5B321+++URS0000D5C96E+++URS0000D5CB80+++URS0000D5DE43+++URS…	NC_000001.11
5139	5139	PDE3A	0	0	0	0	0	0	0	0	0	0	0	0.02	URS00005E3FD5+++URS00009B6EA2+++URS0001BCCE1D+++URS0001BCDB46+++URS0001BCEF3C+++URS0001BD4651+++URS0001BD5A7F+++URS0001BD63A1+++URS0001BE60D1+++URS0001BE9622+++URS0001BEA1AC+++URS0001BEF8C5+++URS0001BF4B9D+++URS000203AFEB+++NM_000921+++NM_001244683+++NM_001378407+++NM_001378408+++NM_001378409+++XM_017019420+++XM_017019421	NC_000012.12
11275	11275	KLHL2	8.47	6.85	6.37	7.36	7.45	8.03	7.71	7.64	9.15	8.89	6.78	6.97	URS00008B5085+++URS0000EA94C9+++URS0001BD7632+++XR_001741101+++XR_001741102+++XR_002959703+++XR_002959704+++XR_002959705+++NM_001161521+++NM_001161522+++NM_001331023+++NM_001331024+++NM_007246+++XM_011531572+++XM_011531576+++XM_017007674+++XM_017007675+++XM_017007676+++XM_024453881	NC_000004.12
54108	54108	CHRAC1	21.05	19.63	20.08	19.87	17.02	19	18.19	18.19	18.3	18.66	16.42	18.62	NR_023360+++NR_040712+++URS0000D5A1AC+++URS0000D5BBC8+++URS0000EA27C3+++URS0001BE47E1+++URS0001BE6269+++URS0001BF86AF+++NM_017444	NC_000008.11
30848	30848	CTAG2	0.82	0.44	0.79	0.26	0.99	0.73	0.37	0.82	0.68	1.61	0.69	1.22	NM_020994+++NM_172377	NC_000023.11
143279	143279	HECTD2	2.52	2.18	2.58	2.35	3.35	3.49	2.5	3.36	3.23	3.77	2.64	2.66	NR_104291+++NR_145526+++URS0000D5C883+++URS0000EAC904+++URS0001BE886D+++NM_001284274+++NM_001348365+++NM_173497+++NM_182765+++XM_017015751+++XM_017015752+++XM_024447828	NC_000010.11
730262	730262	PPIAL4E	0	0	0	0	0	0.07	0	0	0	0	0	0	NM_001144032	NC_000001.11
114789	114789	SLC25A25	16.73	13.59	12.17	12.99	13.81	13.87	14.18	14.86	15.04	14.85	12.34	13.6	NR_049766+++URS00002508CE+++URS0000417A37+++URS00008B43B9+++URS00009AF2A9+++URS0000D5B816+++URS0001BD8526+++URS0001BDF6BB+++URS0001BE079A+++URS0001BE1FB5+++URS0001BF3A42+++URS0001BF4771+++URS0001BF9ECB+++XR_002956752+++XR_002956753+++XR_002956754+++XR_002956755+++XR_002956756+++XR_002956757+++XR_002956758+++XR_002956759+++NM_001006641+++NM_001006642+++NM_001265614+++NM_001330988+++NM_001387057+++…	NC_000009.12
51596	51596	CUTA	114.81	108.66	125.66	126.78	106.16	105.99	106.07	103.98	108.25	109.68	107.08	109.3	URS00009BEF22+++URS0000D6DE64+++NM_001014433+++NM_001014837+++NM_001014838+++NM_001014840+++NM_015921+++rna-NM_001014433.3-2+++rna-NM_001014837.2-2+++rna-NM_001014838.2-2+++rna-NM_001014840.2-2+++rna-NM_015921.3-2	NT_167249.2
7405	7405	UVRAG	5.5	5.14	4.6	4.83	5.81	5.77	4.55	5.27	4.86	5.11	4.52	4.75	NR_170160+++NR_170161+++URS00004FA0A9+++URS0000554711+++URS00008B27E1+++URS00008BC67B+++URS00008BCC1D+++URS00008BD4E3+++URS00009BD29D+++URS0001BCC0EB+++URS0001BCF420+++URS0001BD586E+++URS0001BE29D1+++URS0001BF1D72+++URS0001BF4B16+++URS0001BF72B6+++URS0001BFA90A+++XR_001747949+++XR_001747950+++NM_001386671+++NM_001386672+++NM_001386673+++NM_001386674+++NM_003369+++XM_017018226+++XM_017018227	NC_000011.10
4193	4193	MDM2	27.22	26.45	26.99	29.31	47.82	44.73	36.15	37.71	35.32	33.29	38.12	44.46	URS00005E9F72+++URS00008B29A8+++URS00008B9A45+++URS00008BB14D+++URS00008BDE96+++URS00009B1CA8+++URS00009C08D7+++URS00009C1AC0+++URS0001BD29D0+++URS0001BD9CB1+++URS0001BE4041+++URS0001BF02B9+++NM_001145337+++NM_001145339+++NM_001145340+++NM_001278462+++NM_001367990+++NM_002392+++XM_006719399+++XM_006719400	NC_000012.12
3236	3236	HOXD10	0	0	0	0	0	0.04	0	0	0	0	0	0	URS0000EBEEAC+++URS0001BD0E34+++URS0001BE3901+++URS0001BEE207+++URS0001BF1ABB+++URS0001BF1CAB+++URS0001BFA3F9+++NM_002148	NC_000002.12
64127	64127	NOD2	1.36	1.03	0.96	0.96	0.99	1	1.21	1.2	1.24	1.23	1.1	1.02	NR_163434+++URS00004A5BE3+++URS00009B3B2A+++URS00009B4DBF+++URS00009B5BEC+++URS00009B7C3F+++URS00009B93F5+++URS00009C45AA+++URS0001BDD8F0+++XR_429725+++XR_429726+++XR_933387+++NM_001293557+++NM_001370466+++NM_022162+++XM_006721242+++XM_006721243+++XM_011523259+++XM_011523260+++XM_011523261+++XM_017023535+++XM_017023536+++XM_017023537+++XM_017023538	NC_000016.10
6810	6810	STX4	13.22	13.99	10.23	12.39	12.17	12.75	11.09	13.42	13.08	15.11	12.86	11.68	URS00008BB2C8+++URS00009AE35F+++URS00009C3CB7+++URS0001BD0ECA+++URS0001BEDCF5+++XR_002957836+++XR_002957837+++XR_002957838+++NM_001272095+++NM_001272096+++NM_004604+++XM_005255521	NC_000016.10
116835	116835	HSPA12B	0.2	0.31	0.31	0.19	0.22	0.2	0.09	0.03	0.05	0.2	0.07	0.25	URS0000E97156+++NM_001197327+++NM_001318322+++NM_052970+++XM_011529151+++XM_017027632+++XM_017027633+++XM_017027634+++XM_017027635	NC_000020.11
2316	2316	FLNA	32.88	35.28	35.56	32.85	34.62	36.35	40.69	39.79	40.18	37.47	37.76	36.3	URS00008B5671+++URS00009B3BB7+++URS00009BB800+++URS0000D5EF1F+++URS0000D6DFB3+++URS0000D6E95D+++URS0000EBD4DD+++URS0001BD2441+++URS0001BF331B+++URS0001BF754F+++NM_001110556+++NM_001456	NC_000023.11
9391	9391	CIAO1	30.36	29.61	31.56	31.31	27.08	27.59	28.44	27.93	29.5	29.54	27.74	28.63	NM_004804+++XM_024453247	NC_000002.12
4736	4736	RPL10A	1437.59	1457.77	1393.27	1356.7	1434.12	1492.57	1473.21	1458.31	1371.48	1376.36	1531.76	1420	NM_007104+++XM_017010900	NC_000006.12
84272	84272	YIPF4	19.55	17.15	19.07	18.17	18.27	17.29	18.25	18.45	20.03	19.45	15.01	18.37	URS00008B555E+++URS0000EA7C22+++URS0001BD238C+++URS0001BE79E0+++URS0001BF908B+++URS0002267DC4+++NM_032312+++XM_005264599+++XM_011533125+++XM_024453173	NC_000002.12
79568	79568	MAIP1	20.15	21.07	21.87	21.11	19.94	19.11	20.85	22.39	21.92	21.53	21.41	21.21	NR_161377+++URS0000CD1C35+++URS0000EAAE8C+++URS0001BE89AE+++NM_001369399+++NM_001394955+++NM_024520	NC_000002.12
6633	6633	SNRPD2	397.96	424.4	433.55	390.23	334.51	283.1	346.43	349.76	304.95	309	357.47	364.65	URS00008B6149+++NM_001369751+++NM_001369752+++NM_001384647+++NM_004597+++NM_177542	NC_000019.10
9413	9413	FAM189A2	0.22	0.23	0.17	0.47	0.51	0.55	0.31	0.55	0.53	0.63	0.32	0.29	NR_170669+++URS00008B6B5E+++URS0001BD00A5+++NM_001127608+++NM_001347995+++NM_004816+++XM_017015324+++XM_017015325+++XM_024447718	NC_000009.12
7014	7014	TERF2	18.75	19.3	17.96	16.94	19.78	19.26	20.24	19.23	21.49	22.14	19.07	18.93	URS00008C0752+++URS0000EB5A99+++URS0001BD20CF+++URS0001BDD6E9+++URS0001BF210E+++XR_001751974+++NM_005652+++XM_005256121+++XM_005256122+++XM_005256123+++XM_005256124	NC_000016.10
1855	1855	DVL1	27.8	25.57	28.6	27.24	24.6	27.05	27.64	26.09	27.95	27.47	26.95	27.49	URS00019E6E72+++URS0001BD22B4+++NM_001330311+++NM_004421+++XM_005244732+++XM_005244733	NC_000001.11
554251	554251	FBXO48	1.68	0.93	0.76	0.81	0.8	0.85	0.64	0.98	0.98	1.43	0.55	0.76	NR_133923+++URS0000E9AAE3+++URS0001BE026F+++NM_001024680+++XM_005264407+++XM_017004437	NC_000002.12
339804	339804	C2orf74	6.33	6.9	5.18	5.62	6.81	7.46	6.61	5.82	8.67	8.91	4.85	6.75	URS0000520E04+++URS00008BC988+++URS00009BB9E1+++URS0001BCD9B0+++NM_001143959+++NM_001143960+++NM_001316317+++NM_001367069+++NM_001367070+++NM_001367071	NC_000002.12
100529241	100529241	HSPE1-MOB4	0.54	0.9	0.58	0.51	0.95	0.69	0.89	0.79	0.98	0.51	1.07	1.65	URS00008C1650+++URS00009C25F8+++URS0001BDF910+++URS0001BEA3AD+++NM_001202485	NC_000002.12
134266	134266	GRPEL2	49.63	30.25	26.19	26.5	27.75	24.02	24.9	28.82	25.43	27.1	22.83	25.68	NM_152407	NC_000005.10
200186	200186	CRTC2	7.15	5.67	5.76	5.1	6.15	6.15	5.91	6.18	7.36	7.64	6.58	5.34	URS00008C1DC5+++URS0000D6D71A+++URS0000D6DCB3+++URS0000D6E709+++URS0001BD61F9+++URS0001BE01BD+++XR_001737031+++XR_001737032+++NM_181715+++XM_005244946+++XM_005244949+++XM_017000575+++XM_017000576+++XM_017000577+++XM_017000578+++XM_017000579	NC_000001.11
9816	9816	URB2	4.88	6.15	6.48	6.15	5.66	5.91	6.08	5.56	4.56	5.58	5.61	6	URS00008B399F+++URS00008B900D+++URS0001BEC260+++NM_001314021+++NM_014777+++XM_005273360	NC_000001.11
118672	118672	PSTK	9.62	9.1	9.95	10.65	12.45	12.43	11.03	12.14	14.07	16	11.2	9.96	URS0000E940E5+++URS0001BD4CF4+++XR_001747018+++NM_001363531+++NM_153336+++XM_017015641	NC_000010.11
219333	219333	USP12	19.67	18.45	17.37	19.18	20.28	19.65	20.4	20.79	21.42	23.3	17.18	19.52	URS0000EA40C4+++URS0000EBF0C7+++URS0000EBF448+++URS0001BD12FD+++URS0001BF4B37+++URS0001BF9962+++NM_182488+++XM_005266282+++XM_011534956+++XM_017020416	NC_000013.11
201595	201595	STT3B	69.84	70.42	68.95	72.4	59.7	58.48	62.3	60.83	55.17	54.98	60.11	62.95	URS00008B4856+++URS0000EB0F23+++URS0001BDEFB0+++URS0001BF1E75+++NM_178862+++XM_011533465+++XM_017005857+++XM_017005858+++XM_017005859	NC_000003.12
158880	158880	USP51	0.27	0.3	0.23	0.16	0.1	0.12	0.16	0.18	0.04	0.13	0.17	0.1	URS00008B25FD+++URS00008B9021+++URS00009C4163+++NM_201286+++XM_017029300+++XM_017029301	NC_000023.11
3321	3321	IGSF3	3.03	3.15	1.23	1.27	1.44	1.61	1.52	1.86	2.24	2.32	1.48	1.47	URS0000EA48DB+++URS0000EAD1AF+++URS0001BD7777+++URS0001BF4044+++NM_001007237+++NM_001542+++XM_005270794+++XM_006710593+++XM_011541315+++XM_011541316	NC_000001.11
4064	4064	CD180	0	0.02	0	0.01	0	0	0	0.04	0.01	0.02	0.01	0	URS0000209548+++URS00008C03B9+++URS0001BD01DA+++URS0001BD44C0+++URS0001BF1D28+++URS0001BF9494+++NM_005582+++XM_005248504	NC_000005.10
92291	92291	CAPN13	3.58	3.55	2.48	2.73	4.02	3.7	4.72	4.87	4.07	3.88	3.49	3.05	URS00008B81D0+++URS0000D6E81B+++URS0000E9FED3+++URS0000EBBEE6+++URS0001BD9CC1+++URS0001BE2D2B+++URS0001BF65D8+++URS0001BFAA42+++XR_001739074+++XR_939741+++XR_939742+++XR_939743+++NM_144575+++XM_011533159+++XM_011533160+++XM_011533161+++XM_011533163+++XM_017005264+++XM_017005266	NC_000002.12
22838	22838	RNF44	14.5	12.53	11.53	12.96	11.36	11.87	11.63	11.05	10.89	11.68	11.12	12.28	URS00008B3994+++URS00008BCA7B+++URS0000D6DA0D+++URS0001BD02A4+++URS0001BDAB69+++URS0001BE0DD9+++URS0001BE1B4C+++URS0001BE27FC+++URS0001BE498D+++URS0001BE7A40+++XR_941091+++NM_014901+++XM_005265840+++XM_005265841+++XM_005265842+++XM_005265843+++XM_005265844+++XM_005265845+++XM_006714831+++XM_006714832+++XM_011534466+++XM_011534467+++XM_024446002	NC_000005.10
256643	256643	BCLAF3	1.67	1.76	1.22	1.46	2.29	2.4	1.8	1.92	2.31	2.54	1.61	1.84	URS00008B4AD7+++URS00008B5AD9+++URS00008B9C1C+++URS00008C0E55+++URS00009B745B+++URS0001BCD324+++URS0001BD4303+++URS0001BE63E2+++URS0001BEEF15+++XR_001755678+++XR_001755679+++XR_001755680+++XR_001755681+++XR_002958771+++XR_950427+++XR_950429+++NM_001367774+++NM_198279+++XM_005274473+++XM_005274474+++XM_005274475+++XM_011545476+++XM_011545477+++XM_011545478+++XM_011545479+++XM_011545482+++XM_017029…	NC_000023.11
51496	51496	CTDSPL2	20.53	24.53	19.46	18.52	17.72	16.63	17.44	17.54	18.44	19.01	17.46	17.67	URS00001EEE30+++URS00008C008B+++URS00008C1B42+++URS0000E91D46+++URS0000E9323E+++URS0000EA79AA+++URS0001BCD50E+++URS0001BD896C+++URS0001BEC7A4+++URS0001BEFBEA+++XR_001751306+++XR_001751307+++XR_001751308+++XR_001751309+++XR_001751310+++XR_001751311+++XR_001751312+++NM_016396+++XM_005254441+++XM_006720565+++XM_011521665+++XM_017022306+++XM_017022307	NC_000015.10
23039	23039	XPO7	42.34	47.84	45.33	45.25	44.22	44.22	42.32	43.45	43.34	42.28	44.37	45.43	NR_156173+++URS00008B37F7+++URS0000E9B2A0+++URS0000EB2263+++URS0001BE4F65+++URS0001BF3B73+++NM_001100161+++NM_001362802+++NM_015024	NC_000008.11
27257	27257	LSM1	48.96	51.53	44.14	46.91	46.67	45.81	47.26	53.43	48.52	49.47	47.69	45.82	NR_045492+++NR_045493+++NM_014462	NC_000008.11
79444	79444	BIRC7	0	0	0	0	0	0	0	0	0.06	0	0	0	URS0000EB6F3E+++NM_022161+++NM_139317	NC_000020.11
91368	91368	CDKN2AIPNL	50.12	46.4	36.25	37.42	31.82	33.61	33.16	36.15	32.3	33.44	31.71	33.99	URS00008B91E2+++URS00009BA81B+++URS00009C1095+++URS0000E9365E+++URS0001BD2F9D+++URS0001BD5454+++URS0001BD79CB+++URS0001BED99A+++URS0001BF1A08+++URS0001BF62C6+++NM_080656+++XM_011543709	NC_000005.10
64793	64793	CEP85	7.73	6.65	9.2	8.42	13.64	14.86	13.45	14.33	20.39	24.29	10.77	10.21	URS00008B3EF9+++URS00008B8C10+++URS00008BF3B9+++URS00009B1BC4+++URS0000E9A07D+++URS0001BCFE6D+++URS0001BD6405+++URS0001BD7B27+++URS0001BDE94C+++URS0001BE3251+++URS0001BEAC69+++URS0001BEBE63+++URS0001BEFCD5+++NM_001281517+++NM_001281518+++NM_001319944+++NM_022778+++XM_017002105+++XM_024449198+++XM_024449200	NC_000001.11
10884	10884	MRPS30	45.77	42.26	50.62	44.54	47.95	46.15	44.36	49.05	43.17	47.22	48.33	45.42	URS00008BCF52+++URS00009B9D45+++URS0000D5D30C+++NM_016640	NC_000005.10
117289	117289	TAGAP	0	0	0	0	0.02	0.07	0	0	0	0	0	0	URS0000D6DDF1+++URS0001BCB9E5+++NM_001278733+++NM_054114+++NM_138810+++NM_152133	NC_000006.12
4986	4986	OPRK1	0.01	0	0.01	0	0	0.05	0.01	0	0.01	0.03	0	0	URS00008B9792+++URS0000EB7AAD+++URS0001BCBB7F+++URS0001BEEF5A+++URS0001BEF2BD+++NM_000912+++NM_001282904+++NM_001318497	NC_000008.11
6884	6884	TAF13	73.12	74.78	86.19	93.42	104.09	108.54	107.5	108.18	118.23	119.38	98.17	104.46	URS00008B7BC1+++URS0000E9F5BD+++URS0001BD752A+++URS0001BE9950+++URS0001BF0FF8+++NM_005645	NC_000001.11
55529	55529	PIP4P2	7.98	6.2	6.45	7.53	6.57	6.77	5.74	7.23	7.2	6.89	4.75	6.99	URS000037967F+++URS00009AE7FD+++URS0000EB40D0+++URS0001BCEDD7+++URS0001BD3228+++URS0001BF6000+++NM_018710+++XM_011517152	NC_000008.11
163747	163747	LEXM	0.13	0.1	0.19	0.09	0.12	0.04	0.11	0.12	0.12	0.09	0.17	0.3	URS00008B3E5E+++URS0001BD2BF6+++URS0001BEEFDA+++URS0001BFA080+++XR_001737006+++XR_001737007+++NM_001110533+++NM_152607+++XM_017000480+++XM_017000481	NC_000001.11
6441	6441	SFTPD	0	0	0.07	0	0	0.07	0.13	0	0	0	0.25	0	URS000038D3ED+++URS00008C3239+++URS0001BCB2F5+++NM_003019+++XM_011540087+++XM_011540088	NC_000010.11
10461	10461	MERTK	2.26	2.01	2.82	3.28	4.13	4.08	3.66	3.52	4.02	3.99	4.42	3.67	URS00008B4D8E+++URS00008C079B+++URS00009B5AF7+++URS0000E9E14E+++URS0000EBB764+++URS0001A06666+++URS0001BD54D1+++NM_006343	NC_000002.12
56113	56113	PCDHGA2	0.2	0.13	0.17	0.12	0.1	0.13	0.12	0.1	0.11	0.14	0.14	0.1	URS00007D3F2B+++URS0000D5B1D5+++URS0000EAE39B+++URS0001BD4C62+++NM_018915+++NM_032009	NC_000005.10
25828	25828	TXN2	86.71	80.91	95.29	97.72	94.98	91.57	94.42	92.83	97.26	90.31	97.99	98.39	URS0000E963CD+++URS0001BCB01C+++NM_012473+++XM_006724226+++XM_011530111	NC_000022.11
136306	136306	SVOPL	0.05	0.02	0.08	0.02	0.02	0.03	0	0	0	0.02	0	0.03	URS00008BD620+++URS0000D6D9BC+++URS0000D6E9C5+++URS0001BE94B5+++NM_001139456+++NM_001331192+++NM_174959+++XM_011515797+++XM_017011747+++XM_017011748+++XM_024446654+++XM_024446655	NC_000007.14
9791	9791	PTDSS1	26.25	28.14	33.49	31.36	26.27	25.93	26.91	27	23.88	22.53	29.47	28.71	URS00008B4367+++URS00009BF99B+++NM_001290225+++NM_014754	NC_000008.11
374899	374899	ZNF829	5.37	4.24	3.47	3.35	4.19	3.84	3.81	4.09	4.03	4.7	3.52	3.65	URS00008B65A3+++URS00008C34EB+++URS0001BD7F33+++NM_001037232+++NM_001171979+++XM_005258876+++XM_011526933	NC_000019.10
112268395	112268395	LOC112268395	0.34	0.41	0.12	0.23	0.49	0.54	0.43	0.46	0.69	0.54	0.27	0.47	XM_024452674	NW_018654717.1
118424	118424	UBE2J2	35.27	32.4	33.95	34.35	33.19	34.49	33.13	34.77	33.71	34.07	31.76	32.38	URS0000D6E8F1+++URS0000D6EA43+++URS0000D6ECEC+++URS0001BDDB10+++NM_058167+++NM_194315+++NM_194457+++NM_194458+++XM_005244718+++XM_005244719+++XM_006710333+++XM_011540613+++XM_011540614+++XM_011540616+++XM_011540617+++XM_017000238+++XM_017000239+++XM_024453022	NC_000001.11
221496	221496	LEMD2	17.61	16.32	15.08	17.64	18.67	19.29	19.85	20.1	23.39	24.19	18.97	17.23	URS0000EC03D9+++URS00019BE862+++URS0001BCFD57+++URS0001BF8746+++URS0001BFAA3D+++NM_001143944+++NM_001348709+++NM_001348710+++NM_181336+++XM_017010437	NC_000006.12
23406	23406	COTL1	26.21	26.33	33.06	32	29.72	29.47	30.61	29.42	27.1	24.06	29.81	30.69	URS00003EF08B+++URS00008B37DB+++URS00008B3CF4+++URS00008BBC28+++URS00008BBF18+++URS00008BC0FA+++URS0000D57229+++URS0000D6D4B9+++URS0000D6DB8C+++URS0000D6E089+++URS0001BD616B+++URS0001BD777F+++URS0001BD797C+++URS0001BD7C59+++URS0001F108D1+++NM_021149	NC_000016.10
388677	388677	NOTCH2NLA	2.57	3.1	2.36	2.44	3.47	3.29	3.17	3.32	3.63	3.41	3.34	3.24	NM_001364006+++NM_203458	NC_000001.11
50649	50649	ARHGEF4	2.66	2.89	2.73	2.75	2.98	2.76	2.82	3.1	3.1	2.9	2.95	3.06	URS00001B7B97+++URS0000602937+++URS00008C3E7B+++URS0000E918DD+++URS0000EB8354+++URS0000EBEF84+++URS0001BD55A1+++URS0001BDC85F+++URS0001BE5745+++URS0001BE6437+++URS0001BE835A+++URS0001BEBC2C+++XR_001738756+++XR_001738757+++NM_001367493+++NM_001375900+++NM_001375901+++NM_001375902+++NM_001375903+++NM_001375904+++NM_015320+++XM_005263688+++XM_005263689+++XM_011511274+++XM_011511276+++XM_011511277+++…	NC_000002.12
7923	7923	HSD17B8	19.81	21.6	20.68	21.67	17.17	16.13	19.21	19.24	20.75	23.38	15.74	16.89	URS0001BE3839+++NM_014234+++rna-NM_014234.5-2+++rna-NM_014234.5-3+++rna-NM_014234.5-4+++rna-NM_014234.5-5+++rna-NM_014234.5-6	NT_167248.2
8509	8509	NDST2	6.74	7.08	7.35	6.61	6.64	6.28	6.38	6.02	9.07	7.65	7.11	7.34	NR_160743+++NR_160744+++NR_160745+++URS00008B5AFF+++URS00008C2A0E+++URS0000D6DF94+++URS0001BCCFF0+++NM_001330107+++NM_003635+++XM_005270256+++XM_011540310	NC_000010.11
374860	374860	ANKRD30B	0	0.01	0	0	0.05	0.02	0.04	0.09	0.05	0.04	0.02	0	NR_160272+++URS000041C191+++URS00008BF166+++URS0000E9CC92+++URS0001BCC0AF+++URS0001BD3FB7+++URS0001BDB7F8+++URS0001BE01E3+++URS0001BEA940+++URS0001BF2A6D+++URS0001BF3DED+++URS0001BF475D+++URS0001BF789B+++XR_001753189+++XR_001753190+++XR_001753191+++XR_935057+++XR_935058+++XR_935059+++XR_935060+++XR_935061+++XR_935062+++NM_001367607+++XM_011525664+++XM_011525665+++XM_011525666+++XM_024451167+++XM_…	NC_000018.10
9696	9696	CROCC	1.5	1.17	1.28	1.35	1.13	0.82	0.9	1.17	1.02	1.03	1.18	1.09	URS00008BAC2F+++URS0000EB1702+++URS0000EB8807+++URS0001BD3049+++URS0001BE542E+++URS0001BF2609+++URS0001BF2F17+++URS0001BF7599+++XR_002958163+++XR_002958164+++NM_014675+++XM_006711058+++XM_011542468+++XM_011542470+++XM_017002913+++XM_017002914+++XM_017002915+++XM_024451090+++XM_024451092	NC_000001.11
24138	24138	IFIT5	3.61	2.9	1.56	2.18	3.98	4.29	3.64	3.63	3.96	4.38	2.4	3.26	NM_012420	NC_000010.11
388799	388799	FAM209B	0.07	0.07	0.07	0.15	0.47	0.32	0.64	0	0.2	0.43	0.16	0.14	URS00008B8429+++URS00008BAD33+++URS00008BBB27+++URS00008BDB69+++URS00009B3C8F+++URS00009C15EF+++URS0000EECFB8+++URS0001BD15DC+++URS0001BD929D+++URS0001BE65D8+++URS0001BF1671+++URS0001BF7C7B+++XR_001754270+++XR_001754271+++XR_001754272+++XR_001754273+++NM_001013646+++XM_017027849	NC_000020.11
5425	5425	POLD2	139.37	137.25	137.31	124.01	99.64	101.62	107.97	112.6	104.92	102.5	113.83	115.61	URS00008BEFA8+++URS0000D6D5B8+++URS0000D6DBDF+++URS0001BF8363+++XR_002956452+++XR_002956453+++XR_002956454+++XR_002956455+++XR_002956456+++XR_002956457+++XR_002956458+++XR_002956459+++NM_001127218+++NM_001256879+++NM_006230+++XM_024446802	NC_000007.14
57226	57226	LYRM2	3.42	3.2	3.57	3.3	3.79	4.04	3.83	3.77	4.22	4.7	3.97	4.19	NR_028493+++NR_028494+++NR_028495+++URS00008C0AFC+++URS00008C142F+++URS00008C283A+++URS00008C2F65+++URS0001BDC835+++URS0001BF46B5+++NM_020466	NC_000006.12
375790	375790	AGRN	14.56	14.49	13.08	13.28	7.8	8.12	8.28	7.94	8.75	7.85	8.8	8.69	URS000028A39B+++URS0000EA3CD5+++URS0000EBB808+++URS00019C570B+++URS0001BE39CB+++URS0001BF9433+++XR_946650+++NM_001305275+++NM_001364727+++NM_198576+++XM_005244749+++XM_011541429	NC_000001.11
84966	84966	IGSF21	0.06	0	0.17	0.05	0.06	0.06	0	0	0	0	0.06	0	URS00008B3591+++URS00008B3EED+++URS00008B87F6+++URS0000D58BF3+++URS0000D5B184+++URS0000D5D9B7+++URS0000D5DC2C+++URS0000E978FB+++URS0000EC0C2D+++URS0001BCB9DF+++URS0001BDAEAD+++URS0001BDB00B+++URS0001BDE9E5+++URS0001BDFF9B+++URS0001BE44AF+++URS0001BEBCE4+++URS0001BEFF37+++URS0001BF1C7E+++URS0001BF93CF+++NM_032880+++XM_011542319+++XM_017002604+++XM_017002605+++XM_024450444	NC_000001.11
116535	116535	MRGPRF	0	0	0	0	0.03	0	0	0.03	0	0	0.03	0	URS00004F62F1+++URS0001BCF54D+++NM_001098515+++NM_145015+++XM_017017170+++XM_024448339	NC_000011.10
8777	8777	MPDZ	6.2	6.18	5.95	6.98	6.88	6.83	6.38	6.46	6.85	6.44	6.76	6.93	URS0000010B2D+++URS00009BD225+++URS0000EA66D2+++URS0001BE2FFA+++URS0001BE5B61+++URS0001BE70CD+++URS0001BEEDD2+++XR_002956817+++NM_001261406+++NM_001261407+++NM_001330637+++NM_001375413+++NM_001375416+++NM_001375417+++NM_001375418+++NM_001375419+++NM_001375420+++NM_001375421+++NM_001375422+++NM_001375423+++NM_001375424+++NM_001375425+++NM_001375426+++NM_001375427+++NM_001378778+++NM_003829+++XM_00…	NC_000009.12
64897	64897	C12orf43	8.85	10.71	10.89	10.31	10.64	12.76	11.6	11.12	12.52	11.31	11.33	11.74	NR_104409+++URS0000042954+++NM_001286191+++NM_001286192+++NM_001286195+++NM_001286196+++NM_001286197+++NM_001286198+++NM_022895+++XM_017019829	NC_000012.12
1774	1774	DNASE1L1	12.39	12.28	12.17	13.09	7.56	8.2	8.63	8.22	8.63	8.37	8.15	8.4	URS0000D5A93B+++URS0001BCD3FF+++NM_001009932+++NM_001009933+++NM_001009934+++NM_001303620+++NM_006730+++XM_005277829+++XM_011531122+++XM_017029332	NC_000023.11
84132	84132	USP42	3.16	3.11	3.3	2.64	3.42	3.1	3.82	3.06	4.16	3.82	3.71	2.71	URS000008B542+++URS000045DB01+++URS00005D883F+++URS00008B219C+++URS00008B2B2A+++URS00008B4B22+++URS00008B53D2+++URS00008B92E8+++URS00008B948A+++URS00008BF699+++URS0000D57A87+++URS0000D5A578+++URS0000D5A947+++URS0000D5CBC9+++URS0000EA7B49+++URS0000EF1BA9+++URS0001BDC8A9+++URS0001BDD4B0+++URS0001BE1A10+++URS0001BE4DBB+++URS0001BE72D1+++URS0001BE8094+++URS0001BEDF24+++URS0001BF0444+++URS0001BF1325++…	NC_000007.14
254170	254170	FBXO33	6.1	5.9	6.78	8.14	8.44	9.14	8.13	8.25	8.84	11.28	7.1	8.31	NM_203301	NC_000014.9
3125	3125	HLA-DRB3	0.54	0.54	0.29	0.27	0.25	0.36	0.37	0.37	0.28	0.24	0.4	0.32	NM_022555+++rna-NM_022555.3-2+++rna-NM_022555.3-3	NT_167248.2
79187	79187	FSD1	0.04	0	0	0.04	0	0	0	0	0	0	0	0	URS0000EA3920+++URS0000EA4F10+++URS0000EC0B29+++NM_001330429+++NM_024333	NC_000019.10
54065	54065	SMIM11A	24.91	21.19	21.05	13.93	19.26	14.94	22.81	21.76	19.53	13.79	16.95	19.81	URS0001BE601D+++NM_001376899+++NM_058182	NC_000021.9
80757	80757	TMEM121	0.2	0.63	0.4	0.38	0.59	0.59	0.45	0.55	0.39	0.62	0.58	0.6	NM_001331238+++NM_025268+++XM_006720261	NC_000014.9
51326	51326	ARL17A	11	9.97	9.53	10.62	9.17	10.32	9.83	8.61	10.36	9.46	8.74	9.62	URS00008B7397+++URS00008BA43F+++URS00008BB6AA+++URS0000D5C567+++URS0000EA1949+++URS0001BD47BD+++URS0001BD87F2+++XR_934475+++XR_934476+++XR_934477+++XR_934478+++XR_934479+++XR_934480+++NM_001113738+++NM_001288811+++NM_001288812+++NM_001288813+++NM_001330244+++NM_016632+++XM_005257439+++XM_011524875+++XM_011524876+++XM_011524877+++XM_017024729+++rna-NM_001113738.2-2+++rna-NM_001288811.1-2+++rna-NM_…	NT_187663.1
8284	8284	KDM5D	6.71	6.18	5.91	6.21	6.08	6.32	6.24	6.12	6.37	6.61	6.82	6.26	URS00008B809A+++URS0000D6DE97+++XR_001756009+++XR_001756010+++XR_001756011+++XR_001756012+++XR_001756013+++XR_002958832+++XR_002958833+++XR_002958834+++XR_002958835+++XR_002958836+++XR_002958837+++XR_244571+++XR_430568+++NM_001146705+++NM_001146706+++NM_004653+++XM_005262560+++XM_005262561+++XM_011531468+++XM_024452495+++XM_024452496	NC_000024.10
219968	219968	OR5B21	0	0	0.06	0.06	0	0.12	0.13	0.06	0	0	0.18	0.13	NM_001005218	NC_000011.10
23139	23139	MAST2	10.09	8.94	8.26	7.93	8.59	9.65	8.55	8.53	8.55	8.97	9.5	8.65	URS00008B7669+++URS00008B787F+++URS00009B78E4+++URS0000EA0360+++URS0000EA7CE7+++URS0000EB924E+++URS0001BD7D1D+++URS0001BE47CF+++URS0001BE91DC+++URS0001BEDC4E+++URS0001BF1883+++URS0001BF9B3F+++NM_001319245+++NM_001324320+++NM_001324321+++NM_015112+++XM_005270655+++XM_005270656+++XM_006710477+++XM_011541059+++XM_011541061+++XM_011541062+++XM_011541063+++XM_011541064+++XM_011541065+++XM_011541067+++…	NC_000001.11
51335	51335	NGRN	63.26	62.78	68.88	66.26	98.49	95.12	96.96	93.81	103.46	99.36	91.68	88.07	NR_028052+++URS00008B27EA+++NM_001033088	NC_000015.10
55454	55454	CSGALNACT2	14.79	12.74	14.84	15.78	14.57	13.6	13.78	15.29	15.33	14.57	13.21	13.25	NR_135077+++URS00008B97C7+++URS00008BB317+++URS0000EBC87F+++URS0001BDB69C+++URS0001BE1C04+++URS0001BE541B+++URS0001D358AC+++URS0001E4B4CC+++XR_002956986+++XR_945783+++NM_001319654+++NM_001319656+++NM_018590+++XM_011539938+++XM_017016388+++XM_017016389+++XM_017016391	NC_000010.11
119391	119391	GSTO2	2.68	2.63	2.45	2.05	2.91	2.84	2.41	2.78	4.24	4	2.67	2.39	URS00008B75D5+++URS0001A08971+++URS0001BD2358+++URS0001BE0960+++URS0001BE82B0+++URS0001BF2347+++NM_001191013+++NM_001191014+++NM_001191015+++NM_183239+++XM_006717624+++XM_011539270+++XM_011539271+++XM_011539272+++XM_011539273+++XM_017015670+++XM_017015671	NC_000010.11
79571	79571	GCC1	10.02	9.5	9.43	9.78	12.3	13.2	12.26	12.52	14.55	16.09	11.87	11.16	URS00009C5CC5+++NM_024523	NC_000007.14
100507341	100507341	SMIM18	0.12	0.1	0.12	0.05	0.05	0.12	0.14	0.14	0	0.23	0.05	0	NM_001206847+++XM_017012943+++XM_024447050	NC_000008.11
84541	84541	KBTBD8	1.52	1.75	2.6	2.1	3.39	2.48	2.42	2.65	2.76	3.23	2.84	3.37	URS0000EA5F1D+++NM_032505+++XM_005264771	NC_000003.12
2271	2271	FH	159.28	166.41	170.39	161	136.13	129.92	141.76	138.97	120.39	122.55	143.33	144.3	URS00008C2643+++URS0000D6E1B4+++NM_000143+++XM_011544132	NC_000001.11
107987373	107987373	LOC107987373	0.34	2.25	1.46	0.94	0.68	1.11	1.48	0.66	0.82	0.36	0.52	0.61	URS000221BF88+++XM_006724896+++XM_017030111	NT_187376.1
2694	2694	CBLIF	0	0	0	0	0	0	0	0	0	0	0	0.05	URS0000E98E5F+++URS0001BEE391+++NM_005142+++XM_011544939	NC_000011.10
23432	23432	GPR161	1.49	1.64	1.33	1.2	1.35	1.31	1.31	1.17	1.31	1.39	1.41	1.45	URS00008B2456+++URS00008BB5C1+++URS0001BDFE22+++NM_001267609+++NM_001267610+++NM_001267611+++NM_001267612+++NM_001267613+++NM_001267614+++NM_001349632+++NM_001349633+++NM_001349634+++NM_001349635+++NM_001375883+++NM_001375884+++NM_001375885+++NM_001381909+++NM_153832+++XM_005245055+++XM_006711251+++XM_006711253+++XM_011509371+++XM_011509372+++XM_011509373+++XM_011509376	NC_000001.11
23619	23619	ZIM2	0	0	0	0	0	0	0	0.04	0.04	0	0.05	0.04	NR_163140+++NR_163141+++NR_163142+++NR_163143+++URS000075DAE7+++URS00009BD982+++URS0000E8D814+++URS0000EB47F4+++NM_001146326+++NM_001146327+++NM_001369770+++NM_001369771+++NM_001369772+++NM_001369773+++NM_001369774+++NM_001387356+++NM_001387357+++NM_001387358+++NM_015363	NC_000019.10
10159	10159	ATP6AP2	61.87	60.2	61.91	63.84	65.87	68.94	66.35	65.47	59.57	64.34	62.16	61.24	URS00008C09DD+++URS0000EA08BB+++URS0000EBAC5A+++URS0001BF3C64+++NM_005765	NC_000023.11
434	434	ASIP	0	0	0.18	0.14	0	0	0	0.45	0	0	0	0.18	URS00008B3196+++URS00008B6106+++URS0000D593DA+++URS0000EB5C98+++URS0000EC035D+++URS00019F0624+++URS0001BCB8AE+++URS0001BCBEA8+++URS0001BD0320+++URS0001BD9CEF+++URS0001BDC93E+++URS0001BF6A2B+++NM_001385218+++NM_001672+++XM_011528820+++XM_011528821	NC_000020.11
3214	3214	HOXB4	0.11	0.07	0	0.07	0	0.04	0.11	0.04	0.07	0.04	0	0	NM_024015	NC_000017.11
83734	83734	ATG10	5.78	5.8	5.32	5.42	7.42	5.81	5.45	6.62	7.66	7.54	5.94	6.34	URS000010F1A1+++URS00004AC573+++URS00008B7A88+++URS00008C141D+++URS0001BD2DBB+++URS0001BD4CC8+++URS0001BDD864+++URS0001BE69E0+++URS0001BEB7BF+++URS0001BF3673+++NM_001131028+++NM_031482+++XM_005248610+++XM_005248611+++XM_005248612+++XM_011543660+++XM_011543661+++XM_017009944	NC_000005.10
197342	197342	EME2	5.84	5.97	8.88	10.46	11.36	11.12	10.97	9.44	11.22	10.73	10.78	10.67	URS0000E9247E+++URS0000E9D9F6+++NM_001257370+++XM_017023025+++XM_017023026	NC_000016.10
160335	160335	TMTC2	9.48	9.26	10.58	10.12	12.48	11.72	12.51	11.57	12.72	11.26	12.48	12.16	URS00019E2A8A+++XR_001748601+++NM_001320321+++NM_001320322+++NM_152588+++XM_017018884+++XM_024448863	NC_000012.12
26586	26586	CKAP2	56.95	60.6	51.38	50.48	39.35	34.82	40.06	36.22	33.09	33.79	39.19	41.68	URS00008BF2F9+++URS00009B8894+++URS0000E9B9BC+++URS0000EA99A7+++NM_001098525+++NM_001286686+++NM_001286687+++NM_018204+++XM_005266344+++XM_011535043	NC_000013.11
79602	79602	ADIPOR2	31.54	32.35	30.18	30.46	28.48	28.4	27.97	29.46	30.97	29.59	28.7	28.77	URS00008B5A82+++URS00008B8FCE+++URS00008BA01A+++URS00009B9515+++URS0000DBB4B0+++URS0000E978FE+++URS0000EADD25+++URS0001BD1F43+++URS0001BDE789+++URS0001BE44E5+++NM_001375363+++NM_001375364+++NM_001375365+++NM_024551+++XM_006719018+++XM_011521024+++rna-NM_001375363.1-2+++rna-NM_001375364.1-2+++rna-NM_001375365.1-2+++rna-NM_024551.3-2	NW_018654718.1
4671	4671	NAIP	6	4.9	3.64	3.86	3.85	3.92	4.19	3.9	3.49	3.4	3.84	3.94	URS0000D56D81+++URS0000D56F6F+++URS00019AAF72+++URS0001BE0C54+++URS0001BE1EE6+++NM_001346870+++NM_004536+++NM_022892+++rna-NM_001346870.2-2+++rna-NM_001346870.2-3+++rna-NM_004536.3-2+++rna-NM_004536.3-3+++rna-NM_022892.2-2+++rna-NM_022892.2-3	NT_187651.1
4702	4702	NDUFA8	152.92	152.89	146.95	150.41	147.4	138.73	154.81	149.43	147.91	139.03	157.25	145.19	URS0000D6DE84+++URS0000EA262D+++NM_001318195+++NM_014222	NC_000009.12
7533	7533	YWHAH	56.71	62.83	61.18	56.18	49.79	49.98	55.9	55.47	51.68	47.37	54.32	50.4	URS00019FB891+++URS0001BDEF1F+++URS0001BE777B+++NM_003405	NC_000022.11
84904	84904	ARHGEF39	14.31	14.87	11.4	13.04	8.1	7.07	9.65	7.78	5.7	5.95	8.42	9.38	URS0000051A30+++URS0000D5B596+++URS0000D6D884+++XR_001746399+++XR_001746400+++XR_001746401+++XR_929352+++XR_929354+++XR_929366+++NM_032818+++XM_011518057+++XM_017015225+++XM_017015226+++XM_017015227+++XM_017015228	NC_000009.12
51305	51305	KCNK9	0.03	0.1	0.1	0.07	0.04	0.02	0.06	0.03	0.05	0.03	0.02	0.03	NR_104210+++URS00008B839D+++URS00008B9D35+++URS00008BBFB8+++URS0001BDD8EB+++URS0001BE870A+++URS0001BECA69+++NM_001282534+++XM_011517101+++XM_011517102+++XM_011517103+++XM_017013530+++XM_017013531	NC_000008.11
10215	10215	OLIG2	0	0	0	0.05	0.03	0	0.03	0	0	0.12	0	0	NM_005806+++XM_005260908	NC_000021.9
89866	89866	SEC16B	0.12	0.07	0.12	0.16	0.12	0.06	0.06	0.11	0.1	0.18	0.04	0.08	NM_001356499+++NM_001390833+++NM_001390834+++NM_001390835+++NM_033127	NC_000001.11
166336	166336	PRICKLE2	0.01	0.08	0.1	0.05	0.06	0.08	0.07	0.02	0.05	0.05	0.05	0.06	URS00002734D1+++URS00008B358F+++URS00008B5049+++URS00008BE1EC+++URS0001BDBE04+++URS0001BEC692+++URS0001BF3E1F+++URS0001BF630A+++NM_001370528+++NM_198859+++XM_011533432+++XM_011533433+++XM_011533434+++XM_011533435+++XM_011533436+++XM_011533437+++XM_011533438+++XM_011533440+++XM_017005799	NC_000003.12
1017	1017	CDK2	64.52	66.19	59.56	56.96	40.01	38.61	40.75	40.39	30.87	30.26	45.23	42.55	URS000056B113+++NM_001290230+++NM_001798+++NM_052827+++XM_011537732	NC_000012.12
10947	10947	AP3M2	13	13.35	12.99	12.43	11.9	12.25	11.6	11.66	11.24	12.07	13.08	11.96	URS00008BB44F+++URS0000E9C82A+++URS0000EA21D7+++URS0000EB7D84+++URS0001BDDD65+++URS0001BF57F2+++XR_001745459+++NM_001134296+++NM_006803+++XM_017012977	NC_000008.11
4343	4343	MOV10	12.58	13.88	13.51	13.45	13.7	15.11	14.21	13.95	17.46	16.83	14.13	13.92	URS0000140EC9+++URS00008B2AF6+++URS00008BA00A+++URS00008BEE60+++URS00009B26B8+++URS0000E9F065+++URS0000EC1BFF+++URS00019FDDE9+++URS0001BDCBAE+++URS0001BECC85+++URS0001BEF3B1+++URS0001BF0228+++URS0001BF30A1+++URS0001BF6C5E+++XR_001737185+++XR_001737186+++XR_001737187+++XR_946657+++NM_001130079+++NM_001286072+++NM_001321324+++NM_001369507+++NM_001389562+++NM_001389563+++NM_020963+++XM_005270870+++X…	NC_000001.11
23064	23064	SETX	12.46	12.72	13.87	14.15	16.13	16.46	15.26	16.84	19.54	20.92	15.12	15.59	URS0000D5B525+++URS0000D6E84A+++URS0000EB59C7+++URS0001BD51DE+++URS0001BDA209+++URS0001BDA7C7+++URS0001BDE885+++URS0001BF6B8A+++XR_001746251+++XR_929739+++NM_001351527+++NM_001351528+++NM_015046+++XM_005272172+++XM_005272173+++XM_011518404+++XM_011518405+++XM_011518406+++XM_011518407+++XM_011518408+++XM_017014496	NC_000009.12
60685	60685	ZFAND3	30.21	24.65	23.17	25.5	32.42	32.2	31.08	31.2	38.38	37.64	29.82	28.14	URS00008B39C5+++URS00008B7A57+++URS00008B9078+++URS00008B9353+++URS00008BE9A3+++URS00009C52F7+++URS0000EAB93B+++URS0001BCEB5A+++URS0001BD158E+++URS0001BDEDA5+++URS0001BE8D3A+++URS0001BEE342+++NM_021943+++XM_005249269+++XM_011514790+++XM_017011171	NC_000006.12
2780	2780	GNAT2	0.5	0.65	0.6	0.49	0.45	0.66	0.56	0.81	0.34	0.54	0.49	0.41	URS0000EA21D5+++URS0001BCEEE8+++URS0001BCF2D0+++URS0001BE16C9+++URS0001BEA394+++NM_001377295+++NM_001379232+++NM_005272	NC_000001.11
10423	10423	CDIPT	27.61	25.31	31.44	27.45	32.24	32.89	32.36	29.9	35.79	38.12	32.01	31.77	URS0000772096+++URS0000D3F9C9+++NM_001286585+++NM_001286586+++NM_006319+++XM_005255038	NC_000016.10
9883	9883	POM121	24.72	24.88	27.39	27.24	24.69	24.81	25.68	24.67	24.68	23.36	26.9	26.89	URS0000336518+++URS0000D59C24+++URS0000EBAEB7+++URS0001BD6C9B+++URS0001BDF3CC+++URS0001BE0907+++URS0001BE898F+++URS0001BF7C2F+++NM_001257190+++NM_001367610+++NM_001387685+++NM_001387686+++NM_001387687+++NM_001387688+++NM_001387689+++NM_001387691+++NM_001387692+++NM_001387693+++NM_001387694+++NM_001387695+++NM_001387696+++NM_001387697+++NM_001387698+++NM_001387699+++NM_001387700+++NM_001387701+++N…	NC_000007.14
8440	8440	NCK2	8.94	6.81	6.04	5.97	6.17	6.06	6.49	5.65	6.35	7.3	5.97	5.7	URS000008C6BC+++URS00002F9ACB+++URS000040A7B0+++URS000075F759+++URS000076420E+++URS00007697A0+++URS0000770234+++URS0000783642+++URS00008BD489+++URS00009AD207+++URS0000D5B57F+++URS0000D5DE0D+++URS0000EBE324+++URS0001BCAADA+++URS0001BD51A1+++URS0001BD6029+++URS0001BD6489+++URS0001BDEC2F+++URS0001BEAE7C+++URS0001BEB80A+++URS0001BEC165+++URS00022010E6+++NM_001004720+++NM_001004722+++NM_003581+++XM_00…	NC_000002.12
23560	23560	GTPBP4	78.49	88.63	95.75	89.59	100.15	99.69	102.13	96.81	94.39	93.45	99.75	101.38	URS0000EBEF19+++URS0001BD70F9+++NM_012341+++XM_024447921	NC_000010.11
6714	6714	SRC	9.6	9.11	10.3	10.19	177.1	189.12	190.44	198.89	10.67	10.24	10.23	10.16	URS00008B3314+++URS00008BEA24+++URS0000EB0691+++URS0001BD559F+++URS0001BD6324+++URS000221F17A+++NM_005417+++NM_198291+++XM_011529013+++XM_017028024+++XM_017028025+++XM_017028026+++XM_017028027	NC_000020.11
2692	2692	GHRHR	0.09	0.18	0.4	0.09	0.13	0.05	0	0.05	0.04	0.04	0.13	0.18	URS0000E95A6C+++URS0000EA4E70+++URS0001BDA60D+++URS0001BE0CF0+++URS0001BE2E7C+++URS0001BE6F8F+++URS0001BF78C2+++NM_000823	NC_000007.14
10978	10978	CLP1	9.6	11.22	11.54	10.83	10.23	11.57	11.64	10.62	11.47	11.12	11.55	11.16	NM_001142597+++NM_006831	NC_000011.10
4111	4111	MAGEA12	34.04	35.98	39.9	38.55	44.01	45.79	44.81	44.17	44.09	45.34	43.09	43.91	NM_001166386+++NM_001166387+++NM_005367	NC_000023.11
84692	84692	CCDC54	0	0	0.07	0	0	0	0	0.07	0	0	0	0	NM_032600	NC_000003.12
10906	10906	TRAFD1	18.97	18.51	19.56	19.54	23.98	23.23	23.42	24.48	25.7	27.2	22.2	22.28	URS0000EAD704+++URS00019E694A+++NM_001143906+++NM_006700	NC_000012.12
51042	51042	ZNF593	15.71	14.9	19.5	20.42	24.91	19.41	24.55	21.99	21.24	23.09	17.83	25.33	URS0000070424+++URS00001CD7A6+++URS00002E9E71+++URS000030D7FE+++URS00004EAF7D+++URS0000D6D4E0+++URS0000D6D774+++URS0000D6E72B+++URS0000EA415E+++URS0001BD4FA1+++URS0001BE7FB5+++NM_015871	NC_000001.11
55739	55739	NAXD	13.4	13.19	13.42	12.86	14.8	14.83	13.8	13.95	14.62	15.35	13.14	12.95	NR_040103+++NR_040104+++URS0000761A67+++URS00008BD2D0+++URS00009B58B7+++NM_001242881+++NM_001242882+++NM_001242883+++NM_018210	NC_000013.11
8332	8332	H2AC16	2.81	2.04	2.13	3.35	2.06	2.4	2.12	0.7	1.77	1.94	2.04	1.77	NM_003511	NC_000006.12
26060	26060	APPL1	31.49	30.9	28.32	30.74	30.8	29.59	29.39	28.65	32.38	32.75	27.7	31.02	URS00009B2D80+++URS0000E947F3+++URS0000E9EC69+++NM_012096+++XM_011533583	NC_000003.12
8698	8698	S1PR4	0	0	0	0	0.05	0	0	0	0	0	0	0	NM_003775	NC_000019.10
54943	54943	DNAJC28	2.78	2.78	2.38	2.63	2.74	3.78	3.52	2.84	3.9	3.26	3	2.68	NM_001040192+++NM_001320746+++NM_017833+++rna-NM_001040192.3-2+++rna-NM_001320746.3-2+++rna-NM_017833.5-2	NW_003315970.2
8803	8803	SUCLA2	53.33	53.48	46.83	51.24	40.5	42.41	43.6	42.68	44.12	41.17	43.25	42.73	URS00008C1978+++URS0000D6E62B+++URS0000EEBC60+++URS0001BDE18D+++URS0001BF45DB+++NM_003850	NC_000013.11
55154	55154	MSTO1	32.98	32.4	39.24	37.37	34.55	29.77	30.97	31.46	28.99	29.72	35.51	32.98	NR_046292+++NR_046293+++NR_046294+++NR_046295+++NR_146907+++NR_146908+++URS00009BE741+++URS00019DBD58+++XR_001737273+++XR_001737275+++XR_002956984+++NM_001256532+++NM_001256533+++NM_001350772+++NM_001350773+++NM_001350774+++NM_001350775+++NM_001350776+++NM_001350777+++NM_001350778+++NM_001350779+++NM_001350780+++NM_001350781+++NM_001350782+++NM_001350783+++NM_001350784+++NM_001350785+++NM_0013507…	NC_000001.11
4176	4176	MCM7	176.6	183.48	163.62	147.53	102.71	95.46	105.5	104.03	64.66	71.52	115.71	115.25	URS00008BAAE9+++URS0000D6DC2C+++URS0000EBE1C4+++URS0001BD0404+++NM_001278595+++NM_005916+++NM_182776+++XM_005250348+++XM_017012217	NC_000007.14
55766	55766	H2AJ	332.84	310.67	435.34	446.46	525.13	543.36	542.39	529.43	569.11	588.26	514.79	512.49	NR_027716+++URS0000D574C5+++NM_177925	NC_000012.12
9240	9240	PNMA1	15.56	15.78	18.57	18.92	23.01	23.21	23.03	24.18	29.11	25.85	21.39	20.77	URS00009BAFD6+++URS0001BEBE98+++NM_006029	NC_000014.9
23480	23480	SEC61G	392.72	423.95	411.18	448.43	419.94	402.53	435.46	414.54	401.46	382.42	422.44	413.16	URS00008B4B1B+++URS0000D6D50A+++URS0000D6DA95+++URS0001BF4699+++NM_001012456+++NM_014302	NC_000007.14
4829	4829	NMBR	0.04	0.04	0	0	0.04	0	0	0.04	0.04	0	0.04	0	URS000041EB5B+++URS00008C3171+++URS00009B01E0+++NM_001324307+++NM_001324308+++NM_002511	NC_000006.12
56146	56146	PCDHA2	0.03	0.03	0	0.03	0	0	0	0	0	0	0	0	NM_018905+++NM_031495+++NM_031496	NC_000005.10
10231	10231	RCAN2	0.31	0.29	0.2	0.32	0.59	0.44	0.5	0.49	0.67	0.61	0.39	0.5	URS00008B3D07+++URS00008B6D54+++URS0001BCD5FC+++URS0001BCFDB8+++URS0001BD2240+++URS0001BD2F9B+++URS0001BD830D+++URS0001BE4E18+++URS0001BF3B85+++NM_001251973+++NM_001251974+++NM_005822+++XM_011514226+++XM_024446301	NC_000006.12
6811	6811	STX5	22.8	20.47	22.97	22.64	26.23	25.42	23.83	24.33	27.2	28.68	25.63	23.71	URS00002898A1+++URS00008C1E4A+++URS0001BCC3F4+++URS0001BD8EF3+++URS0001BDDE4C+++URS0001BE69F2+++URS0001BEFCCE+++NM_001244666+++NM_001330294+++NM_003164+++XM_011545224	NC_000011.10
29903	29903	CCDC106	16.59	15.59	14.44	14.11	13.75	14.4	13.63	14.5	13.59	15.38	15.52	15.03	URS00009AF8AE+++URS0000E9FE8B+++URS0000EA7398+++URS0000EB9A1B+++NM_001370467+++NM_001370468+++NM_001370469+++NM_001370470+++NM_001370471+++NM_013301	NC_000019.10
10082	10082	GPC6	4.2	3.61	5.21	5.59	3.19	2.95	3.1	3.44	2.15	1.93	3.71	3.95	URS0000776891+++URS00008B20BF+++URS00008B4C16+++URS00008B64DC+++URS00008B948F+++URS00008B98E8+++URS00008BA15C+++URS00008BE8D7+++URS00008BFF35+++URS00008C021B+++URS0000E96D25+++URS0000EA7092+++URS0000EB3B62+++URS0000EF505C+++URS0001BCE741+++URS0001BCEBCF+++URS0001BD618F+++URS0001BD735F+++URS0001BDEEAB+++URS0001BE2D1E+++URS0001BE50F1+++URS0001BE8E25+++URS0001BE9150+++URS0001BEA4FC+++URS0001BEC4FC++…	NC_000013.11
57192	57192	MCOLN1	10.4	12.45	11.86	11.87	10.89	9.52	10.06	11.81	11.14	11.97	11.43	10.83	URS0000EC0AE0+++URS0001BD60F7+++URS0001BEFFFF+++NM_020533	NC_000019.10
5433	5433	POLR2D	14.73	16.58	16.95	16.27	12.67	13.36	13.73	12.81	12.18	11.96	13.79	14.6	URS000056AE32+++URS00008BD5A6+++URS00009C07B4+++URS0000D6E8A9+++URS0001BCEF01+++URS0001BD3487+++URS0001BE5C0C+++NM_004805	NC_000002.12
56833	56833	SLAMF8	0	0.05	0	0	0	0.05	0	0	0.02	0	0	0	NM_001330741+++NM_020125+++XM_005245345+++XM_011509775+++XM_011509776+++XM_011509777+++XM_011509778+++XM_011509779+++XM_017001844+++XM_017001845+++XM_017001846	NC_000001.11
56999	56999	ADAMTS9	0.01	0.01	0.01	0	0.02	0	0.09	0.02	0.04	0.05	0.02	0.03	URS00008BB458+++URS00009BFA71+++URS0000D6DA0A+++URS0000D6E4AE+++URS0000EA7075+++URS0001BDF270+++URS0001BF464A+++XR_245151+++NM_001318781+++NM_182920	NC_000003.12
89845	89845	ABCC10	4.01	3.7	4.57	4.37	4.48	3.91	4.25	4.61	4.39	3.77	4.23	4.24	NR_146762+++URS0001BD2850+++URS0001BE8C9E+++XR_001743719+++XR_001743720+++XR_001743721+++XR_001743722+++XR_001743723+++XR_002956312+++XR_002956313+++NM_001198934+++NM_001350518+++NM_033450+++XM_011514974+++XM_011514985+++XM_011514986+++XM_017011445+++XM_017011446+++XM_017011447+++XM_017011448+++XM_017011449+++XM_017011450+++XM_017011451+++XM_017011453+++XM_017011454+++XM_017011455+++XM_017011456	NC_000006.12
128308	128308	MRPL55	35.05	29.39	34.26	35.32	38.46	34.53	36.73	35.12	39.03	41.12	38.48	37.8	URS00008B21B6+++URS00008B226B+++URS00008B44A1+++URS00008B4873+++URS00008B49FB+++URS00008B7B9E+++URS00008B91A9+++URS00008BA8DC+++URS00008BEA16+++URS00008C1AA8+++URS00009BF4A0+++URS0000D57B14+++URS0000D5BE25+++URS0000D5BE5E+++URS0000D5CAFD+++URS0000D5DB68+++URS0000EA5A0B+++URS0001BCACF3+++URS0001BCCE6B+++URS0001BD3905+++URS0001BDAEAB+++URS0001BE1A61+++URS0001BE6974+++URS0001BE942B+++URS0001BEB2DB++…	NC_000001.11
404550	404550	C16orf74	2.35	2.59	1.53	2.45	2.03	2.34	1.66	1.44	2	2.35	1.8	1.55	NR_161452+++NR_161453+++NR_161454+++URS00002D4056+++URS00008B28C4+++URS0000EF060D+++URS0001BE465A+++URS0001BE6641+++URS0001BED66B+++NM_206967	NC_000016.10
255189	255189	PLA2G4F	10.49	10.38	11.66	11.75	12.31	12.47	12.26	11.98	12.5	12.08	13.08	12.19	NR_033151+++URS0000EA3DEB+++URS0001BD6BA9+++URS0001BDADD7+++URS0001BDB7A3+++XR_931785+++XR_931786+++NM_213600	NC_000015.10
11076	11076	TPPP	1.69	1.85	1.26	1.28	2.39	2.37	2.24	2.43	2.84	2.95	2.11	1.91	URS00003370C1+++URS0000D5C993+++URS0001BE49E9+++NM_007030+++XM_005248237+++XM_017008993+++XM_024454346	NC_000005.10
54498	54498	SMOX	1.66	1.82	0.81	1.31	1.82	1.45	1.51	1.64	1.47	2	1.58	1.8	URS00008C0425+++URS0000EA19E9+++URS0001BCB84C+++NM_001270691+++NM_175839+++NM_175840+++NM_175841+++NM_175842+++XM_011529261	NC_000020.11
54477	54477	PLEKHA5	12.47	11.48	11.84	11.13	10.62	10.23	10.23	9.76	12.37	11.17	11.3	11.91	NR_169816+++NR_169817+++NR_169818+++NR_169819+++NR_169820+++NR_169821+++URS000012ABB4+++URS00008B54CE+++URS00008B75FA+++URS00008BBBD9+++URS00009B70C6+++URS0001BCC393+++URS0001BD9DC6+++URS0001BDD25F+++URS0001BDDA41+++URS0001BF18B6+++URS0001BFA1E5+++XR_001748772+++XR_001748773+++XR_002957340+++NM_001143821+++NM_001190860+++NM_001256470+++NM_001256787+++NM_001385923+++NM_001385924+++NM_001385925+++N…	NC_000012.12
5236	5236	PGM1	18.84	18.31	16.08	18.8	22.15	21.71	21.88	21.05	25.04	24.91	22.83	19.78	URS00008B4296+++URS00008BDB04+++URS0000EA2FFC+++URS0001BF1D78+++URS0001BF6987+++NM_001172818+++NM_001172819+++NM_002633	NC_000001.11
84735	84735	CNDP1	0.02	0	0.02	0.01	0.02	0.02	0	0.02	0.03	0.07	0	0.02	URS00002008EE+++URS00008B7414+++URS0001BEB7FD+++URS0001BED4F0+++URS0001BF1B7C+++URS0001BF6B4B+++NM_032649	NC_000018.10
9508	9508	ADAMTS3	3.71	3.62	2.7	2.61	1.95	2.44	2.52	2.04	1.92	1.74	2.37	2.61	URS000035D954+++URS0000E9CF85+++URS0000EA1032+++URS0000EA6DB7+++URS0000EBFACD+++URS0000EBFAE6+++URS0001BD5EA0+++URS0001BDD92D+++URS0001BDE400+++URS0001BDFB46+++URS0001BE06B7+++URS0001BEF911+++NM_014243+++XM_011532421+++XM_011532422	NC_000004.12
4043	4043	LRPAP1	8.4	7.52	8.32	7.43	7.6	7.5	7.17	7.08	6.32	6.5	7.71	7.94	NR_110005+++URS00002B17B7+++URS00009B0E75+++URS00009B1CCC+++URS00009BC968+++URS0000D5BCF2+++URS0001BD23ED+++URS0001BDD026+++URS0001BF8895+++XR_002959730+++NM_002337	NC_000004.12
1435	1435	CSF1	1.19	1.14	0.51	0.18	0.41	0.43	0.45	0.62	0.48	0.56	0.31	0.17	NM_000757+++NM_172210+++NM_172211+++NM_172212+++XM_017000369	NC_000001.11
79726	79726	WDR59	19.79	20.29	18.85	18.83	20.15	18.17	20.51	19.82	19.29	19.44	22.13	18.12	URS00008BD8F7+++URS00009BDB7B+++URS0000CFDCDD+++URS0000D0CC31+++URS0000D6E257+++URS0000D6E47F+++URS0000D6E7C7+++URS0000D6E939+++URS0001BCFAE0+++URS0001BD5B18+++URS0001BEE094+++URS0001BF3E27+++URS0001BF54C3+++URS0001BF66FE+++XR_933430+++NM_001324171+++NM_001324172+++NM_030581+++XM_005256146+++XM_011523332+++XM_017023667+++XM_017023668+++XM_017023669+++XM_017023670+++XM_024450445+++XM_024450446	NC_000016.10
100507050	100507050	TPBGL	0.07	0.07	0.02	0.09	0.07	0.05	0.07	0.07	0	0	0.05	0.05	URS00009B7562+++URS0000D575A8+++URS0000D5763B+++URS0000D588EA+++URS0000D5A090+++URS0000D5CB5B+++URS0000D5E0CE+++URS0000E9EF2A+++URS0001BCAD61+++URS0001BE3EFA+++URS0001BEB148+++URS0001BF0E53+++URS0001BF7BC5+++URS0001BF9BD6+++NM_001195528	NC_000011.10
6404	6404	SELPLG	0.08	0	0	0.05	0.22	0.08	0.06	0.22	0.08	0.18	0.05	0	URS00019D0FA6+++NM_001206609+++NM_003006	NC_000012.12
6678	6678	SPARC	0.02	0.08	0.06	0.04	0.04	0	0.04	0.02	0	0.02	0.04	0.02	URS00008C0A7F+++URS00008C32D1+++URS00009C2436+++URS0000EB4D9C+++URS0001DB24B3+++NM_001309443+++NM_001309444+++NM_003118	NC_000005.10
81704	81704	DOCK8	0.14	0.14	0.45	0.4	0.46	0.44	0.47	0.4	0.19	0.25	0.5	0.44	URS00000F3EE9+++URS000032A513+++URS00003D9385+++URS00004A7A96+++URS0000811DD0+++URS00009B1319+++URS00009BB9A3+++URS0000D5D428+++URS0000EA9215+++URS0001BCA904+++URS0001BCD649+++URS0001BD6238+++URS0001BD66E0+++URS0001BD9AD1+++URS0001BDF3DF+++URS0001BDF9CF+++URS0001BE3D36+++URS0001BE77F6+++URS0001BF3521+++URS0001BF60D3+++URS000223D284+++URS000226A55E+++NM_001190458+++NM_001193536+++NM_203447+++XM_01…	NC_000009.12
11339	11339	OIP5	37.93	40.35	38.63	33.87	24.05	21.7	23.77	22.69	16.32	17.11	22.32	26.1	URS0001BEE6E5+++NM_001317860+++NM_007280	NC_000015.10
2709	2709	GJB5	0	0.06	0	0.06	0.12	0	0	0	0.06	0.11	0	0.12	URS0001BD47CC+++NM_005268+++XM_005270751	NC_000001.11
283659	283659	PRTG	1.93	2.36	1.65	2.24	1.83	1.67	1.45	1.76	1.69	1.68	1.57	1.56	URS0000402631+++URS00008B55A5+++URS00008BCD00+++URS00009C351E+++URS0000D6D57A+++URS0001BDB566+++URS0001BEE698+++URS0001BEEF32+++URS0001BF2891+++NM_173814+++XM_011521459+++XM_011521460+++XM_017022081+++XM_017022082	NC_000015.10
114770	114770	PGLYRP2	0.6	0.73	4.14	5.28	1.17	2.07	1.75	1.7	1.52	0.99	2.19	1.63	NM_001363546+++NM_052890	NC_000019.10
9063	9063	PIAS2	22.03	24.65	24.12	25.39	22.74	22.68	23.78	21.43	23.73	21.53	22.91	26.1	NR_136684+++NR_136685+++NR_148699+++NR_148700+++NR_148701+++NR_148702+++NR_148703+++URS00003C7934+++URS00008B306C+++URS00008B4D78+++URS00008B7348+++URS00008BE89D+++URS00008BEE2B+++URS00009AF65A+++URS0000D6DCA8+++URS0000D6E037+++URS0000EA0ED7+++URS0001BCB77E+++URS0001BCF99C+++URS0001BD183B+++URS0001BD2DF1+++URS0001BD760B+++URS0001BD8211+++URS0001BE0A9F+++URS0001BE541C+++URS0001BE6B79+++URS0001BE6D…	NC_000018.10
7813	7813	EVI5	3.85	3.17	3.71	3.8	4.85	4.94	4.9	4.92	5.26	5.39	4.66	3.97	URS00008B2CFD+++URS00008B3886+++URS00008BC015+++URS00008BD04E+++URS00008C3734+++URS00009AF590+++URS00009BAB44+++URS0001BDBF6F+++URS0001BDD545+++URS0001BF362F+++XR_001737401+++NM_001308248+++NM_001350197+++NM_001350198+++NM_001377210+++NM_001377211+++NM_001377212+++NM_001377213+++NM_005665+++XM_017002269+++XM_017002270+++XM_017002271+++XM_017002272+++XM_017002273+++XM_017002274+++XM_017002275+++XM…	NC_000001.11
10681	10681	GNB5	7.05	6.62	6.38	7.66	8.29	8.35	8.17	8.57	9.01	10.58	7.79	7.91	URS000008D996+++URS000021DDD5+++URS00004186EC+++URS00008B4E1D+++URS00008C1DF1+++URS0000D5A826+++URS0000D6D48A+++URS0000EA82C7+++URS0001BCCC06+++URS0001BD09E5+++URS0001BE0D43+++URS0001BE9037+++URS0001BEE1EE+++XR_001751060+++NM_001379343+++NM_006578+++NM_016194+++XM_011521162+++XM_017021867	NC_000015.10
102723737	102723737	CT45A8	0	0.05	0	0	0	0.11	0	0	0	0	0	0	NM_001291535+++XM_006724799+++XM_011531241	NC_000023.11
1829	1829	DSG2	19.64	22.24	46.5	49.41	36.33	36.66	37.44	35.82	32.37	29.51	39.52	39.03	URS0000E96CFA+++NM_001943+++XM_024451095	NC_000018.10
56904	56904	SH3GLB2	40.47	33.64	35.74	32.42	27.72	28.53	31.19	31.94	40.19	38.18	29.08	30.62	NR_163192+++URS00008B3B15+++URS00008B3B47+++URS00008BF1EF+++URS0001BF8BF3+++NM_001287045+++NM_001287046+++NM_001369913+++NM_001369914+++NM_001369915+++NM_020145+++XM_005252098+++XM_005252101+++XM_006717188+++XM_006717189+++XM_006717190+++XM_006717191	NC_000009.12
51104	51104	ABHD17B	9.36	10.54	7.8	10.83	12.07	10.38	10.86	11	13.16	12.57	8.85	10.85	URS0001BD3FF0+++URS0001BDC4DF+++URS0001BE6FD8+++URS0001BEA307+++URS0001BEA351+++NM_001025780+++NM_016014+++XM_006717134+++XM_006717135+++XM_017014787+++XM_017014788+++XM_017014789+++XM_017014791+++XM_024447567	NC_000009.12
284428	284428	MBD3L5	0	0.18	0	0	0	0.69	0.29	0.24	0	0	0	0.61	NM_001136507	NC_000019.10
51447	51447	IP6K2	91.72	85.11	90.56	98.17	85.34	94.09	95.34	95.53	91.55	100.8	107.18	102.68	NR_027437+++NR_027438+++URS00008BD413+++URS00009AEA7A+++URS0000D6EB75+++URS0000EC0B7E+++URS0001BD6713+++URS0001BF44F2+++XR_001740172+++NM_001005909+++NM_001005910+++NM_001005911+++NM_001146178+++NM_001146179+++NM_001190316+++NM_001190317+++NM_016291+++XM_006713199+++XM_006713200+++XM_006713201+++XM_006713202+++XM_011533816+++XM_011533817+++XM_011533818+++XM_011533822+++XM_011533823+++XM_017006583…	NC_000003.12
57186	57186	RALGAPA2	5.7	5.42	4.8	4.62	4.07	4.18	3.61	3.91	4.2	3.79	3.97	3.47	URS00008B62FA+++URS00008B9F4B+++URS00008BB650+++URS00008BFA15+++URS00008C30AA+++URS00009B3754+++URS0000D5A3A3+++URS0000D5B183+++URS0000EAC0F0+++URS0000EBB80B+++URS0001BCBFEC+++URS0001BCC77D+++URS0001BDAD4F+++URS0001BDBEFE+++URS0001BDD3FD+++URS0001BE254D+++URS0001BE5DB9+++URS0001BED782+++URS0001BF0F93+++XR_001754352+++XR_937111+++XR_937112+++XR_937114+++NM_020343+++XM_005260768+++XM_006723598+++XM…	NC_000020.11
7013	7013	TERF1	19	20.38	16.56	17.8	19.14	19.36	18.54	17.48	19.84	20.31	17.13	17.42	URS0000522D10+++URS00008B5245+++URS00009B8F2A+++URS0001BE8982+++URS0001BECD26+++NM_003218+++NM_017489+++XM_005251291+++XM_005251292+++XM_011517582+++XM_017013792+++XM_024447246+++XM_024447247	NC_000008.11
83694	83694	RPS6KL1	4.45	4.32	5.47	6.3	6.07	5.55	5.28	5.94	5.65	7.06	5.88	5.73	NR_163404+++NR_163405+++NR_163406+++URS0000D6D9D0+++URS0000D6DD08+++URS0000EA3E66+++URS0000EAD810+++URS0000EBF22A+++URS0001BE1449+++NM_001370252+++NM_001370253+++NM_001370255+++NM_001370256+++NM_001370257+++NM_001370258+++NM_031464+++XM_011537206+++XM_011537207+++XM_011537211+++XM_011537213+++XM_017021680+++XM_017021682+++XM_017021683+++XM_017021684+++XM_017021685+++XM_017021686+++XM_017021687+++…	NC_000014.9
6434	6434	TRA2B	111.41	114.18	102.35	100.34	90.89	88.95	90.7	89.69	75.31	72.06	93.84	93.75	URS00008BB912+++URS00009B3735+++URS0000D6D87F+++URS0000D6D90D+++URS0000D6DDF7+++URS0000D6E30E+++URS0000D6E38D+++URS0000EB89C4+++URS0001BCC61B+++URS0001BD51ED+++URS0001BEC9CA+++URS0001BF2E8D+++NM_001243879+++NM_004593+++XM_005247703+++XM_024453706	NC_000003.12
113444	113444	SMIM12	12.51	13.19	16.51	16.02	16.37	15.65	16.71	15.9	16.04	14.97	16.11	16.19	URS000028C907+++URS00008B8103+++URS0001BCD031+++URS0001BCFE9B+++URS0001BF2358+++URS0001BF5684+++URS0001BF81E7+++URS0002229203+++NM_001164824+++NM_001164825+++NM_001320261+++NM_138428+++XM_005270403+++XM_011540553+++XM_011540554+++XM_011540555	NC_000001.11
81392	81392	OR2AE1	0	0	0	0	0.09	0	0	0	0	0.09	0.09	0	NM_001005276	NC_000007.14
257407	257407	C2orf72	1.06	1.32	3.9	3.5	2.66	2.48	2.05	2.38	2.18	2.1	2.69	2.61	URS0000EB4C3A+++URS0001BCE693+++URS0001BE0B94+++URS0001BE3833+++URS0001BEE419+++NM_001144994	NC_000002.12
56655	56655	POLE4	21.24	21.8	21.95	21.01	26.8	26.6	24.2	23.88	24.33	25.42	23.27	25.08	URS0000EB2410+++URS0000EB61B7+++NM_019896	NC_000002.12
6414	6414	SELENOP	53.74	49.86	193.01	224.78	168.19	171.94	160.2	151.39	93.8	92.29	178.22	187.81	URS0000394989+++URS00008B9068+++URS00008C0137+++URS00008C20F5+++URS00008C37BF+++URS0000D6E679+++URS0000D6E7CE+++URS0001BD2832+++URS0001BF136D+++NM_001085486+++NM_001093726+++NM_005410	NC_000005.10
65986	65986	ZBTB10	9.4	6.7	10.92	12.58	15.7	15.79	15.6	15.69	16.99	16.07	13.48	15.86	NM_001105539+++NM_001277145+++NM_023929	NC_000008.11
374308	374308	PTCHD3	0.06	0	0.06	0.05	0	0	0	0	0	0.03	0	0	URS0001BD7369+++NM_001034842+++rna-NM_001034842.4-2	NW_003315934.1
6257	6257	RXRB	15.42	15.86	12.06	13.88	18.79	17.54	18.11	16.33	21.88	22.74	17.12	15.81	URS0000E93620+++NM_001270401+++NM_001291989+++NM_021976+++XM_005249278+++XM_011514796+++XM_017011176+++rna-NM_001270401.2-2+++rna-NM_001270401.2-3+++rna-NM_001270401.2-4+++rna-NM_001270401.2-5+++rna-NM_001270401.2-6+++rna-NM_001291989.2-2+++rna-NM_001291989.2-3+++rna-NM_001291989.2-4+++rna-NM_001291989.2-5+++rna-NM_001291989.2-6+++rna-NM_021976.5-2+++rna-NM_021976.5-3+++rna-NM_021976.5-4+++rna-NM…	NT_167248.2
57606	57606	SLAIN2	18.78	19.36	19.6	19.7	19.46	19.67	19.37	19.08	20.13	20.05	19.04	19.76	URS00009AE996+++URS0000D58AF2+++URS0001BD4900+++URS0001BDAF01+++URS0001BF3D4A+++NM_020846+++XM_005248121	NC_000004.12
10589	10589	DRAP1	56.62	55.65	55.24	53.53	61.15	59.33	63.59	64.91	55.77	64.04	66.81	66.65	URS00008B627B+++URS00009B285E+++URS00009B7BC8+++NM_006442	NC_000011.10
836	836	CASP3	22.69	22.38	24.08	23.36	27.81	29.73	28.54	29.83	35.82	38.03	23.46	26.68	NM_001354777+++NM_001354779+++NM_001354780+++NM_001354781+++NM_001354782+++NM_001354783+++NM_001354784+++NM_004346+++NM_032991	NC_000004.12
283455	283455	KSR2	0.69	0.48	0.28	0.39	0.31	0.46	0.31	0.51	0.21	0.18	0.21	0.38	URS000042FD16+++URS0000488779+++URS00008B3B2B+++URS00008B4EFB+++URS00008B5F78+++URS00008B7B9C+++URS00008BA3A2+++URS00008BD6F1+++URS00008BDE5B+++URS00009B9517+++URS00009BC676+++URS0000E942F4+++URS0001BCAA0B+++URS0001BCD06A+++URS0001BCD06D+++URS0001BCFDFA+++URS0001BD1631+++URS0001BD3F4F+++URS0001BD7912+++URS0001BD9650+++URS0001BE3EA3+++URS0001BEC32D+++URS0001BEF006+++URS0001BF6ACC+++NM_173598+++XM_…	NC_000012.12
25871	25871	NEPRO	24.61	23.63	25.5	26.44	26.62	26.23	24.98	27.11	26.73	30.11	26.76	27.79	NR_134969+++URS00008B5617+++URS00008B9E98+++URS00008BB04C+++URS00008C16E0+++URS00019F898B+++URS0001BCA9CA+++URS0001BCCDCE+++URS0001BF36B3+++XR_241481+++NM_001319109+++NM_001319110+++NM_001319111+++NM_001319112+++NM_001319114+++NM_001319115+++NM_015412+++XM_005247276+++XM_011512635+++XM_011512636+++XM_011512638+++XM_017006102+++XM_017006103	NC_000003.12
27090	27090	ST6GALNAC4	16.46	14.03	21.21	22.52	18.59	19.48	18.63	20.88	18.7	20.62	20.69	19.89	URS0000D6E4D5+++URS0001BF5E8D+++XR_002956775+++NM_175039+++NM_175040+++XM_011518527+++XM_011518529+++XM_024447518	NC_000009.12
2027	2027	ENO3	6.41	6.88	4.53	5.25	4.37	4.25	5.04	4.47	4.89	4.73	3.39	4.08	URS0000EB9E2F+++NM_001193503+++NM_001374523+++NM_001374524+++NM_001976+++NM_053013+++XM_011523729	NC_000017.11
574537	574537	UGT2A2	0	0	0	0.03	0	0	0	0	0	0	0	0	NM_001105677+++NM_001301233	NC_000004.12
257160	257160	RNF214	8.13	7.19	7.71	7	8.14	8.15	8.13	7.69	8.51	9.6	8.5	7.68	URS0000EBB91C+++URS0001BDD648+++XR_001747824+++NM_001077239+++NM_001278249+++NM_207343	NC_000011.10
100506540	100506540	SPTY2D1OS	0	0.42	0	0	0	0	0	0	0	0	0.41	0.43	NR_038360+++URS00008B2D88+++URS00008B76C9+++URS00008B9708+++URS00008C127B+++URS00008C2CD7+++URS00009B213F+++URS0000EA0497+++URS0001BDC3D8+++URS0001BE9761+++URS0001BF77C5+++NM_001355570	NC_000011.10
83640	83640	RAMAC	26.5	28.65	36.86	32.64	43.12	40.54	41.27	41.78	43	49.41	43.8	41.37	NM_031452	NC_000015.10
112268076	112268076	LOC112268076	0.65	0.86	0.59	0.57	0.35	0.23	0.24	0.53	0.4	0.45	0.12	0.42	URS00005A8775+++URS00008BE1F8+++URS00008C4141+++URS0001BCF68E+++URS0001BD6BA7+++URS0001BDEC84+++URS0001BE0DE5+++URS0001BE6C34+++XR_002957254+++XR_002957255+++XR_002957256+++XM_024448784	NC_000011.10
6829	6829	SUPT5H	43.52	45.9	45.27	44.16	54.6	55.88	55.21	54.45	61.3	57.43	59.71	56.68	URS0000EA2153+++URS0001BE498A+++URS0001BE69EC+++NM_001111020+++NM_001130824+++NM_001130825+++NM_001319990+++NM_001319991+++NM_003169+++XM_017027174	NC_000019.10
9478	9478	CABP1	0.06	0.05	0.08	0.1	0	0	0.05	0.05	0	0.06	0	0	URS0000EA3880+++URS0001BCE6F0+++NM_001033677+++NM_004276+++NM_031205+++XM_017020235+++XM_017020238+++XM_017020239+++XM_024449280+++XM_024449281	NC_000012.12
7571	7571	ZNF23	5.29	5.23	4.07	4.34	4.66	5.24	4.69	4.65	6.02	6.6	4.62	4.75	URS00008BA094+++URS0000D6EA93+++URS0001BEBDF2+++NM_001304492+++NM_001304493+++NM_001304494+++NM_001381965+++NM_001381966+++NM_001381967+++NM_001381968+++NM_001381969+++NM_001381970+++NM_001381971+++NM_001381972+++NM_001381973+++NM_001381974+++NM_001381975+++NM_001381976+++NM_001381977+++NM_001381978+++NM_001381979+++NM_001381980+++NM_001381981+++NM_001381984+++NM_145911	NC_000016.10
5827	5827	PXMP2	16.38	12.5	11.98	10.1	9.23	10.47	10.56	11.08	7.9	10.25	10.91	9.52	URS0000D5DF93+++URS0000EAAA37+++URS0000EB84DD+++URS0001BE7863+++URS0001BF07FE+++NM_018663	NC_000012.12
64073	64073	C19orf33	0.78	1.48	0.78	1.62	0	1.65	1.53	0	0.81	0	0	0.77	NM_001317801+++NM_033520	NC_000019.10
26233	26233	FBXL6	9.05	8.24	10.72	9.82	7.22	7.68	8.84	6.64	5.08	5.52	7.38	7.91	URS00008C15B6+++URS00008C1C10+++URS00008C1C94+++URS0000D6D59B+++URS0000D6E753+++NM_012162+++NM_024555+++rna-NM_012162.4-2+++rna-NM_024555.6-2	NW_018654716.1
11009	11009	IL24	0.11	0.1	0.19	0	0	0.16	4.02	3.28	0.17	0.13	0	0	URS0000EAA0AD+++URS0001BDAB2D+++URS0001BF0AA7+++NM_001185156+++NM_001185157+++NM_001185158+++NM_006850+++XM_011509101+++XM_017000121	NC_000001.11
79875	79875	THSD4	0.24	0.32	0.68	0.49	0.51	0.55	0.49	0.52	0.65	0.39	0.54	0.38	URS00000A586F+++URS000077FF47+++URS00008B9055+++URS00008BBD81+++URS00008BDDDF+++URS0000D5A657+++URS0000DB9DAD+++URS0000EB0C1C+++URS0000EB17C6+++URS0001BCBE5E+++URS0001BCC64C+++URS0001BCE98B+++URS0001BD44F2+++URS0001BE37F6+++URS0001BE89A9+++URS0001BED1E7+++URS0001BEF59E+++URS0001BFA08E+++URS0001BFA3CE+++URS0002117BFE+++NM_001286429+++NM_001394532+++NM_024817+++XM_011522043+++XM_011522044+++XM_0170…	NC_000015.10
55901	55901	THSD1	0.41	0.21	0.12	0.09	0.24	0.24	0.29	0.19	0.3	0.26	0.16	0.16	NM_018676+++NM_199263	NC_000013.11
29079	29079	MED4	22.84	22.97	20.34	19.53	19.01	18.7	18.28	19.06	18.77	19.38	17.82	17.12	URS0001BF6FE1+++NM_001270629+++NM_014166+++XM_017020549	NC_000013.11
79902	79902	NUP85	33.04	35.36	32.63	33.37	24.49	23.04	26.91	26.56	21.03	20.57	28.61	26.37	URS00008BD1B5+++URS0000EAA641+++URS0000EB95CA+++URS0001BCC64D+++XR_001752627+++XR_001752628+++XR_001752629+++XR_002958071+++XR_002958072+++XR_934552+++NM_001303276+++NM_001330472+++NM_024844+++XM_005257690+++XM_011525267+++XM_011525268+++XM_017025108+++XM_017025109+++XM_017025110+++XM_024450951	NC_000017.11
92609	92609	TIMM50	52.57	52.96	64.9	58.7	55.72	54.57	55.99	54.65	49.86	54.76	56.27	58.89	URS00008B616C+++URS00008BBD49+++URS0000E9AA3E+++URS0000EB2F35+++URS0001BD2EA4+++URS0001BD4157+++URS0001BD4ACD+++URS0001BD4B16+++URS0001BD645F+++URS0001BD7D0A+++URS0001BD857B+++URS0001BDB7EB+++URS0001BDD344+++URS0001BDEBE5+++URS0001BEAD16+++URS0001BEE958+++URS0001BF1DA1+++URS0001BF3128+++URS0001BF4E45+++URS0001BF5511+++URS0001BF61CA+++URS0001BF675F+++URS0001BF8413+++NM_001001563+++NM_001329559+++X…	NC_000019.10
54920	54920	DUS2	11.98	11.3	12.12	11.23	11.35	11.44	11.4	13.08	11.51	12.11	12.02	11.38	URS0000EB9E4A+++URS0001BD0F6F+++URS0001BE9E5F+++URS0001BFAA3A+++NM_001271762+++NM_001271763+++NM_017803	NC_000016.10
51373	51373	MRPS17	27.58	28.79	30.09	31.13	25.96	25.59	30.8	27.67	23.85	26.49	27.88	27.96	URS0001BF1727+++NM_015969	NC_000007.14
51307	51307	FAM53C	35.13	29.54	25.37	28.16	28.14	27.3	27.49	28.72	29.16	30.09	26.75	27.03	URS0000420FE5+++URS00009B0993+++URS0000EA89DC+++URS0001BF36F2+++NM_001135647+++NM_001350194+++NM_001350195+++NM_016605+++XM_024446108	NC_000005.10
9738	9738	CCP110	14.19	14.05	12.28	13.7	11.41	10	10.53	10.66	9.46	9.78	9.99	11.2	URS00008B5631+++URS00008BCA5E+++URS0000EA1BC6+++URS0000EA9F9B+++URS0001BCF5E9+++URS0001BE20DD+++URS0001BE3CFF+++URS0001BF4D4B+++URS0001BF7128+++NM_001199022+++NM_001323569+++NM_001323570+++NM_001323571+++NM_001323572+++NM_001323576+++NM_001323577+++NM_014711+++XM_011545991+++XM_011545992+++XM_017023908	NC_000016.10
6671	6671	SP4	5.51	5.03	3.67	3.92	3.17	3	3.34	3.08	3.51	3.47	3.59	3.03	NR_137166+++URS00008B7581+++URS0001BD4FC8+++URS0001BD7443+++URS0001BE0690+++NM_001326542+++NM_001326543+++NM_003112+++XM_005249829+++XM_011515486+++XM_011515487+++XM_017012557	NC_000007.14
135114	135114	HINT3	39.27	30.37	30.72	34.39	45.29	43.89	41.5	41.49	49.97	53.85	33.56	39.67	URS0001BD4B7B+++NM_138571	NC_000006.12
7380	7380	UPK3A	0.68	1.34	0.75	1.55	1.21	1.44	1.61	0.71	1.31	1.07	0.97	0.73	URS0000EAD65F+++URS0001BCA914+++URS0001BF80B3+++NM_001167574+++NM_006953	NC_000022.11
8330	8330	H2AC15	7.84	5.38	4.93	3.42	9.27	8.62	5.9	8.47	10.49	11.73	6.63	9.19	URS0001BE87D1+++URS0002270141+++NM_003510	NC_000006.12
340526	340526	RTL5	1.61	1.54	1.54	1.14	1.98	1.6	2.13	1.97	1.84	1.79	1.79	2.02	URS0001BD97D4+++URS0001F05755+++NM_001024455	NC_000023.11
64718	64718	UNKL	12.45	12.54	12.57	13	14.67	14.72	15.53	14.41	14.83	15.62	14.42	13.09	NR_160278+++NR_160279+++NR_160280+++NR_163466+++URS00008BCEF1+++URS0000D6DC4D+++URS0000E929A9+++URS0000E9A30E+++URS0000EA67D7+++URS0000EB64EA+++URS0001BDA901+++XR_001751965+++XR_002957834+++XR_932901+++NM_001037125+++NM_001193388+++NM_001193389+++NM_001276414+++NM_001367622+++NM_001370526+++NM_001372107+++XM_011522610+++XM_011522611+++XM_011522612+++XM_011522613+++XM_017023569	NC_000016.10
1130	1130	LYST	1.14	1.16	0.75	0.91	1.22	1.13	1.08	1.07	1.43	1.34	1.14	1.26	NR_102436+++URS000040949A+++URS00008B7692+++URS00008B7DFA+++URS00008BDE52+++URS00009B25BA+++URS00009B4AF6+++URS00009BB208+++URS00009C1527+++URS0000D57B30+++URS0000D6D5FE+++URS0000D6E032+++URS0000D6E158+++URS0000E979CD+++URS0000E98D0C+++URS0000E9AB86+++URS0000E9C185+++URS00019CB17A+++URS0001A0FD9C+++URS0001BCB51F+++URS0001BD0C29+++URS0001BD25BF+++URS0001BD313B+++URS0001BD4426+++URS0001BD9E63+++URS…	NC_000001.11
123872	123872	DNAAF1	0.07	0.13	0.11	0.05	0	0.14	0.09	0.09	0.08	0.15	0.03	0.15	URS0000EAA5EA+++URS0000EAD7C3+++XR_001751829+++XR_001751830+++XR_001751831+++XR_001751832+++NM_001318756+++NM_178452+++XM_006721129+++XM_011522853+++XM_011522854+++XM_011522855+++XM_011522857+++XM_011522858+++XM_017022918+++XM_017022919+++XM_017022920+++XM_017022921+++XM_017022922	NC_000016.10
25936	25936	NSL1	22.67	20.78	18.25	16.36	16.57	15.45	16.2	14.66	14.43	14.92	15.23	16.71	URS00019ADC13+++URS00019C0E9C+++URS0001BD7F6B+++URS0001BE344C+++URS0001BF255F+++NM_001042549+++NM_001297736+++NM_001297737+++NM_001297739+++NM_015471+++XM_017000968+++XM_017000969	NC_000001.11
253512	253512	SLC25A30	17.14	19.91	20.17	18.94	18.22	19.08	19.24	17.89	19.63	18.56	20.41	18.5	URS00008BE7CA+++URS0001BE423E+++URS0001BE509F+++URS0001BEAC11+++NM_001010875+++NM_001286806+++NM_001286807+++XM_005266321+++XM_005266322+++XM_006719793+++XM_006719794+++XM_011535026+++XM_011535027+++XM_017020523+++XM_017020524	NC_000013.11
23558	23558	WBP2	52.95	51.96	49.63	54.32	64.63	68.35	65.12	68.24	79.65	83.81	63.68	60.64	URS0000D571DA+++URS0000D5AC01+++URS0000D5D458+++URS0000D6E970+++URS00019BE053+++URS0001BF1315+++NM_001330499+++NM_001348170+++NM_012478	NC_000017.11
343169	343169	OR6F1	0	0	0	0	0.04	0	0.04	0	0	0	0	0.04	URS00008C213F+++URS0001BE3189+++NM_001005286	NC_000001.11
79039	79039	DDX54	26.71	27.98	30.26	28.8	29.5	31.01	31.25	30.72	29.64	30.11	32.26	32.5	URS00008B8E90+++URS00008C09A2+++URS00008C38CD+++URS0000D6E10F+++URS0001BF9406+++NM_001111322+++NM_024072	NC_000012.12
23420	23420	NOMO1	55.78	54.83	60.86	58.77	49.19	50.73	53.63	49.4	46.24	42.65	55.47	53.46	URS00008BA6C9+++URS0000E9D503+++URS0000EA87EE+++URS0001BD2FCE+++URS0001BE170C+++NM_014287+++rna-NM_014287.4-2	NT_187607.1
55150	55150	C19orf73	2.56	2.63	1.56	2.45	2.25	3.52	3.31	2.29	2.65	2.43	2.22	2.59	NM_018111	NC_000019.10
115908	115908	CTHRC1	0.08	0.07	0	0.07	0.13	0	0	0.08	0.07	0	0	0	URS0001BE50BB+++NM_001256099+++NM_138455+++XM_011516824	NC_000008.11
65095	65095	KRI1	30.25	34.03	39.86	36.91	33.7	35.09	35.21	33.21	29.46	30.68	38.88	36.28	URS0000D6DE68+++URS0000D6E03C+++URS0001BDCE1F+++NM_023008+++XM_011528190	NC_000019.10
113612	113612	CYP2U1	4.34	4.7	6.03	6.22	6.35	6.31	5.49	5.69	5.64	6.04	5.2	6.3	NM_183075+++XM_005262717+++XM_005262720	NC_000004.12
1828	1828	DSG1	0	0	0	0.02	0.02	0.01	0	0.01	0	0.02	0.03	0.01	NM_001942	NC_000018.10
57062	57062	DDX24	41.26	47.17	51.24	48.85	55.47	60.08	57.92	57.22	64.02	60.58	57.75	56.98	URS00008B8E98+++URS00008BCD4F+++URS00008C0C44+++NM_020414+++rna-NM_020414.4-2	NT_187601.1
8654	8654	PDE5A	0.24	0.21	0.12	0.19	0.15	0.13	0.07	0.14	0.16	0.14	0.17	0.15	URS00008B5C92+++URS00008B7261+++URS00008B8964+++URS00008B8D12+++URS00008BA20B+++URS00008BA8A3+++URS00008BB635+++URS00008BC58A+++URS00008C0726+++URS0000D6E41A+++URS0000E9973E+++URS0001BD0128+++URS0001BD7D9C+++URS0001BDAF47+++URS0001BDC04D+++URS0001BE1487+++URS0001BEC8C5+++URS0001BEE16C+++URS0001BF630F+++URS0001BF666A+++URS0001BF9247+++NM_001083+++NM_033430+++NM_033437+++XM_017008791	NC_000004.12
347853	347853	TBX10	0.57	0.35	1.14	1.16	0.99	0.43	1.16	0.72	1.11	0.41	0.9	0.94	URS0001BEE46B+++NM_005995+++XM_011544992+++XM_011544993	NC_000011.10
100130519	100130519	TMEM221	0.07	0	0.04	0	0	0.07	0	0	0	0.07	0	0.05	URS00009C3EC2+++URS0000D6E25B+++URS0001BE497C+++NM_001190844+++XM_011527603	NC_000019.10
2984	2984	GUCY2C	0	0	0.02	0	0	0.02	0.04	0	0.02	0.02	0.02	0	URS00019D79D3+++NM_004963+++XM_011520631	NC_000012.12
84246	84246	MED10	24.63	22.07	20.21	19.33	27.13	23.99	25.89	25.02	27.98	32.23	23.91	23.53	URS0000D6E51A+++URS0000D6E6C3+++NM_032286	NC_000005.10
3064	3064	HTT	7.67	8.24	8.06	7.54	9.31	9.4	9.03	8.63	9.18	8.52	9.39	9.01	URS0000E926FD+++URS0000E98E9D+++URS0000EA5D9E+++URS0000EB7D61+++URS0001BCCB08+++URS0001BD06A7+++URS0001BD3E08+++URS0001BDA6F5+++URS0001BE716D+++NM_001388492+++NM_002111	NC_000004.12
5796	5796	PTPRK	5.39	5.1	4.69	4.93	5.44	5.92	5.1	5.67	7.51	7.08	5.24	5.16	URS0000071EAA+++URS0000194C25+++URS0000279B9F+++URS00005B8E59+++URS00008BA1E4+++URS0000D6DACE+++URS0000D6E1EB+++URS0000D6E7EC+++URS0000E97CC5+++URS0000E9DAC0+++URS0000EAD9AC+++URS0000EBB7E5+++URS0001BCE91B+++URS0001BDD662+++URS0001BE69FD+++URS0001BEEC12+++URS0001BEFCBE+++URS0001BF40EA+++NM_001135648+++NM_001291981+++NM_001291982+++NM_001291983+++NM_001291984+++NM_002844+++XM_006715537+++XM_011536…	NT_187556.1
93649	93649	MYOCD	0	0.01	0	0	0	0	0	0	0.01	0	0	0.01	URS00008BDF2F+++URS00008BE176+++URS0001BEA270+++URS0001BF35DF+++NM_001146312+++NM_001378306+++NM_153604+++XM_005256863+++XM_017025342	NC_000017.11
1642	1642	DDB1	41.19	44.35	49.51	46.5	39.98	41.98	42.24	41.51	36.6	34.48	45.38	41.42	URS0000D6DCD2+++URS0000EB5DA9+++URS00019EA3C7+++URS0001BE7B42+++URS0001BF9E89+++NM_001923	NC_000011.10
50674	50674	NEUROG3	0	0	0	0	0	0	0	0.05	0	0	0	0	NM_020999+++XM_017016280	NC_000010.11
7442	7442	TRPV1	3.45	3.49	3.08	2.7	3.92	4	3.27	3.6	3.14	2.91	3.9	4.19	URS00001FF757+++URS000024AB28+++URS0001BE0184+++URS0001BF2A6F+++NM_018727+++NM_080704+++NM_080705+++NM_080706	NC_000017.11
123803	123803	NTAN1	23.16	21.81	23.54	18.85	21.13	18.5	21.82	21.37	22.15	21.7	19.32	21.24	URS0000D6DE2C+++URS0000D6EA8C+++URS0000D6EBD3+++URS0000E958EF+++URS0000EAA0F4+++URS0000EB4E45+++URS0001BD6066+++URS0001BF610A+++NM_001270766+++NM_001270767+++NM_173474+++XM_011522355+++rna-NM_001270766.2-2+++rna-NM_001270767.2-2+++rna-NM_173474.4-2	NT_187607.1
3883	3883	KRT33A	0	0	0	0.06	0	0	0	0	0	0	0	0	NM_004138+++XM_011524786+++rna-NM_004138.4-2	NW_003315953.2
414060	414060	TBC1D3C	0	0	0	0	0	0.08	0	0	0	0.11	0	0	NM_001001418+++XM_006721904+++XM_006721905+++XM_006721907+++XM_006721908+++XM_011524814+++XM_017024646	NC_000017.11
125958	125958	OR7D4	0	0.01	0	0	0	0	0	0.01	0	0	0	0	NM_001005191	NC_000019.10
91137	91137	SLC25A46	17.46	14.79	16.18	18.08	18.77	18.04	17.17	18.58	20.26	19.49	16.6	18.17	NR_138151+++URS0001BEB346+++NM_001303249+++NM_001303250+++NM_138773	NC_000005.10
57091	57091	CASS4	0.01	0.04	0	0.02	0.02	0.09	0.06	0.03	0.12	0.02	0.1	0.08	URS0000EB0DB5+++URS0001BE2A39+++URS0001BF352D+++NM_001164114+++NM_001164115+++NM_001164116+++NM_020356+++XM_006723831	NC_000020.11
1717	1717	DHCR7	39.41	39.47	41.46	41.66	29.21	28.7	30.41	30.06	26.74	25.23	31.95	31.28	URS0000E9F329+++URS0001BCB5EE+++URS0001BE7912+++URS0001BEB387+++URS0001BF9092+++NM_001163817+++NM_001360+++XM_011544777	NC_000011.10
259292	259292	TAS2R46	0.1	0	0.1	0.19	0.1	0	0.2	0	0	0	0	0.2	URS0001BF8482+++NM_176887+++rna-NM_176887.2-2+++rna-NM_176887.2-3	NT_187658.1
3119	3119	HLA-DQB1	6.53	6.97	0.61	0.68	1.6	2.13	1.1	1.53	1.51	1.42	1.16	1.15	URS00008B3189+++URS00008B8E40+++URS00008BE37B+++URS00008C12C6+++URS00008C1470+++URS00008C21A2+++URS00009B62C5+++URS0002203AE8+++NM_001243961+++NM_001243962+++NM_002123+++rna-NM_001243962.1-2+++rna-NM_001243962.1-3+++rna-NM_001243962.1-4+++rna-NM_001243962.1-5+++rna-NM_001243962.1-6	NT_167249.2
729458	729458	MBD3L2B	0.72	0	0.24	0.26	1.48	0.84	0.37	1.22	0.32	0	0.78	0	URS0000D6DA69+++NM_001364674	NC_000019.10
11222	11222	MRPL3	200.5	208.8	219.47	206.78	192.93	194.37	200.24	191.29	174.89	177.77	188	203.91	URS00009AD4FD+++URS0000D6E112+++URS0000D6E137+++URS0000D6E48B+++URS0000D6EC46+++URS0000EB8B58+++URS0001BD6B48+++URS0001BE0C7D+++NM_007208	NC_000003.12
2521	2521	FUS	180.28	202.68	145.84	142.51	112.54	115.15	117.78	119.78	104.43	108.11	123.47	122.56	NR_028388+++URS00001F881F+++URS0000334650+++URS00008B65D4+++URS00009B0DCE+++URS00009B4DEB+++URS00009B88B7+++URS00009BF61B+++URS00009C4548+++URS00009C520F+++URS0000D5A71F+++URS0000D5C0B6+++URS0001BCD025+++URS0001BDB5D2+++URS0001BE0075+++URS0001BE208D+++URS0001BE4960+++URS0001BE87DF+++URS0001BF1A54+++URS0001BF6635+++URS0001BF98F4+++NM_001170634+++NM_001170937+++NM_004960+++XM_005255233+++XM_0115457…	NC_000016.10
25816	25816	TNFAIP8	8.48	8.05	11.53	11.25	13	14.43	14.09	14.12	10.09	10.81	13.95	13.99	URS00008B868C+++URS00008B92C6+++URS0001BE0A45+++NM_001077654+++NM_001286813+++NM_001286814+++NM_001286815+++NM_001286817+++NM_014350+++XM_017009327+++XM_017009328	NC_000005.10
386617	386617	KCTD8	0	0.03	0.03	0	0	0.02	0.03	0.03	0	0	0	0	URS0000EBE237+++URS0001BCEEBB+++URS0001BEFA8D+++URS0001BF2F54+++URS0001BF7EEE+++URS0001BF85D3+++NM_198353+++XM_011513690	NC_000004.12
84079	84079	ANKRD27	14.09	13.45	13.79	12.56	13.71	14.93	14.46	14.01	14.59	13.41	14.29	14.9	URS000000BF07+++URS00008B2975+++URS00008BA581+++URS00008BC9D6+++URS00009BEA8F+++URS0000D6EC80+++URS0001BCEE33+++NM_032139+++XM_006723412+++XM_017027349	NC_000019.10
9556	9556	ATP5MJ	202.53	228.91	226.49	247.51	216.64	218.86	229.31	225.58	191.52	189.86	228.33	225.25	URS00008B4D8F+++URS00008BF38C+++URS00009AE671+++URS0000D6E32D+++NM_001127393+++NM_004894	NC_000014.9
221421	221421	RSPH9	0.18	0.3	0.24	0.41	0.36	0.33	0.25	0.43	0.41	0.34	0.48	0.24	XR_002956268+++XR_002956269+++XR_926099+++NM_001193341+++NM_152732+++XM_005248901	NC_000006.12
5294	5294	PIK3CG	0	0	0	0	0.05	0.06	0.08	0.07	0.15	0.13	0.04	0.03	URS0000EAD8E0+++URS0000EB0378+++URS0001BD288C+++URS0001BDF422+++URS0001BE1547+++URS0001BF0487+++URS0001BF6EE1+++NM_001282426+++NM_001282427+++NM_002649+++XM_005250443+++XM_011516316+++XM_011516317+++XM_017012328	NC_000007.14
54069	54069	MIS18A	24.47	23.35	18.89	19.29	14.63	11.37	13.78	12.7	9.21	9.41	12.47	13.31	URS0000469481+++URS0000493452+++URS00009C17F3+++URS00009C259B+++URS0000D6EB1E+++URS0001BCFF96+++URS0001BD0B3A+++URS0001BE30BA+++URS0001BE3343+++URS0001BE6C0E+++XR_002958619+++NM_018944+++XM_017028400+++XM_017028401+++XM_017028402	NC_000021.9
26017	26017	FAM32A	41.33	42.98	44.59	44.39	49.24	49.87	46.45	45.2	53.67	53.81	49.04	48.79	URS000049779A+++URS0000D5BF65+++URS0000D5C7C6+++URS0001BE1B6D+++URS0001BE670D+++URS0001BF7595+++NM_014077+++XM_011527898	NC_000019.10
64118	64118	DUS1L	53.36	51.93	83.78	75.93	71.27	70.38	75.04	71.8	68.46	69.1	74.56	73.4	URS00008BB46E+++URS0000D6DCAA+++URS0000D6EC10+++URS0000EC03F0+++URS0000EC1926+++XR_002958052+++XR_933938+++XR_933939+++NM_022156+++XM_005256393+++XM_005256394+++XM_006722288+++XM_006722289+++XM_024450868+++XM_024450869+++XM_024450870+++XM_024450871	NC_000017.11
6397	6397	SEC14L1	10.45	9.03	7.65	8.02	7.42	8.32	8.79	8.56	9.17	9.33	7.67	7.9	URS00008B3AE2+++URS00008B4DFA+++URS00008B86D7+++URS00008BA5E8+++URS00008BAAA2+++URS00008BAE52+++URS00008BB7E4+++URS00008BFB3C+++URS00008C0DB1+++URS00008C2738+++URS00008C35C2+++URS0000D56D3C+++URS0000D5B94D+++URS0000DB75B1+++URS0000DB77F0+++URS0000DB7C81+++URS0000DB98B0+++URS0000DB9A77+++URS0000DB9B2B+++URS0000DB9F6E+++URS0000DBA1B2+++URS0000DBB51F+++URS0000E911F8+++URS0000E9FA37+++URS0000EB1931++…	NC_000017.11
401427	401427	OR2A7	1.78	2.82	1.75	1.47	2.52	3.01	2.75	2.74	4.43	4.35	2.19	2.5	NM_001005328+++rna-NM_001005328.2-2	NW_018654715.1
81061	81061	OR11H1	0	0	0	0.09	0	0	0	0	0	0	0	0	NM_001005239	NC_000022.11
127255	127255	LRRIQ3	0.18	0.17	0.35	0.17	0.43	0.19	0.28	0.35	0.17	0.5	0.1	0.09	URS00008B2E7D+++URS00008B6B22+++URS00008B9C54+++URS00009C2CD9+++URS0000EB95DE+++URS0001BCF57E+++URS0001BD5E55+++URS0001BDAF8B+++URS0001BF2CEB+++URS0001BF929B+++NM_001105659+++NM_001322315+++XM_017000287+++XM_024453185+++XM_024453188+++XM_024453190+++XM_024453191+++XM_024453192	NC_000001.11
10069	10069	RWDD2B	10.19	8.35	8.64	7.93	8.87	9.25	8.28	8.97	8.76	9.76	7.68	8.9	URS00008BA57B+++URS0000EB4DFE+++URS0001BF395F+++NM_001320724+++NM_016940	NC_000021.9
5319	5319	PLA2G1B	0.25	0	0	0	0	0	0	0	0	0	0	0	NM_000928	NC_000012.12
64061	64061	TSPYL2	9.12	8.96	10.42	10.31	13.31	13.2	11.27	11.33	11.36	12.62	13.63	12.89	URS00008B9BC0+++XR_001755719+++NM_022117+++XM_006724592+++XM_017029726+++XM_017029727	NC_000023.11
170680	170680	PSORS1C2	0	0	0.11	0.11	0	0.11	0.11	0	0.22	0.11	0	0.11	NM_014069+++rna-NM_014069.3-2+++rna-NM_014069.3-3+++rna-NM_014069.3-4+++rna-NM_014069.3-5+++rna-NM_014069.3-6	NT_167248.2
203522	203522	INTS6L	4.4	4.19	4	4.62	3.03	3.35	3.52	3.28	2.57	2.4	3.27	3.38	NR_147256+++URS0001BE3654+++URS0001BF5DA8+++XR_001755665+++XR_001755666+++XR_001755668+++XR_001755669+++XR_001755670+++XR_001755671+++XR_002958766+++XR_430544+++NM_001351601+++NM_001351603+++NM_001351604+++NM_001351605+++NM_001351606+++NM_182540+++XM_006724740+++XM_006724741+++XM_011531311+++XM_017029346+++XM_017029347+++XM_017029349+++XM_024452350	NC_000023.11
221785	221785	ZSCAN25	5.96	6.39	5.76	5.94	6.51	6.38	6.11	6.54	6.07	6.64	6.47	6.44	URS0000D58066+++URS0000EA367C+++URS0000EBFEA9+++URS0001BCC21F+++URS0001BCC2FE+++URS0001BF47E1+++URS000221FEBD+++XR_927402+++NM_001350979+++NM_001350980+++NM_001350981+++NM_001350982+++NM_001350983+++NM_001350984+++NM_001350985+++NM_001350986+++NM_145115+++XM_011515905+++XM_011515907+++XM_011515909+++XM_011515910+++XM_017011824	NC_000007.14
23430	23430	TPSD1	0.05	0	0	0	0	0	0	0	0	0	0	0	URS00005E8479+++NM_012217	NC_000016.10
157697	157697	ERICH1	10.73	10.28	12.9	14.57	11.47	14.57	12.88	12.99	14.85	13.92	12.03	14	NR_156467+++URS00000E741A+++URS00008B464B+++URS00008B5C0F+++URS00008B9D9A+++URS00008BAEFB+++URS00008BB808+++URS00008BBE96+++URS00008BC9B5+++URS00008BD2EB+++URS00008BD7E9+++URS00008BEEF8+++URS00008C03A8+++URS00008C0419+++URS00009B0380+++URS00009B4796+++URS00009B86E2+++URS00009C1DCF+++URS0000D5A9E2+++URS0000D6E007+++URS0000EAA463+++URS0000EBCBAE+++URS0001BCA770+++URS0001BCBBB7+++URS0001BD7704+++URS…	NC_000008.11
9569	9569	GTF2IRD1	13.08	10.8	9.02	9.06	9.57	8.63	9.25	10.61	9.4	10.2	9.66	9.51	URS0001BF027D+++URS0001BF4FE3+++NM_001199207+++NM_005685+++NM_016328+++XM_006716182+++XM_006716183+++XM_011516713+++XM_017012802+++XM_017012803+++XM_017012804+++XM_017012805	NC_000007.14
3231	3231	HOXD1	0.04	0	0	0	0	0.04	0.04	0	0	0	0	0	URS0001BF3A80+++NM_024501	NC_000002.12
168374	168374	ZNF92	17.46	16.49	14.06	13.57	12.04	10.13	10.72	11.73	11.22	11.4	10.85	12.81	URS00008B3789+++URS00008BA0E1+++URS0001BEF81F+++NM_001287532+++NM_001287533+++NM_001287534+++NM_007139+++NM_152626	NC_000007.14
8209	8209	GATD3A	18.84	23.47	28.12	31.41	22.23	22.95	21.25	22.28	24.21	21.97	24.19	24.82	NR_135220+++URS0000E93905+++URS0001BEF0B8+++URS0001BF33FC+++NM_001320383+++NM_001320384+++NM_004649+++NM_198155+++XM_017028479+++XM_024452133	NC_000021.9
51559	51559	NT5DC3	2.27	2.85	4.46	3.6	3.42	3.76	3.68	3.42	2.97	2.75	3.78	3.48	URS0000286170+++URS0000591D04+++URS00005BE427+++URS00008C20A0+++URS0000D6E99B+++URS0000E9AF5A+++URS0001BCE83E+++URS0001BCF89F+++URS0001BD66F4+++URS0001BF708E+++URS0001BF984D+++URS0001BFA335+++URS000223B588+++XR_001748756+++XR_001748757+++XR_001748758+++XR_001748759+++XR_001748760+++XR_944574+++XR_944580+++XR_944581+++XR_944582+++NM_001031701+++XM_011538476+++XM_017019454	NC_000012.12
114841037	114841037	GUCA1ANB	0	0	0	0.22	0	0	0	0	0	0	0	0	NM_001370581+++NM_001384994	NC_000006.12
57530	57530	CGN	6.83	6.31	5.42	5.87	4.86	5.26	5.84	5.2	6.69	5.77	6.23	4.92	URS0000D57301+++URS0000D58611+++URS0000D5A9A0+++URS0000D5AFCF+++URS0001BCDC0D+++URS0001BCE17A+++URS0001BD7723+++URS0001BE0577+++URS0001BF1519+++XR_921902+++NM_020770+++XM_005245365	NC_000001.11
1728	1728	NQO1	146.52	149.96	196.84	191.78	308.07	306.85	298.38	312.99	353.06	367.52	263.39	270.62	URS0000222078+++URS0000D5839D+++URS0000D59779+++URS0001BD499B+++NM_000903+++NM_001025433+++NM_001025434+++NM_001286137	NC_000016.10
5652	5652	PRSS8	17.72	16.03	15.34	15.3	16.57	17.74	16.42	17.67	20.83	18.1	17.85	15.23	URS00002728F6+++URS00008BAF2B+++URS00008BDB9A+++URS00009BB70E+++URS00009BE09B+++URS0001BE2E62+++URS0001BECA37+++NM_002773	NC_000016.10
25942	25942	SIN3A	15.54	16.55	16.45	16.26	15.13	15.35	15.67	15.05	16.69	15.29	16.73	15.66	URS0000769817+++URS00008B984A+++URS00008BF6A7+++URS00009BABE5+++URS0000D6DC90+++URS0000D6EC2C+++URS0001BE44E7+++URS0001BF9CAA+++NM_001145357+++NM_001145358+++NM_015477+++XM_006720465+++XM_006720466+++XM_006720467+++XM_024449896	NC_000015.10
81831	81831	NETO2	51.07	53.69	53.4	52.17	49.12	44.57	49.08	45.46	39.02	41.1	46.79	49.33	URS0000EA1D00+++URS0001BD12ED+++URS0001BEF1C8+++URS0001BFA285+++NM_001201477+++NM_018092+++XM_006721289+++XM_006721291+++XM_006721292+++XM_017023740	NC_000016.10
1576	1576	CYP3A4	0	0	0	0	0	0.02	0	0.08	0	0.02	0.02	0	URS000038D554+++URS0001BD7BAF+++URS0001BDC8ED+++URS0001BEDFCE+++NM_001202855+++NM_017460	NC_000007.14
6990	6990	DYNLT3	28.86	25.1	22.49	24.84	33.75	32.21	34.46	33.31	42.12	42.81	26.06	29.64	URS0001BCF026+++NM_006520	NC_000023.11
200232	200232	FAM209A	0.52	0.68	0.17	0	0.69	0.86	0.18	0.35	0	0	0	0.18	XR_001754199+++NM_001012971	NC_000020.11
387082	387082	SUMO4	8.43	11.5	9.1	7.76	8.96	7.27	7.13	5.96	5.59	6.92	7.98	5.9	NM_001002255	NC_000006.12
140730	140730	RIMS4	0.68	0.58	0.18	0.15	0.16	0.14	0.33	0.32	0.24	0.23	0.18	0.29	URS0000E9E439+++URS0001BDC36D+++URS0001BDDDB0+++URS0001BDFC27+++NM_001205317+++NM_182970	NC_000020.11
3431	3431	SP110	5.53	5.13	5.74	5.56	8.59	8.54	8.31	8.99	9.74	11.2	8.74	7.53	URS00001A5FF1+++URS00002FFA4B+++URS00004C2556+++URS0000528F60+++URS00008B310A+++URS00008B37F6+++URS00008B745C+++URS00008BBC0E+++URS00008BD887+++URS00009B1587+++URS0000D6D578+++URS0001BD2875+++URS0001BD5430+++URS0001BE3EB3+++URS0001BF2E6E+++URS0002210122+++NM_001185015+++NM_001378442+++NM_001378443+++NM_001378444+++NM_001378445+++NM_001378446+++NM_001378447+++NM_004509+++NM_004510+++NM_080424+++XM…	NC_000002.12
344758	344758	GPR149	0	0	0	0	0	0.01	0	0	0	0.01	0	0	URS00008BB1BF+++URS0001BCB6D9+++URS0001BD2AC4+++URS0001BF11D5+++URS0001BF3C8E+++NM_001038705	NC_000003.12
9819	9819	TSC22D2	2.86	3.16	2.69	2.79	3.04	3.54	3.73	3.53	2.94	3.8	3.13	3.37	NR_130136+++URS00008B4ED0+++URS00008B6D69+++URS00008BA007+++URS00008BE1CA+++URS00009B434B+++URS0000D5802F+++URS0000D5885C+++URS0000D5C1CF+++URS0000D5D051+++URS0000E94062+++URS0000EAA9BA+++URS00019C9E28+++URS0001BDAF84+++URS0001BE42E7+++URS0001BE98C7+++URS0001BF7CC4+++URS0001BFA3CC+++XR_001740388+++NM_001303264+++NM_014779+++XM_011513337	NC_000003.12
100271927	100271927	RASA4B	0.45	0.14	0.25	0.21	0.52	0.22	0.23	0.19	0.29	0.18	0.3	0.16	URS00008B4887+++URS0000D6DC84+++URS0000EBB754+++URS0001BCD6C8+++URS0001BCF3EB+++URS0001BCF7A6+++URS0001BDBB40+++URS0001BE10D3+++URS0001BF9757+++URS000200D64E+++XR_001744499+++XR_001744500+++XR_428162+++XR_428163+++XR_927316+++NM_001277335+++NM_001367767+++XM_011515690+++XM_017011626+++XM_017011627	NC_000007.14
55954	55954	ZMAT5	14.96	13.99	18.92	14.43	19.15	19.46	18.69	22.26	24.26	27.88	23.03	20.44	URS0000D6D4CB+++NM_001003692+++NM_001318129+++NM_019103	NC_000022.11
84258	84258	SYT3	0.25	0.1	0.08	0.03	0	0.07	0.03	0.03	0.03	0.11	0.02	0	NM_001160328+++NM_001160329+++NM_032298	NC_000019.10
3184	3184	HNRNPD	123.79	131.85	107.87	103.08	82.56	82.29	86.04	82.59	70.94	63.96	89.12	89.93	URS00009BA413+++URS00009C0EEB+++URS00009C468F+++URS0000D6D4F9+++URS0000D6D5CE+++URS0001BD7A11+++URS0001BE8DC2+++URS0001BF5B6A+++NM_001003810+++NM_002138+++NM_031369+++NM_031370	NC_000004.12
85407	85407	NKD1	1.1	1.28	0.78	0.79	0.84	0.92	0.82	0.82	0.71	0.65	0.87	0.9	URS00000EF5B5+++URS0000173DCC+++URS00002B4784+++URS00008B409A+++URS00008B9FCC+++URS00008BA3F2+++URS00008BE263+++URS00008BEFAD+++URS00009B3BBD+++URS0000D594D1+++URS0001A11898+++URS0001BCDA17+++URS0001BCE250+++URS0001BDA84A+++URS0001BE0919+++URS0001BE372B+++URS0001BF67EF+++URS0001BF8254+++NM_033119+++XM_011523399+++XM_011523400+++XM_017023804	NC_000016.10
654429	654429	LRTM2	0	0	0	0.02	0	0	0	0.02	0	0	0	0.02	URS00008B2CA4+++URS00008B3DE8+++URS00008B6350+++URS00008C108D+++URS0001BCE655+++URS0001BD82C2+++URS0001BD9DAE+++NM_001039029+++NM_001163925+++NM_001163926+++XM_011521015+++XM_017019848+++rna-NM_001039029.3-2+++rna-NM_001163925.2-2+++rna-NM_001163926.2-2	NW_018654718.1
349136	349136	WDR86	0.08	0.06	0.09	0.04	0.04	0.02	0.04	0.06	0.05	0.04	0.04	0.02	URS000047CC95+++URS00008BB6DE+++URS00008BCB53+++URS00008C18E0+++URS0001BE0770+++URS0001BE72D6+++URS0001BF48B6+++NM_001284260+++NM_001284261+++NM_001284262+++NM_198285+++XM_005249989+++XM_005249990+++XM_006715966+++XM_011516144+++XM_011516145+++XM_011516146+++XM_011516147+++XM_011516148+++XM_011516150+++XM_011516151+++XM_011516152	NC_000007.14
115361	115361	GBP4	0.32	0.31	0.19	0.3	0.39	0.48	0.39	0.4	0.2	0.42	0.3	0.41	URS00008B4E73+++URS00008BB1BA+++URS00008C060B+++URS0001BD21E2+++URS0001BEFFF7+++NM_052941	NC_000001.11
149478	149478	BTBD19	0.59	0.83	0.64	0.98	0.81	0.72	0.61	0.55	0.31	0.42	0.61	0.64	URS00008B78A6+++URS0000E948CA+++URS0000E9749D+++URS0001BF20AD+++XR_001736996+++XR_001736997+++XR_246238+++NM_001136537+++NM_001394561+++NM_001394562+++NM_001394563+++NM_001394564+++XM_006710386+++XM_011540803+++XM_011540805+++XM_017000447+++XM_017000448+++XM_017000449	NC_000001.11
64122	64122	FN3K	7.49	7.19	6.52	6.28	6.93	7.3	6.96	7.31	7.33	7.9	9.31	8.05	URS000002BA04+++URS00008BAECB+++URS0001BD6846+++URS0001BDD2C7+++URS0001BDD3A3+++NM_022158+++XM_024450872	NC_000017.11
26167	26167	PCDHB5	0.12	0.19	0.08	0.08	0.06	0.06	0.06	0.06	0.06	0.04	0.04	0.08	URS00007D04A1+++NM_015669	NC_000005.10
245908	245908	DEFB105A	0	0	0	0	0	0	0	0	0	0.06	0	0	NM_152250+++rna-NM_152250.3-2	NW_018654717.1
57829	57829	ZP4	0	0	0	0	0	0	0	0	0	0.04	0	0	NM_021186	NC_000001.11
113622	113622	ADPRHL1	8.43	7.87	7.24	7.81	14.21	16.27	12.37	13.19	15.75	16.91	13.66	12.8	URS000076A7B4+++URS00008B6F87+++URS0000E93CEF+++URS00019EB8BF+++URS0001BE22E8+++URS0001BE910F+++NM_001304433+++NM_001375393+++NM_001394807+++NM_138430+++NM_199162+++XM_011537461	NC_000013.11
55374	55374	TMCO6	9	8.34	7.66	7.34	5.79	4.75	5.93	5.45	5.22	5.42	6.26	6.15	URS00008BA551+++URS0000D57FA9+++URS00019DA9B3+++URS0001BCDA15+++URS0001BD71C9+++URS0001BD9291+++URS0001BF3332+++URS0001BF4762+++URS0001BF6C9F+++URS0001BF9668+++URS000224FE96+++NM_001300980+++NM_001300982+++NM_018502+++XM_005268477+++XM_011537663+++XM_011537665+++XM_011537668+++XM_017009617+++XM_017009618+++XM_017009619+++XM_017009620+++XM_024446124+++XM_024446125+++XM_024446126	NC_000005.10
29968	29968	PSAT1	308.92	150.22	139.22	140.92	154.22	119.76	128.09	155.54	156.44	181.18	117.88	130.71	URS00008BFBF5+++NM_021154+++NM_058179	NC_000009.12
23261	23261	CAMTA1	67.98	58.58	58.72	62.54	59.06	60.41	60.66	61.84	44.93	56.17	58.15	59.13	NR_038934+++NR_146202+++NR_146203+++NR_146204+++URS000003800B+++URS000012DF99+++URS00008B2E92+++URS00008B4505+++URS00008B4628+++URS00008B5100+++URS00008B984D+++URS00008BAE2E+++URS00008BE329+++URS00009AFDFC+++URS00009C0AC4+++URS00009C1C1F+++URS00009C523C+++URS0000E92A4E+++URS0000E95C51+++URS0000E96D8F+++URS0000E9AC42+++URS0000E9AEA8+++URS0000EAB651+++URS0000EB60F4+++URS0000EBFA6E+++URS0001BCA801++…	NC_000001.11
152110	152110	NEK10	0.29	0.4	0.72	0.32	0.44	0.77	0.51	0.36	0.53	0.41	0.39	0.55	URS00008BFC82+++URS00008C0845+++URS0000D6DA1D+++URS0000EA74A0+++URS0001BE0F5F+++URS0001BE2EA1+++URS0001BE59ED+++XR_001740034+++NM_001031741+++NM_001304384+++NM_001394963+++NM_001394964+++NM_001394965+++NM_001394966+++NM_001394967+++NM_001394968+++NM_001394969+++NM_001394970+++NM_001394971+++NM_152534+++NM_199347+++XM_006712997+++XM_006712998+++XM_006712999+++XM_006713001+++XM_006713002+++XM_01153…	NC_000003.12
5290	5290	PIK3CA	5.41	5.52	4.7	5.4	4.8	5.16	5.25	5.4	7.14	6.71	5.07	4.86	URS000044DC51+++URS00008B4AF3+++URS0000E9A41A+++URS0001BE5931+++URS0001BEB594+++NM_006218+++XM_006713658+++XM_011512894	NC_000003.12
164781	164781	DAW1	0	0.04	0	0	0	0	0	0	0	0	0	0	NR_138459+++URS0000E9CF9D+++URS0001BCE588+++URS0001BEB979+++NM_001330004+++NM_178821+++XM_017003490	NC_000002.12
2925	2925	GRPR	0.12	0.03	0.41	0.53	0.17	0.18	0.12	0.15	0.06	0.14	0.17	0.33	URS00005A8415+++URS000060F763+++URS00008B2450+++URS0000EF0E42+++URS0001BCAABF+++URS0001BCB4E5+++URS0001BD18A3+++URS0001BDBF5E+++URS0001BDECF5+++URS0001BEABBB+++URS0001BEB75D+++URS0001BF3731+++URS0001BF6E0D+++NM_005314	NC_000023.11
10195	10195	ALG3	39.05	40.84	45.48	43.35	45.62	45.06	47.51	46.07	43.57	44.66	47.82	47.36	NR_024533+++NR_024534+++URS00008C2A1A+++URS00008C34A7+++URS00008C3D3E+++NM_001006941+++NM_005787+++XM_011512322+++XM_011512323+++XM_024453296	NC_000003.12
4015	4015	LOX	0.37	0.36	1.37	1.25	0.81	0.52	0.75	0.8	0.62	0.59	0.67	1.03	URS0001BDD7CC+++NM_001178102+++NM_001317073+++NM_002317	NC_000005.10
51699	51699	VPS29	82.53	76.54	79.41	81.05	66.4	67.07	68.73	69.72	63.32	65.34	64.76	70.23	NR_104099+++NR_104100+++NR_104101+++NR_104102+++URS00008C0C4C+++URS00009AEA3F+++URS0000D6D708+++URS0000D6E4DF+++URS0000D6E6E7+++URS0000E96F0F+++URS0000EA21E8+++URS0001BCFD6D+++URS0001BE21E6+++URS0001BF20AA+++NM_001282150+++NM_001282151+++NM_016226+++NM_057180+++XM_006719459+++XM_006719460+++XM_011538484+++XM_017019457+++XM_017019459	NC_000012.12
81790	81790	RNF170	4.04	3.44	3.52	3.38	5.18	4.95	5.07	5.2	6.25	6.45	4.68	5.19	NR_027668+++NR_027669+++URS00008B4798+++URS0001BD2392+++URS0001BE8868+++XR_001745604+++XR_001745605+++XR_001745606+++XR_002956648+++XR_002956649+++NM_001160223+++NM_001160224+++NM_001160225+++NM_030954+++XM_006716404+++XM_006716405+++XM_011544666+++XM_017013881+++XM_017013882	NC_000008.11
1955	1955	MEGF9	7.81	7.74	7.15	7.89	7.66	7.58	7.33	7.67	8.55	7.84	6.67	7.15	NM_001080497	NC_000009.12
51061	51061	TXNDC11	24.26	26.09	27.4	26.04	26.88	28.05	27.18	27.18	26.26	25.82	28.9	26.9	NR_136671+++NR_136672+++NR_136673+++NR_136674+++URS0000159F16+++URS0000CD75DF+++URS0000E9264D+++URS0000E9CFCE+++URS0001BCBFDE+++URS0001BD0F20+++URS0001BD4857+++URS0001BD9AB9+++URS0001BE2941+++URS0001BE6EA1+++URS0001BED554+++URS0001BEFBAA+++URS0001BF2353+++NM_001303447+++NM_001324022+++NM_001324024+++NM_001324025+++NM_015914+++XM_011522515+++XM_011522516+++XM_017023268	NC_000016.10
5134	5134	PDCD2	47.29	45.73	52.24	52.63	48.42	44.88	46.17	49.32	45.25	44.44	48.46	45.74	URS00008B4DBD+++URS00008B5115+++URS00008BE05D+++URS00009BF6E8+++URS0000EA86D2+++URS0000EB6685+++URS0001BD2C1E+++XR_001743458+++NM_001199461+++NM_001199462+++NM_001199463+++NM_001199464+++NM_001363655+++NM_002598+++NM_144781	NC_000006.12
116225	116225	ZMYND19	26.12	28.91	36.64	33.73	27.24	29.53	30.47	28.54	25.33	26.41	30	30.58	URS00008BD8C3+++URS0000E939E7+++URS0000EBB772+++URS0001BD12D3+++URS0001BE8E33+++NM_138462+++XM_005266052+++XM_017014255	NC_000009.12
51077	51077	FCF1	35.78	40.85	38.77	40.09	45	43.57	45.38	40.96	51.11	47.07	39.92	40.52	URS00009BBD17+++URS0001BF9EF3+++NM_001318508+++NM_015962+++XM_005267730+++XM_011536815+++XM_011536816	NC_000014.9
219699	219699	UNC5B	1.3	0.92	0.96	1.12	1.31	1.63	1.1	1.2	1.61	1.5	1.34	1.41	URS00008B400D+++URS0000EA41EA+++URS0000EAE707+++URS0001BCB462+++URS0001BCDA5F+++URS0001BD55B9+++URS0001BD85D5+++URS0001BE2901+++XR_002956966+++XR_945617+++NM_001244889+++NM_170744+++XM_011539453+++XM_017015834+++XM_017015835	NC_000010.11
54621	54621	VSIG10	11.42	10.04	5.25	4.33	6.06	6.39	6.77	5.7	7.95	8.29	5.51	5.28	URS00007880BF+++URS00008B23E2+++URS00008B6922+++URS00008BAEEB+++URS00008C188A+++URS00009C5EDA+++URS0000D6D524+++URS0000D6DDDB+++URS0000D6E618+++URS0001BE93B1+++URS0001BEACA9+++URS0001BF20D7+++XR_002957341+++XR_002957342+++XR_002957343+++XR_944592+++NM_019086+++XM_005253908+++XM_006719467+++XM_006719468+++XM_011538502+++XM_017019504+++XM_017019505+++XM_017019506	NC_000012.12
9715	9715	FAM131B	0.18	0.18	0.08	0.06	0.11	0.55	0.77	0.13	0.1	0.15	0.11	0.06	URS00019E821A+++NM_001031690+++NM_001278297+++NM_001371248+++NM_001371249+++NM_001371250+++NM_001371251+++NM_001371252+++NM_001371253+++NM_014690+++rna-NM_001371250.1-2	NW_018654714.1
10905	10905	MAN1A2	18.16	18.62	17.48	19.15	18.57	16.66	16.61	16.05	19.01	18.04	17.78	15.72	URS00008B80CD+++URS00008B9CEA+++URS00008BB714+++URS00008BE721+++URS00008C2234+++URS00009B350C+++URS0000EADAD5+++URS00019B2647+++URS0001BCEA79+++URS0001BDA41B+++URS0001BEE6D8+++URS0001BF234B+++URS0001BF33A6+++XR_001736939+++NM_006699+++XM_006710302+++XM_011540536+++XM_017000115	NC_000001.11
9789	9789	SPCS2	59.84	56.8	61.58	59.77	54.39	55.47	54.22	54.09	53.7	53.17	50.03	54.76	URS00009B384B+++URS00009BA823+++URS0000E9A318+++URS00020E3249+++NM_014752	NC_000011.10
57326	57326	PBXIP1	4.03	4.22	3.61	4.09	4.86	5.48	4.87	4.47	5.68	5.44	4.41	4.35	URS00008B1FF6+++URS00008B3E16+++URS00008B3F08+++URS00009AE0D2+++URS0001DF7773+++NM_001317734+++NM_001317735+++NM_020524	NC_000001.11
10333	10333	TLR6	0.09	0.09	0.1	0.08	0.13	0.1	0.13	0.14	0.18	0.14	0.15	0.11	URS0001BE3ED4+++URS0001BF52E8+++NM_001394553+++NM_006068+++XM_005262637+++XM_011513613+++XM_024453873	NC_000004.12
6451	6451	SH3BGRL	19.02	18.72	12.42	14.62	13.07	15.48	13.39	12.81	14.42	14.55	13.81	12.11	URS0001BD0DBC+++URS0001BD47D4+++URS0001BE313A+++URS0001BE4D49+++NM_003022+++XM_011531013+++XM_011531014	NC_000023.11
645027	645027	EVPLL	0.29	0.47	0.57	0.46	0.1	0.57	0.58	0.58	0.47	0.28	0.66	0.29	URS0000580974+++URS00009BB2DF+++URS00009BB5B5+++URS0001BD5107+++URS0001BE6650+++NM_001145127+++XM_011523982+++XM_011523983+++XM_011523985+++XM_011523986+++XM_011523987+++rna-NM_001145127.2-2	NW_017363819.1
823	823	CAPN1	28.95	26.66	24.06	27.71	27.38	29.13	28.82	27.92	32.83	32.08	28.51	26.45	NR_040008+++URS00008B574E+++URS00008BF602+++URS0000EBCB71+++URS0001BCDB1F+++URS0001BD1712+++URS0001BD86DE+++URS0001BDA701+++NM_001198868+++NM_001198869+++NM_005186+++XM_006718698+++XM_011545292	NC_000011.10
100419008	100419008	PRR20G	0	0	0	0.08	0	0.08	0	0	0	0.08	0	0.08	URS00008BB7D6+++NM_001362810	NC_000003.12
26254	26254	OPTC	0	0	0	0	0	0	0.04	0	0	0.05	0	0	URS0001BCFF57+++URS0001BDD955+++URS00022368E7+++NM_014359+++XM_011509406	NC_000001.11
55601	55601	DDX60	1.71	1.72	1.68	1.58	8.76	8.55	7.08	8.08	7.12	7.71	6.1	6.62	URS0000D575B0+++URS0000D6DB6F+++URS0000EA9B1A+++URS0000EB53F8+++URS0001BD49D6+++NM_017631+++XM_011532103+++XM_011532104+++XM_017008383+++XM_017008384+++XM_024454132+++XM_024454133	NC_000004.12
4294	4294	MAP3K10	5.14	3.53	3.35	3.74	4.24	4.91	4.29	4.99	5.44	5.58	4.17	3.96	URS00009BE33C+++XR_001753691+++NM_002446+++XM_006723223+++XM_011526981+++XM_011526982+++XM_024451519	NC_000019.10
341883	341883	LRRC9	0.01	0.01	0.03	0.02	0.08	0.11	0.08	0.03	0.01	0.05	0.06	0.08	NR_075071+++URS00004FA934+++XR_002957549+++XR_002957550+++NM_001355272+++XM_024449562+++XM_024449563+++XM_024449564+++XM_024449565+++XM_024449566+++XM_024449567+++XM_024449568+++XM_024449569+++XM_024449570+++XM_024449571+++XM_024449572+++XM_024449573+++XM_024449574+++XM_024449575	NC_000014.9
28989	28989	NTMT1	46.14	43.59	48.63	45.78	45.47	40.56	47.34	47.12	44.42	42.23	46.79	43.35	NR_104596+++URS0000D57C83+++URS0001BD1540+++NM_001286796+++NM_001286797+++NM_001286798+++NM_001286799+++NM_001286800+++NM_001286801+++NM_001286802+++NM_001286803+++NM_014064+++XM_005251939+++XM_017014642	NC_000009.12
64168	64168	NECAB1	0.03	0	0	0	0.01	0.03	0	0.03	0.02	0.03	0	0	URS0000D58ED6+++URS0001BF549F+++NM_022351+++XM_011517213	NC_000008.11
56942	56942	CMC2	71.61	68.65	101.02	102.17	63.86	64.09	62.76	66.35	50.38	44.34	67.22	69.77	NR_147838+++NR_147839+++NR_147840+++NR_147841+++NR_147842+++NR_147843+++URS00008B60D9+++URS00008B6B78+++URS00008B9BC8+++URS00008BF80D+++URS0000D6D4AF+++URS0000D6E46B+++URS0000D6EABF+++URS0000D6EB96+++URS0000EBA50E+++URS0001BD14D9+++URS0001BD91B3+++URS0001BDE7B6+++URS0001BE2980+++URS0001BE5601+++URS0001BEFD45+++XR_002957831+++NM_001351967+++NM_001351968+++NM_001351970+++NM_001351973+++NM_020188+++…	NC_000016.10
11314	11314	CD300A	0	0	0	0	0	0	0	0	0	0.06	0	0	URS0001BE967C+++URS0001BF94FA+++NM_001256841+++NM_001330456+++NM_001330457+++NM_007261+++XM_005256990+++XM_005256991+++XM_006721656	NC_000017.11
136	136	ADORA2B	9.24	10.69	10	9.66	9.24	7.98	9.55	9.83	7.93	8.63	8.52	9.03	URS000225D9B0+++XR_001752428+++NM_000676+++XM_011523659+++XM_011523661+++XM_017024197	NC_000017.11
2874	2874	GPS2	18.81	18.3	25.32	23.32	22.75	20.87	23.08	19.92	23.26	23.2	21.99	20.64	URS00009AEA6F+++URS0000D6E610+++URS0000D6E6A2+++URS0000D6ED12+++URS0000E99DB8+++NM_004489+++rna-NM_004489.5-2	NW_021160020.1
64283	64283	ARHGEF28	0.99	1.2	0.8	1	0.79	0.63	0.7	0.76	0.78	0.64	0.8	0.67	URS00002FC310+++URS00008BBE11+++URS00008BFA40+++URS0000EB4FD6+++URS0001BCF838+++URS0001BD05F4+++URS0001BD4EF5+++URS0001BD50E4+++URS0001BF6779+++URS0001BF95F2+++NM_001080479+++NM_001177693+++NM_001244364+++NM_001388076+++NM_001388078+++XM_005248568+++XM_011543546+++XM_011543547+++XM_017009702+++XM_017009703	NC_000005.10
63973	63973	NEUROG2	0.03	0	0	0	0.03	0	0	0	0	0	0.03	0	NM_024019	NC_000004.12
2903	2903	GRIN2A	0	0	0	0.01	0	0	0	0	0	0	0	0	URS000010A533+++URS00008B2A1E+++URS00008BD247+++URS00009C3AB8+++URS0000D6D4D0+++URS0001BD1665+++URS0001BDBE35+++URS0001BDE3E5+++URS0001BEBC41+++URS0001BF3A94+++URS0001BFA6BE+++NM_000833+++NM_001134407+++NM_001134408+++XM_011522458+++XM_011522461+++XM_017023172+++XM_017023173	NC_000016.10
525	525	ATP6V1B1	0.04	0.04	0	0	0	0.04	0	0	0.04	0	0	0	URS00008C067E+++URS0000EA50E8+++URS0000EB96CA+++URS0001BECDC9+++NM_001692+++XM_011532907	NC_000002.12
53840	53840	TRIM34	3.16	3.11	2.59	2.7	2.69	3.6	2.86	3.17	3.74	3.45	2.88	2.33	NM_001003827+++NM_021616+++NM_130390	NC_000011.10
5987	5987	TRIM27	37.69	36.24	43.25	43.66	48.16	47.55	45.4	45.51	49.68	50.44	48.47	46.44	URS00009B062E+++URS00009B0F66+++URS00009C4D86+++URS0000D6E59F+++URS0001BE4BF2+++URS0001BEF7F9+++URS0001BF3D47+++NM_006510+++rna-NM_006510.5-2+++rna-NM_006510.5-3+++rna-NM_006510.5-4+++rna-NM_006510.5-5+++rna-NM_006510.5-6+++rna-NM_006510.5-7	NT_167249.2
3920	3920	LAMP2	91.98	90.7	83.23	85.12	89.96	87.08	86.58	85.65	84.73	81.31	80.6	87.91	URS0000E9EEE3+++URS0000EA15A4+++URS0000EA2B20+++URS0000EA5B35+++URS0000EA5DEE+++URS0000EAA284+++URS0000EBDA70+++URS0001BCA956+++URS0001BD372E+++NM_001122606+++NM_002294+++NM_013995	NC_000023.11
375616	375616	KCP	0.57	0.36	0.36	0.53	0.34	0.35	0.34	0.25	0.34	0.39	0.33	0.37	URS00008B7AEE+++URS00008BE55D+++URS00008BFE02+++URS00008C1F0A+++URS00008C2298+++URS00009B7A53+++URS00009BBCE2+++URS00009BF5BF+++URS0000D6D709+++URS0000D6D86B+++URS0000D6D8C0+++URS0000D6E62D+++URS0000D6EBFD+++URS0001BD0652+++URS0001BD6033+++URS0001BEA0A0+++URS0001BECD1C+++URS0001BF417A+++URS0001BF4E83+++NM_001366122+++NM_199349+++XM_017012184+++XM_017012186+++XM_017012187+++XM_017012188+++XM_01701…	NC_000007.14
27106	27106	ARRDC2	4.71	4.6	3.7	3.22	3.11	3.28	3.2	3.87	2.8	3.13	4.08	3.39	URS00008C0360+++URS00008C37E9+++URS0001BCE2A2+++URS0001BD0D64+++URS0001BD94EF+++URS0001BDE5C0+++URS0001BF4A20+++URS0001BF9388+++URS0001BF93C0+++NM_001025604+++NM_001286826+++NM_015683	NC_000019.10
282763	282763	OR51B5	0.05	0.05	0	0	0.05	0.05	0.05	0.22	0.05	0.16	0.11	0.05	NR_038321+++URS00008B61AE+++URS00008B8FB1+++URS00008BE391+++URS0001BED923+++URS0001BF04B8+++URS0001BF4090+++URS0001BF66B8+++NM_001005567	NC_000011.10
1820	1820	ARID3A	0.5	0.53	0.71	0.67	0.52	0.68	0.59	0.63	0.81	0.58	0.8	0.68	URS00001D0FAF+++URS000076B33D+++URS0000788ECA+++URS00008B2727+++URS00008B3B63+++URS00008BA128+++URS00009C0691+++URS0000CFC7BB+++URS0000D5C055+++URS0000E96B07+++URS0001BD1763+++URS0001BDE3F5+++URS0001BE33BA+++URS0001BE7EEA+++URS0001BEF51C+++URS0001BF411E+++NM_005224+++XM_005259513+++XM_005259514+++XM_017026445+++XM_017026446+++XM_024451407	NC_000019.10
9470	9470	EIF4E2	66.5	73.71	80.8	76.34	82.28	84.97	86.73	80.26	87.75	88.03	82.94	86.18	URS0000168546+++URS000024A896+++URS00002D0BE0+++URS00007611A2+++URS00008B272C+++URS00008B9AFD+++URS00008BC94F+++URS00008C0B63+++URS00009BAA74+++URS00009BB189+++URS0001BCDC2F+++URS0001BE5698+++URS0001BE8FFF+++URS0001BF17EE+++NM_001276336+++NM_001276337+++NM_001282958+++NM_001330201+++NM_001330202+++NM_001330203+++NM_004846	NC_000002.12
148304	148304	C1orf74	4.92	4.6	3.8	3.94	4.84	4.62	4.31	4.28	4.71	3.99	4.37	4.02	NM_152485	NC_000001.11
285600	285600	KIAA0825	0.11	0.15	0.21	0.26	0.19	0.23	0.41	0.13	0.31	0.34	0.09	0.16	NR_169751+++NR_169752+++NR_169753+++NR_169754+++URS000058A194+++URS00008B22A3+++URS00008B23B8+++URS00008B4CC1+++URS00008B787B+++URS00008B9B1A+++URS00008BA3A1+++URS00008BCD97+++URS00008C088A+++URS00009B8B0C+++URS0000D5A927+++URS0000D5CDA5+++URS0000E98AB5+++URS0000EBC69A+++URS0001BCB103+++URS0001BCB56C+++URS0001BD36D1+++URS0001BD8E01+++URS0001BDD53E+++URS0001BDEE89+++URS0001BE0E72+++URS0001BE83EF++…	NC_000005.10
3750	3750	KCND1	0.11	0.1	0.14	0.05	0.3	0.29	0.33	0.28	0.18	0.16	0.23	0.29	URS0000EA4A95+++URS0001BF8FFB+++NM_004979+++XM_011543910+++XM_017029508+++XM_017029509+++XM_017029510+++XM_024452378	NC_000023.11
1565	1565	CYP2D6	0.54	0.51	0.34	0	0.35	0.33	0.32	0	0.32	0.65	0.37	0.33	NM_000106+++NM_001025161+++rna-NM_000106.6-2+++rna-NM_000106.6-3+++rna-NM_000106.6-4+++rna-NM_000106.6-5+++rna-NM_000106.6-6+++rna-NM_001025161.3-2+++rna-NM_001025161.3-3+++rna-NM_001025161.3-4+++rna-NM_001025161.3-5+++rna-NM_001025161.3-6	NT_187682.1
112487	112487	DTD2	15.61	15.62	15.32	16.47	15.61	14.56	14.41	14.29	15.57	15.21	13.08	14.64	NM_080664	NC_000014.9
7386	7386	UQCRFS1	65.02	66.06	68.64	64.26	58.13	55.93	58.4	57.96	52.33	52.43	58.54	59.96	URS0001BE3606+++NM_006003	NC_000019.10
383	383	ARG1	0.27	0.07	0.07	0.16	0.14	0.14	0.21	0.16	0	0	0.21	0.11	NR_160934+++URS0000E92E05+++URS0000EA60C6+++URS0000EBFAA7+++NM_000045+++NM_001244438+++NM_001369020	NC_000006.12
90416	90416	CCDC32	11.3	9.02	9.8	8.58	12.05	12.75	11	12.29	15.61	11.65	11.53	9.77	URS00005372E7+++URS00005EBB9E+++URS0000784A36+++URS00008B9DC0+++URS00008BBF12+++URS00008BCC1A+++URS0000D6E172+++URS0001BE3726+++URS0001BE4A8A+++URS0001BE5D07+++URS0001BE6F67+++URS0001BE9F93+++URS0001BEA040+++URS0001BEA104+++URS0001BF1C9C+++URS0001BF2F0B+++URS0001BF888D+++URS000222B8D8+++URS0002231430+++URS0002237B64+++URS0002247E03+++NM_001080791+++NM_001080792+++NM_001289132+++NM_001382434+++NM_…	NC_000015.10
8692	8692	HYAL2	13.62	14.2	20.28	17.65	16.1	18.54	18.59	18.37	14.82	16.51	18.26	16.89	URS00009B5D90+++NM_003773+++NM_033158+++XM_005265524+++XM_005265525	NC_000003.12
8887	8887	TAX1BP1	55.91	54.63	81.88	81.78	85.9	84.41	88.12	84.89	87.91	84.89	81.67	90.04	URS00008C16F0+++URS00008C2C7C+++NM_001079864+++NM_001206901+++NM_001206902+++NM_001362794+++NM_001362795+++NM_006024	NC_000007.14
3434	3434	IFIT1	1.71	2.15	1.54	1.85	17.63	19.11	13.8	14.47	5.55	7.78	12.34	12.27	NM_001270927+++NM_001270928+++NM_001270929+++NM_001270930+++NM_001548	NC_000010.11
9409	9409	PEX16	13.05	12.03	15.23	18.08	18.45	19.08	19.14	17.07	20.53	21.51	18.26	19.12	URS00008C3C28+++URS0000D6E4F5+++URS0001BD7CCD+++NM_004813+++NM_057174	NC_000011.10
84300	84300	UQCC2	68.41	62.21	69.21	69.51	70.3	75.08	73.1	76.55	75.66	79.84	74.9	68.95	URS0001BDEDD6+++NM_032340	NC_000006.12
64792	64792	IFT22	9.05	8.89	7.93	7.62	9.77	8.61	8.99	9.85	10.72	10.06	9.59	9.81	URS0000D6EB20+++NM_001130820+++NM_001130821+++NM_001130822+++NM_001287525+++NM_001287526+++NM_022777	NC_000007.14
5322	5322	PLA2G5	0.25	0.42	0.27	0.31	0.38	0.33	0.36	0.42	0.19	0.4	0.13	0.3	URS00008B62DC+++URS00008B68FC+++URS00008B7443+++URS00008B7B83+++URS00008BA56B+++URS00008BAEB0+++URS00009BDAF4+++URS0001BDA9D9+++URS0001BDD5A5+++URS0001BE0804+++URS0001BEBE24+++URS0001BEC5F0+++URS0001BEFCFC+++NM_000929+++XM_005245891+++XM_005245892+++XM_005245893+++XM_011541586+++XM_011541587+++XM_011541588+++XM_011541589+++XM_011541590+++XM_011541591+++XM_011541592+++XM_024447706	NC_000001.11
200894	200894	ARL13B	11.4	7.75	7.25	8.09	7.33	6.38	6.8	6.35	6.08	6.41	5.88	7.04	NR_033427+++NR_135621+++URS00008B6FB6+++URS0000EAFF69+++URS0001BDF853+++URS0001BF2F4E+++NM_001174150+++NM_001174151+++NM_001321328+++NM_144996+++NM_182896+++XM_006713532+++XM_011512532+++XM_011512533+++XM_011512534+++XM_011512535+++XM_017005853	NC_000003.12
89797	89797	NAV2	0.06	0.09	0.54	0.6	0.23	0.25	0.38	0.26	0.15	0.16	0.41	0.32	URS000012A8C0+++URS000032FB37+++URS00003D8AEC+++URS00008B5825+++URS00008B5CCC+++URS00008B617B+++URS00008B94E9+++URS00008C0711+++URS00009B824A+++URS00009BC7DF+++URS0000E98A89+++URS0000EA0E4F+++URS0000EB1D01+++URS0000EB334D+++URS0000EB59A6+++URS0001BCD4FE+++URS0001BCFDE9+++URS0001BD035A+++URS0001BD039C+++URS0001BD537C+++URS0001BD64F1+++URS0001BD7CE8+++URS0001BD7F7A+++URS0001BDA490+++URS0001BDAB7F++…	NC_000011.10
137075	137075	CLDN23	3.26	2.91	3.47	2.49	4.16	3.85	3.71	4.27	3.73	3.64	3.35	3.13	URS00009C357D+++NM_194284+++rna-NM_194284.3-2	NW_018654717.1
55168	55168	MRPS18A	50.39	51.53	70.78	66.79	67.67	69.06	72.35	68.43	63.37	71.84	74.48	69.48	NM_001193343+++NM_018135+++XM_006715134	NC_000006.12
83479	83479	DDX59	16.47	14.46	15.16	14.41	15.2	14.82	14.64	15.74	17.61	17.32	14.53	15.13	URS0000E9E52C+++URS0001BDABEC+++URS0001BE3E04+++URS0001BEB6A2+++URS0001BEC4A9+++URS0001BECD85+++URS0001BF7139+++XR_001737463+++XR_921966+++XR_921967+++NM_001031725+++NM_001320181+++NM_001320182+++NM_001349799+++NM_001349800+++NM_001349801+++NM_001349802+++NM_001349803+++NM_001349804+++XM_017002432	NC_000001.11
80012	80012	PHC3	11.72	11.49	11.11	11.5	14.21	13.83	12.83	12.62	15.39	14.71	14.13	14.21	URS00002BB41F+++URS00008B20EC+++URS00008BBFC8+++URS0000D6DEFD+++URS0000E91BD6+++URS0001BDBD80+++URS0001BE936F+++URS0001BE9876+++URS0001BF8ECE+++URS00021FEEED+++XR_001740274+++XR_001740275+++XR_241509+++XR_924181+++NM_001308116+++NM_024947+++XM_005247789+++XM_005247791+++XM_005247793+++XM_006713753+++XM_006713754+++XM_006713756+++XM_006713757+++XM_011513186+++XM_011513187+++XM_011513188+++XM_01151…	NC_000003.12
153	153	ADRB1	0.41	0.11	0.38	0.3	0.25	0.32	0.37	0.34	0.15	0.15	0.24	0.27	URS00008B24D2+++URS00009B42D5+++URS0000EB1EA3+++URS0001BEC11E+++NM_000684	NC_000010.11
10497	10497	UNC13B	15.61	17.2	17.03	15.96	19.55	20.22	18.75	18.52	22.27	20.95	19.93	19.33	NR_170667+++URS00008BB8FD+++URS00008BD9D6+++URS0000D576EF+++URS0000D5DE16+++URS0001BD7291+++URS0001BE9E9E+++URS0001BF8B85+++NM_001330653+++NM_001371186+++NM_001371187+++NM_001371188+++NM_001371189+++NM_001387551+++NM_001387553+++NM_001387554+++NM_001387555+++NM_006377+++XM_011517683+++XM_011517686+++XM_017014192	NC_000009.12
5225	5225	PGC	2.9	2.79	11.31	11.25	8.63	8.81	9.24	9.31	4.74	5.92	9.77	8.69	URS0000E96D77+++URS0001BEBCC1+++NM_001166424+++NM_002630	NC_000006.12
2260	2260	FGFR1	4.05	3.79	2.52	2	2.78	3.04	2.85	2.86	2.26	2.82	3.5	3.53	URS00002E0EB0+++URS00008B51B6+++URS00008B5382+++URS00008B988B+++URS00008B9CC3+++URS00008BBCCB+++URS00009BE540+++URS00009BF88C+++URS00009BFAA0+++URS0000D3BBF1+++URS0000D6E152+++URS0001BDA77A+++URS0001BDC0D6+++URS0001BE0AFA+++URS0001BEE116+++URS0001BEF0B7+++URS0001BEFD12+++URS0001BF31A8+++XR_001745495+++XR_001745496+++NM_001174063+++NM_001174064+++NM_001174065+++NM_001174066+++NM_001174067+++NM_001…	NC_000008.11
84293	84293	PRXL2A	0.02	0.02	0.07	0.12	0.02	0.02	0.05	0.01	0.02	0.03	0.04	0.01	URS0000175BB6+++URS00008B97BB+++URS0000D59EDB+++URS0000D5D657+++URS0001BCDFD2+++URS0001BCFECD+++URS0001BD094C+++URS0001BD91A6+++URS0001BDE993+++URS0001BE0BD2+++URS0001BEA46B+++URS0001BEFADB+++URS0001BF0849+++URS0001BF1A85+++NM_001243778+++NM_001243779+++NM_001243780+++NM_001243781+++NM_001243782+++NM_032333+++XM_011540265+++XM_011540266+++XM_017016775	NC_000010.11
64151	64151	NCAPG	31.32	34.57	28.83	27.92	18	17.07	19.04	17.64	11.51	12.05	19.07	20.75	NR_073124+++NM_022346+++XM_011513876+++XM_017008543+++XM_017008544	NC_000004.12
79886	79886	CAAP1	24.68	21.38	19.67	21.38	21.55	20.21	19.57	20.23	20.48	21.97	17.4	19.96	URS00008B9B37+++URS0000CE4E91+++URS0000D6EA50+++XR_001746381+++NM_001167575+++NM_024828	NC_000009.12
139081	139081	MAGEC3	0	0.04	0	0.08	0	0	0	0	0	0	0	0	URS0001BD6855+++NM_138702+++NM_177456+++XM_011531267+++XM_017029265	NC_000023.11
313	313	AOAH	0	0	0	0	0.04	0	0	0	0	0	0	0	URS00008BCD91+++URS00008C1A4F+++URS0000D6D78E+++URS0000D6E9EC+++URS0001BCD4F1+++URS0001BD340B+++URS0001BD4BED+++URS0001BDB313+++URS0001BDC664+++URS0001BDC740+++URS0001BE0161+++URS0001BE02E1+++URS0001BE61A7+++URS0001BE749E+++URS0001BECAB9+++URS0001BEEA92+++URS0001BF3922+++URS0001BF39BD+++URS0001BF6BE5+++URS0001BF6CC3+++URS0001BF6DB2+++URS0001BF80DB+++URS0001BF968D+++NM_001177506+++NM_001177507+++N…	NC_000007.14
6217	6217	RPS16	1506.71	1482.03	1517.3	1444.69	1563.33	1630.48	1621.21	1666.1	1581.36	1661.77	1659.12	1614.63	URS00009B69ED+++URS0000D6D4F0+++URS0000D6DA64+++URS0000EA69C5+++URS0000EBD87B+++NM_001020+++NM_001321111+++NM_001363860	NC_000019.10
23643	23643	LY96	0.27	0.55	0.53	0.97	5.71	5.27	3.95	4.65	6.68	6.1	4.33	2.24	URS000036BDED+++URS00008B60A7+++URS00008B8909+++URS0001BCD97C+++URS0001BD0895+++URS0001BD7C03+++URS0001BD9068+++URS0001BE8B1F+++URS0001BE8DFB+++URS0001BF478F+++NM_001195797+++NM_015364+++XM_011517508+++XM_017013299+++XM_017013300	NC_000008.11
27433	27433	TOR2A	9.55	8.74	9.02	8.43	8.82	7.85	7.13	8.3	8.92	8.76	8.83	8.98	XR_001746274+++XR_001746275+++NM_001085347+++NM_001134430+++NM_001134431+++NM_001252018+++NM_001252021+++NM_001252023+++NM_130459+++XM_011518554	NC_000009.12
147746	147746	HIPK4	0	0.03	0	0	0	0	0.02	0	0	0	0.02	0	URS00008BB87F+++URS0000EC100F+++URS0001BDDCBE+++NM_144685+++XM_006723036	NC_000019.10
414189	414189	AGAP6	12.2	12.53	12.04	12.16	14.39	14.6	14.74	14.55	11.43	12.28	15.68	16.07	NR_171667+++NM_001077665	NC_000010.11
160298	160298	C11orf42	0.49	0.46	0.57	0.48	0.39	0.53	0.5	0.47	0.39	0.18	0.44	0.48	URS00002DC754+++URS00009AFA6D+++URS0000EB8220+++URS0001BF1514+++NM_173525+++XM_011519926+++XM_011519927	NC_000011.10
1298	1298	COL9A2	1.72	2.17	1.59	1.72	1.95	2.01	1.96	2.2	1.97	1.92	1.9	2.21	URS00008B88CE+++URS00008BD713+++URS00009BE5C7+++URS0000D6DE88+++URS0000D6E2FD+++URS0000D6ED30+++URS0000EA3F2B+++URS00019F44EE+++URS0001BD542C+++URS0001BE6E39+++URS0001BEDD4D+++NM_001852+++XM_006710365+++XM_011540715+++XM_011540716+++XM_011540717+++XM_017000332+++XM_017000333	NC_000001.11
548645	548645	DNAJC25	8.95	8.02	8.66	9.67	10.52	10.83	10.39	10.13	9.21	9.15	7.73	10.38	NR_037148+++URS0001BCA7D4+++URS0001BE054E+++NM_001015882	NC_000009.12
25782	25782	RAB3GAP2	11.04	10.7	8.17	8.24	12.39	11.15	11.09	10.95	12.46	12.07	11.5	11.51	URS00008B397A+++URS00008B7654+++URS00008C111C+++URS00009ADFC2+++URS00009B1CF7+++URS00009BB0FF+++URS0000CFB51D+++URS0000D6DE76+++URS0000D6E931+++URS0001BD58C7+++URS0001BDA69D+++NM_012414	NC_000001.11
8622	8622	PDE8B	0.42	0.39	0.09	0.3	0.42	0.23	0.41	0.28	0.25	0.36	0.16	0.39	URS00008B5B9C+++URS00008BD433+++URS0000EA6D29+++URS0001BD48A0+++URS0001BD5EE4+++URS0001BE318C+++URS0001BE5878+++URS0001BE82B7+++URS0001BF5C73+++NM_001029851+++NM_001029852+++NM_001029853+++NM_001029854+++NM_001349748+++NM_001349749+++NM_001349750+++NM_001349751+++NM_001349752+++NM_001349753+++NM_001376062+++NM_001376063+++NM_001376064+++NM_001376065+++NM_001376066+++NM_001376067+++NM_001376068+++…	NC_000005.10
50717	50717	DCAF8	35.17	36.55	39.04	41.71	43.85	43.37	43.01	41.73	48.18	47.84	43.55	41.33	NR_028103+++NR_028104+++NR_028105+++NR_028106+++URS00008B258B+++URS00008BA930+++URS00008BBC7B+++URS00008BFA70+++URS00009B974A+++URS0000D6D836+++URS0000D6D950+++URS0001BD1914+++URS0001BD1B7C+++URS0001BD1C68+++URS0001BD5267+++URS0001BDC73C+++URS0001BED768+++URS0001BF6AC4+++NM_015726	NC_000001.11
93010	93010	B3GNT7	0.15	0.11	0.08	0.11	0.17	0.06	0.17	0.14	0.31	0.2	0.26	0.1	URS0000D58F03+++URS0001BCBEF3+++URS0001BDF4C6+++URS0001BF08F2+++NM_145236+++XM_005246953	NC_000002.12
340146	340146	SLC35D3	0	0	0.03	0	0.03	0	0	0.03	0	0	0	0.03	URS0001BD8546+++NM_001008783	NC_000006.12
6643	6643	SNX2	21.92	22.63	19.21	19.61	22.51	21.97	22.39	21.43	23.85	24.19	21.85	21.28	URS0000532B9C+++URS00008B880C+++URS00008BBA69+++URS00008BBA7E+++URS00009C0C38+++URS00009C432C+++URS0000EACECF+++URS0000EB5C05+++URS0001BCCDB3+++URS0001BCFBCA+++URS0001BE38F4+++URS0001BE5F82+++URS0001BEC585+++URS0001BF0C32+++NM_001278199+++NM_003100	NC_000005.10
177	177	AGER	1.19	1.05	0.67	0.55	0.61	0.52	0.47	0.96	0.46	0.31	0.57	0.72	NR_038190+++URS00008C084B+++URS00008C248D+++URS00009BB9CB+++XR_001743189+++XR_001743190+++rna-NR_038190.2-2+++rna-NR_038190.2-3+++rna-NR_038190.2-4+++rna-NR_038190.2-5+++rna-NR_038190.2-6+++rna-NR_038190.2-7+++NM_001136+++NM_001206929+++NM_001206932+++NM_001206934+++NM_001206936+++NM_001206940+++NM_001206954+++NM_001206966+++NM_172197+++XM_017010328+++rna-NM_001136.5-2+++rna-NM_001136.5-3+++rna-N…	NT_167249.2
57589	57589	RIC1	5.97	5.77	5.95	6.35	6.88	6.46	6.54	6.73	6.62	6.19	6.9	6.5	URS0000287A49+++URS00008B9699+++URS00009B0EAC+++URS00009B0EDB+++URS00009BA027+++URS0000EF4315+++URS0001BCAA8E+++URS0001BD176E+++URS0001BDC634+++URS0001BDDE7C+++URS0001BF263B+++URS0001BF66C2+++XR_428426+++NM_001135920+++NM_001206557+++NM_020829+++XM_005251523+++XM_011517967+++XM_011517968+++XM_017014934+++XM_017014935+++XM_017014936	NC_000009.12
26206	26206	SPAG8	0.58	0.39	0.35	0.32	0.11	0.26	0.2	0.33	0.3	0.18	0.52	0.19	NR_159431+++URS00008BF4D1+++URS0000E9414A+++URS0001BDCF1C+++NM_001039592+++NM_001366760+++NM_172312+++XM_024447510+++XM_024447511+++XM_024447512+++XM_024447514+++XM_024447515	NC_000009.12
[truncated: 16,138 more rows]
