# Supplementary material for: Noncanonical functions of UGT2B17 promote castration-resistant prostate cancer progression
Source: J Clin Invest. 2025 Dec 4;136(2):e196495. doi: 10.1172/JCI196495 (PMC12807465; doi:10.1172/JCI196495)
Supplement: Supplemental data 4 [file jci-136-196495-s119.xlsx]

## Sheet: Sheet1
Gene	LN95KO_1	LN95KO_2	LN95KO_UGT_WT1	LN95KO_UGT_WT2	LN95KO_UGTm_1	LN95KO_UGTm_2
BRIP1	561.94	562.96	247.94	248.99	382.5	394.19
CCNB1	3845	3618	1489	1744	2390	2377
CCNB2	1706	1687	648	736	987	1059
CHEK2	728	727	333	338	491	534
E2F1	1197	1093	475	519	710	725
EME1	416.15	363.87	157.29	163.7	248.84	222.53
EXO1	844	746	341	347	484	511
FANCB	231	258	113	118	147	170
FANCD2	1568	1567	508	508	982	933
FANCI	3307.4	3031.06	1293.95	1269.43	2086.88	2227.07
POLQ	1696	1799	822	735	1222	1216
RAD51AP1	977	1000	401	462	628	627
UBE2T	1179	1127	473	552	809	772
XRCC2	1152	1191	543	504	840	816
