# Supplementary material for: Noncanonical functions of UGT2B17 promote castration-resistant prostate cancer progression
Source: J Clin Invest. 2025 Dec 4;136(2):e196495. doi: 10.1172/JCI196495 (PMC12807465; doi:10.1172/JCI196495)
Supplement: Supporting data values [file jci-136-196495-s121.xlsx]

## Sheet: Figure 1A-B
Figure 1A				Figure 1B
EL95				mAb
Benign	Primary PCa	CRPC		Benign	Primary PCa	CRPC
0.04	0.25	0.28		0.01	0.04	0.14
0.05	0.12	0.33		0.03	0.02	0.31
0.18	0.09	0.29		0.02	0.04	0.12
0.22	0.21	0.36		0.02	0.02	0.19
0.04	0.18	0.51		0.02	0.02	0.46
0	0.18	0.47		0.02	0.05	0.14
0.04	0.16	0.48		0.02	0.03	0.01
0.25	0.12	0.56		0.01	0.02	0.12
0.11	0.02	0.32		0.03	0.03	0.03
0.16	0.27	0.35		0.04	0.04	0.23
0.4	0.01	0.32		0.06	0.05	0.26
0.18	0.19	0.3		0.03	0.04	0.48
0.24	0.29	0.62		0.03	0.06	0.08
0.07	0.24	0.25		0.05	0.03	0.11
0.06	0.05	0.82		0.05	0.03	0.07
0.31	0.3	0.59		0.02	0.04	0.03
0.38	0.19	0.19		0.03	0.01	0.07
0.17	0.48	0.19		0.03	0.04	0.29
0.12	0.39	0.7		0	0.03	0.38
0.61	0.23	0.64		0	0.08	0.32
0.14	0.26	0.6		0.05	0.11	0.19
0.23	0.36	0.34		0.04	0.05	0.12
0.16	0.3	0.57		0.02	0.05	0.06
0.13	0.32	0.31		0.03	0.03	0.06
0.5	0.08	0.4		0.03	0.02	0.29
0.31	0.19	0.36		0.05	0.03	0.1
0	0.38			0.06	0.03	0.32
0.24	0.02			0.03	0.04	0.32
0.11	0.29			0.01	0.04	0.36
0.16	0.35			0.21	0.01	0.49
0.34	0.21			0.15	0.04	0.5
	0.27			0.01	0.17	0.22
	0.37			0.01	0.17	0.45
	0.5			0.03	0.05	0.67
	0.37			0.05	0.02	0.58
	0.25			0.04	0.06	0.66
	0.37			0.04	0.05	0.31
	0.41			0.07	0.06	0.23
	0.24			0.04	0.05	0.52
	0.33			0.06	0.01
	0.38			0.04	0.03
	0.38			0.04	0.03
	0.31			0.04	0.09
	0.24			0.05	0.17
	0.12				0.04
	0.41				0.01
	0.14				0.15
	0.38				0.06
	0.33				0.19
	0.32				0.06
	0.31				0.06
	0.06				0.08
	0.34				0.08
	0.33				0.03
	0.48				0.02
	0.28				0.18
	0.14				0.03
	0.25				0.03
	0.12				0.12
	0.17				0.07
	0.3				0.04
	0.46				0.08
	0.26				0.02
	0.19				0.06
	0.08				0.03
	0.31				0.04
	0.24				0.05
	0.17				0.1
	0.27				0.07
	0.07				0.08
	0.05				0.09
	0.42				0.03
	0.42				0.05
	0.37				0.03
	0.15				0.04
	0.25				0.05
	0.07				0.08
	0.51				0.03
	0.5				0.1
	0.24				0.02
	0.56				0.06
	0.03				0.06
	0.26				0.03
	0.31				0.02
	0.54				0.07
	0.33				0.08
	0.39				0.03
	0.24				0.04
	0.05				0.05
	0.26				0.03
	0.22				0.04
	0				0.05
	0.31				0.02
	0.41				0.01
	0.3				0.07
	0.42				0.03
	0.44				0.02
	0.32				0.02
	0.44				0.02
	0.38				0.02
	0.53				0.03
	0.52				0.04
	0.43				0.08
	0.08				0.05
	0.07				0.05
	0.05				0.06
	0.06				0.02
	0.53				0.02
	0.25				0.04
	0.31				0.04
	0.01				0.04
	0.21				0.04
	0.16				0.1
	0.11				0.09
	0.25				0.1
	0.17				0
	0.36				0.05
	0.37				0
	0.34				0.13
	0.23				0.09
	0.26				0.07
	0.2				0.02
	0.28				0.02
	0.04				0.02
	0.12				0.05
	0.28				0.03
	0.24				0.03
	0.42				0.09
	0.4				0.05
	0.32				0.04
	0.32				0.04
	0.39				0.24
	0.42				0.01
	0.28				0.15
	0.15				0.07
	0.41				0.14
	0.37				0.19
	0.56				0.08
	0.39				0.05
	0.34				0.04
	0.5				0.04
	0.4				0.12
	0.32				0.07
	0.33				0.04
	0.38				0.01
	0.35				0.27
	0.41				0.12
	0.45				0.11
	0.37				0.12
	0.24				0.04
	0.15				0.26
	0.32				0.2
	0.25				0.08
	0.37				0.11
	0.4				0.07
	0.17				0.07
	0.17				0.05
	0.23				0.05
	0.52				0.33
	0.26				0.34
	0.17				0.09
	0.33				0.21
	0.39				0.02
	0.18				0.04
	0.31				0.14
	0.5				0.42
	0.51				0.06
	0.43				0.08
	0.39				0.03
	0.29				0.03
	0.26				0.03
	0.6				0.02
	0.21				0.15
	0.33				0.16
	0.41				0.13
	0.38				0.19
	0.32				0.13
	0.46				0.11
	0.31				0.05
	0.47				0.12
	0.45				0.11
	0.52				0.12
	0.44				0.08
	0.49				0.06
	0.39				0.04
	0.37				0.08
	0.25				0.18
	0.32				0.14
	0.36				0.06
	0.4				0.03
	0.47				0.09
	0.3				0.38
	0.38				0.63
	0.36				0.18
	0.2				0.15
	0.28				0.2
	0.38				0.18
	0.03				0.09
	0.29				0.08
	0.35				0.47
	0.33				0.39
	0.42				0.07
	0.36				0.08
	0.47				0.11
	0.46				0.09
	0.3				0.06
	0.3				0.12
	0.49				0.16
	0.47				0.11
	0.34				0.02
	0.38				0.02
	0.26				0.03
	0.02				0.04
	0.31				0.22
	0.33				0.27
	0.43				0.05
	0.58				0.13
	0.04				0.03
	0.23				0.04
	0.29				0.02
	0.34				0.06
	0.51				0.23
	0.51				0.21
	0.14				0.1
	0.31				0.04
	0.33				0.24
	0.21				0.26
	0.41				0.06
	0.51				0.04
	0.32				0.04
	0.25				0.08
	0.24				0.08
	0.3				0.12
	0.51				0.22
	0.21				0.15
	0.46				0.05
	0.31				0.04
	0.35				0.02
	0.25				0.03
	0.23				0.09
	0.35				0.25
	0.48				0.12
	0.24				0.23
	0.33				0.06
	0.2				0.05
	0.39				0.29
	0.23				0.08
	0.04				0.05
	0.07				0.04
	0.11				0.02
	0.13				0.02
	0.16				0.12
	0.32				0.09
	0.24				0.05
					0.06
					0.02
					0.04
					0.03
					0.05
					0
					0.04
					0.15
					0.19
					0.06
					0.04
					0.04
					0.17
					0.35
					0.25

## Sheet: Figure 1C
LNCaP	EGFP	EGFP-UGT2B17	EGFP-UGT2B17-C1	EGFP-UGT2B17-C2	EGFP-UGT-Del4
	1.29	0.68	0.4	0.82	0.6
	1.29	0.81	0.36	0.83	0.56
	1.06	0.66	0.45	1.2	0.64
	1.2	0.99	0.59	1.3	0.71
	1.77	0.65	0.48	0.93	0.77
	1.4	0.89	0.51	1.19	0.32
	1.4	0.74	0.62	1.3	0.55
	1.72	0.68	0.46	0.66	0.71
	1.46	0.75	0.51	0.66	0.57
	1.6	0.94	0.5	1.23	0.84
	1.51	0.79	0.47	1.2	0.59
	1.57	0.84	0.5	0.98	0.53
	1.42	0.82	0.51	0.87	0.49
	1.69	0.56	0.39	1.28	0.52
	1.32	0.85	0.66	0.77	0.52
	1.46	0.76	0.44	0.7	0.6
	1.67	1.15	0.46	0.84	0.56
	1.45	1.02	0.51	0.65	0.45
	1.55	0.94	0.41	0.68	0.67
	1.45	0.48	0.42	0.7	0.9

## Sheet: Figure 2D
	LN95 vs KO MG132										LN95 vs KO TG
	LN95				LN95(KO)						LN95				LN95(KO)
MG132	0	0.1	0.2	0.5	0	0.1	0.2	0.5		TG	0	5	10	100	0	5	10	100
0	0	0	0	0	0	0	0	0		0	0	0	0	0	0	0	0	0
6	0.13	0	-0.13	-0.14	0.08	-0.03	-0.21	-0.21		6	0.16	0.03	0.07	-0.07	0.02	0.01	-0.05	-0.12
12	0.24	0.01	-0.14	-0.16	0.12	-0.02	-0.24	-0.25		12	0.29	0.05	0.05	-0.05	0.09	0.02	-0.03	-0.12
18	0.32	0.06	-0.11	-0.14	0.19	0.03	-0.25	-0.26		18	0.4	0.12	0.12	-0.03	0.19	0.08	0.01	-0.1
24	0.44	0.15	-0.06	-0.1	0.26	0.09	-0.25	-0.2		24	0.59	0.27	0.22	-0.01	0.43	0.2	0.04	-0.07
30	0.52	0.23	-0.01	-0.05	0.33	0.16	-0.24	-0.27		30	0.75	0.32	0.25	0.1	0.61	0.25	0.03	-0.09
36	0.6	0.3	0.03	-0.01	0.39	0.21	-0.23	-0.26		36	0.88	0.44	0.25	0.12	0.81	0.28	0.04	-0.14
42	0.65	0.38	0.06	0.02	0.45	0.25	-0.21	-0.25		42	1.11	0.6	0.25	0.02	1.03	0.33	0.04	-0.15
48	0.72	0.47	0.1	0.05	0.51	0.3	-0.18	-0.23		48	1.28	0.74	0.25	0.05	1.17	0.44	0.01	-0.08
54	0.79	0.53	0.12	0.06	0.55	0.33	-0.18	-0.23		54	1.44	0.92	0.26	0.09	1.27	0.48	0.02	-0.05
60	0.85	0.6	0.14	0.08	0.64	0.37	-0.16	-0.22		60	1.67	1.05	0.28	0.12	1.38	0.53	0.02	-0.05
66	0.9	0.61	0.17	0.11	0.67	0.41	-0.15	-0.21		66	1.89	1.08	0.3	0.16	1.47	0.6	0.02	-0.05
72	0.95	0.67	0.19	0.13	0.7	0.43	-0.13	-0.19		72	2.08	1.14	0.33	0.19	1.55	0.63	0.05	-0.03
78	1	0.72	0.21	0.15	0.74	0.46	-0.12	-0.17		78	2.28	1.21	0.36	0.19	1.62	0.69	0.06	-0.03
84	1.06	0.73	0.23	0.17	0.79	0.48	-0.1	-0.17		84	2.46	1.32	0.37	0.19	1.68	0.77	0.07	-0.01
90	1.1	0.74	0.25	0.19	0.84	0.51	-0.08	-0.15		90	2.66	1.49	0.42	0.17	1.73	0.83	0.1	0.03
96	1.12	0.79	0.27	0.21	0.84	0.52	-0.07	-0.14		96	2.83	1.57	0.51	0.18	1.77	0.96	0.12	0.02
hours										hours

## Sheet: Figure 2F
CHOP	LN95			LN95(KO)
TG	0	0.5	1	0	0.5	1
	1	20.07	31.01	10.34	34.53	78.29
	1.53	22.17	35.87	11.17	30.85	77.93
	1.13	21.07	30.76	11.1	33.34	82.38
GADD34
TG	1	1.46	3.68	3.25	5.98	11.65
	1.24	2.15	3.06	3.07	5.72	12.03
	1.25	2.29	3.95	3.77	5.59	17.13
NOXA
TG	1	15.08	18.57	10.14	137.05	335.32
	2.4	14.34	13.17	12.63	132.82	328.72
	2.53	18.48	11.85	14.58	151.51	414.87
XBP1s
TG	1	32.12	46.28	15.91	41.71	59.77
	1.19	34.11	41.98	12	45.49	54.28
	1.22	38.73	44.84	11.92	46.06	55.62

## Sheet: Figure 3A
		Ctl			Wt			Mut
		0	0.5	1	0	0.5	1	0	0.5	1
	CHOP	1	3.34	7.57	0.4	2.86	3.45	0.4	2.4	3.02
		1.05	2.76	6.98	0.39	2.16	3.3	0.29	2.62	3.74
		1.04	3	7.42	0.39	3.23	3.65	0.37	2.37	3.99
	GADD34	1	4.63	49.69	0.4	9.7	15.58	0.29	21.36	22.93
		1.7	4.28	47.17	0.37	9.11	18.76	0.39	15.85	12.18
		1.44	5.45	44.78	0.34	10.47	12.91	0.28	12.98	14.72
	NOXA	1	9.84	37.84	0.26	6.77	31.06	0.33	18.01	15.33
		0.86	9.91	55.42	0.28	5.06	28.26	0.28	16.14	14.74
		1.16	6.12	54.92	0.3	5.03	24.56	0.27	17.39	18.5
	XBP1s	1	26.24	25.72	0.38	14.92	9.25	0.23	16.13	15.36
		1.72	20.08	21.37	0.32	15.07	13.81	0.22	14.12	13.42
		1.62	25.54	25.39	0.32	14.77	13.53	0.39	12.11	16.21

## Sheet: Figure 3B
		Veh							TG
	LN95	1	2	3	1	1	2	1	5	5	6	5	6	6	7
	KO	4	3	4	3	4	5	4	3	5	7	8	8	7	7
	KO+Wt	2	3	1	2	3	3	2	6	7	8	6	5	4	3
	KO+Mut	2	3	1	1	2	3	3	3	5	4	7	6	5	8

## Sheet: Figure 3C
		CTL				UGT				UGTm							CTL				UGT				UGTm
	MG132	0	0.1	0.2	0.5	0	0.1	0.2	0.5	0	0.1	0.2	0.5			TG	0	5	10	100	0	5	10	100	0	5	10	100
	0	0	0	0	0	0	0	0	0	0	0	0	0			0	0	0	0	0	0	0	0	0	0	0	0	0
	6	0.3	-0.05	-0.14	-0.14	0.43	0.18	0.06	-0.11	0.42	0.18	0.06	-0.11			6	0.34	0.17	-0.04	-0.13	0.51	0.44	0.18	-0.02	0.51	0.44	0.18	-0.16
	12	0.49	-0.05	-0.18	-0.19	0.79	0.28	0.03	-0.15	0.78	0.28	0.03	-0.15			12	0.54	0.3	0.03	-0.12	1.01	0.9	0.33	0.08	1.01	0.9	0.33	0.18
	18	0.6	0.04	-0.2	-0.2	1.02	0.45	-0.03	-0.17	1.02	0.45	-0.03	-0.17			18	0.66	0.42	0.15	-0.07	1.3	1.27	0.47	0.24	1.3	1.27	0.47	0.14
	24	0.67	0.1	-0.21	-0.21	1.23	0.5	-0.14	-0.19	1.23	0.49	-0.04	-0.19			24	0.72	0.47	0.19	-0.04	1.54	1.46	0.57	0.31	1.54	1.46	0.57	0.41
	30	0.73	0.1	-0.22	-0.23	1.41	0.53	-0.2	-0.21	1.4	0.53	-0.12	-0.21			30	0.78	0.51	0.21	-0.05	1.84	1.68	0.67	0.34	1.84	1.68	0.67	0.35
	36	0.77	0.11	-0.24	-0.24	1.59	0.54	-0.22	-0.23	1.59	0.54	-0.22	-0.22			36	0.81	0.55	0.24	-0.03	2.13	1.96	0.79	0.4	2.13	1.96	0.79	0.4
	42	0.77	0.1	-0.25	-0.28	1.79	0.57	-0.24	-0.26	1.79	0.57	-0.27	-0.36			42	0.83	0.6	0.3	0	2.4	2.24	0.92	0.49	2.4	2.24	0.92	0.49
	48	0.77	0.12	-0.26	-0.32	2.01	0.6	-0.24	-0.27	2.01	0.6	-0.23	-0.3			48	0.84	0.62	0.36	0.04	2.73	2.51	1.03	0.61	2.79	2.51	1.03	0.61
	54	0.78	0.16	-0.26	-0.31	2.28	0.68	-0.21	-0.25	2.27	0.68	-0.28	-0.25			54	0.87	0.68	0.41	0.03	3.34	2.63	1.18	0.62	3.33	2.64	1.18	0.62
	60	0.79	0.25	-0.27	-0.31	2.58	0.72	-0.18	-0.24	2.58	0.72	-0.28	-0.26			60	0.96	0.72	0.45	0.15	3.84	2.95	1.21	0.64	3.14	3.25	1.21	0.64
	66	0.83	0.26	-0.28	-0.31	2.78	0.74	-0.16	-0.23	2.78	0.74	-0.16	-0.23			66	1.13	0.77	0.47	0.29	4.09	3.09	1.26	0.65	3.1	2.99	1.26	0.65
	72	0.82	0.36	-0.27	-0.31	3	0.76	-0.15	-0.24	2.99	0.76	-0.14	-0.24			72	1.13	0.79	0.48	0.29	4.24	3.19	1.36	0.65	3.04	3.19	1.46	0.65
	78	0.83	0.38	-0.27	-0.31	3.33	0.77	-0.14	-0.23	3.32	0.77	-0.14	-0.23			78	1.13	0.79	0.47	0.33	4.58	3.21	1.38	0.65	4.78	3.21	1.28	0.65
	84	0.83	0.38	-0.27	-0.31	3.45	0.8	-0.12	-0.23	3.45	0.8	-0.12	-0.23			84	1.14	0.79	0.48	0.36	4.94	3.21	1.39	0.65	4.74	3.21	1.39	0.65
	90	0.83	0.4	-0.27	-0.31	3.47	0.82	-0.13	-0.24	3.46	0.82	-0.13	-0.21			90	1.14	0.79	0.48	0.37	4.97	3.21	1.4	0.65	4.67	3.21	1.4	0.65
	96	0.83	0.41	-0.27	-0.31	3.58	0.83	-0.12	-0.23	3.58	0.83	-0.12	-0.21			96	1.15	0.79	0.48	0.39	5.02	3.21	1.42	0.65	5.12	3.22	1.42	0.65
	hours															hours

## Sheet: Figure 3D
Figure 3D
		0min			10min			20min			30min
	LN95	0	0	0	163394	163907	163652	244438	245975	244379	277707	278220	277593
	KO	0	0	0	268839	270376	268801	353677	358796	354063	366412	366413	391879
	KO+WT	0	0	0	163654	158536	164576	238648	238664	243656	269795	274915	267122
	KO+Mut	0	0	0	168601	170137	163378	234772	235285	238295	264645	265158	265554
	Flag-UGT2B17-WT
	0.5ug/uL
	PBE buffer	128251
	2.5ug	1297375	1290003	1280095
	5ug	888195	912356	900098
	7.5ug	569908	572343	580000
	Flag-UGT2B17-Mut
	0.4ug/uL
	PBE buffer	128251
	2ug	1101313	1103367	1107869
	4ug	773566	798999	780009
	6ug	402315	407894	498909

## Sheet: Figure 3G
	72hrs	LN95										72hrs	LN95 (UGT KO)
	PACAM31	TG 0			TG 0.001			TG 0.01				PACAM31	TG 0			TG 0.001			TG 0.01
	0	95.69	93.89	97.55	87.11	86.61	88.67	77.94	76.55	79.38		0	90.92	89.29	92.6	82.38	82.78	83.03	69.49	68.25	70.77
	0.001	94.82	93.04	96.67	76.42	75.06	77.84	70.43	69.17	71.73		0.001	85.27	83.75	86.85	75.3	74.89	73.77	57.21	58.3	59.16
	0.01	85.91	84.29	87.59	72.3	71.01	73.64	62.66	61.54	63.82		0.01	78.65	77.25	80.11	63.7	65.42	64.02	52.47	51.44	51.53
	0.1	83.99	82.36	84.67	64.07	62.92	65.25	56.65	55.64	57.7		0.1	51.1	50.19	52.04	52.79	49.02	50.58	43.49	42.72	44.3
	0.25	77.88	76.49	79.32	60.71	59.62	61.83	49.57	48.69	50.49		0.25	48.74	47.87	49.64	42.34	41.58	43.12	37.82	38.08	39.6
	0.5	70.06	68.81	71.36	62.84	61.72	64.01	45.76	44.94	46.61		0.5	46.35	45.52	47.21	38	37.32	38.71	30.91	30	31.86
	1	63.41	62.28	64.59	56.87	55.85	57.92	40.69	39.96	41.44		1	42.12	42.29	43.97	37.13	36.43	37.85	27.39	28.5	29.3

## Sheet: Figure 4C
	BRCA1	6.75	6.46	7.15
	BRCA2	6.88	6.63	7.2
	XRCC2	4.08	3.82	4.43
	XRCC3	2.32	2.04	2.72
	PARP2	1.79	1.53	2.14
	FANC1	2.69	2.41	3.08
	CHER1	4.36	4.01	4.89
	PRKDC	2.68	2.39	3.1

[truncated: 15 more sheets: Figure 4D, Figure 4G, Figure 5I-5J, Figure 6A, Figure 6B- 6C, Figure 6D, Figure 6G, Supplementary Figure S2C, Supplementary Figure S3A, Supplementary Figure S3E, Supplementary Figure S4B, Supplementary Figure S5, Supplementary Figure S8B, Supplementary Figure S13A, Supplementary Figure S13B]
